# Supplementary material for: UCP2 Identifies Immunosuppressive Tumor-Associated Macrophages and Is Associated with Predicted Immunotherapy Resistance in Glioma
Source: Oncol Res. 2026 Jul 16;34(8):22. doi: 10.32604/or.2026.082613 (PMC13397320; doi:10.32604/or.2026.082613)
Supplement: Supplementary file 1 [file OncolRes-34-82613-s001.zip]

Archive with 2 entries (2 files):
- TSP_OR_82613-s001_figures.docx
- TSP_OR_82613-s001_tables.xlsx
