# Supplementary material for: UCP2 Identifies Immunosuppressive Tumor-Associated Macrophages and Is Associated with Predicted Immunotherapy Resistance in Glioma
Source: Oncol Res. 2026 Jul 16;34(8):22. doi: 10.32604/or.2026.082613 (PMC13397320; doi:10.32604/or.2026.082613)
Supplement: Supplementary file 1 [file OncolRes-34-82613-s001.zip › TSP_OR_82613-s001_tables.xlsx]

## Sheet: Supplementary Table S1
Table S1: Significantly differentially expressed genes between UCP2-high and UCP2-low TCGA glioma groups (|log2FC| > 1, FDR < 0.05).
Gene	logFC	AveExpr	t	P.Value	adj.P.Val	B	FDR
UCP2	1.97473	9.37892	36.1136	2.72578e-159	5.59603e-155	353.273	5.59603e-155
ADAP2	1.42952	8.08368	26.7006	1.73178e-107	1.77767e-103	234.597	1.77767e-103
FCER1G	2.01532	8.76188	26.2421	6.55773e-105	4.48767e-101	228.687	4.48767e-101
CD68	1.7605	10.7084	26.1768	1.52777e-104	7.84127e-101	227.845	7.84127e-101
C1QB	2.00414	11.6896	25.6729	1.04499e-101	4.29074e-98	221.346	4.29074e-98
C1QC	1.86944	11.5665	25.5573	4.66663e-101	1.59676e-97	219.856	1.59676e-97
ARHGDIB	1.45836	10.4564	25.4396	2.14339e-100	6.28626e-97	218.338	6.28626e-97
CD300A	1.75779	7.75343	25.4067	3.28305e-100	8.42513e-97	217.914	8.42513e-97
LAPTM5	1.75648	11.9618	25.3756	4.91016e-100	1.12006e-96	217.513	1.12006e-96
TYROBP	1.79508	9.66588	25.2724	1.86926e-99	3.8376e-96	216.182	3.8376e-96
SPI1	1.66226	8.85499	25.1859	5.73283e-99	1.06996e-95	215.066	1.06996e-95
ABI3	1.65351	7.98897	25.0415	3.71708e-98	6.3593e-95	213.205	6.3593e-95
HAVCR2	1.79262	8.95875	24.9267	1.64379e-97	2.59593e-94	211.725	2.59593e-94
LGALS9	1.56709	9.59513	24.8623	3.78e-97	5.54311e-94	210.896	5.54311e-94
FERMT3	1.55176	8.26764	24.821	6.45717e-97	8.83771e-94	210.363	8.83771e-94
SASH3	1.77539	8.15536	24.8104	7.40652e-97	9.50349e-94	210.227	9.50349e-94
HCK	1.59297	8.25743	24.7667	1.30344e-96	1.5741e-93	209.664	1.5741e-93
VAMP8	1.77294	8.17274	24.7131	2.60884e-96	2.97553e-93	208.973	2.97553e-93
GNGT2	1.53475	4.53445	24.5049	3.85971e-95	4.17052e-92	206.291	4.17052e-92
ARL11	1.66987	5.21172	24.4877	4.81851e-95	4.9462e-92	206.07	4.9462e-92
GPSM3	1.40924	8.41851	24.439	9.04388e-95	8.84147e-92	205.443	8.84147e-92
SLC7A7	1.69907	8.02777	24.3485	2.91735e-94	2.72241e-91	204.277	2.72241e-91
CD14	2.05841	10.2851	24.2601	9.14926e-94	8.16671e-91	203.139	8.16671e-91
ITGB2	1.81217	10.4618	24.1789	2.61206e-93	2.2344e-90	202.094	2.2344e-90
HLA-DMB	2.04453	9.3845	24.1142	6.03351e-93	4.95472e-90	201.261	4.95472e-90
TREM2	1.97651	9.64912	24.0174	2.10691e-92	1.66365e-89	200.016	1.66365e-89
CYBA	1.57132	9.40275	23.9367	5.98054e-92	4.54742e-89	198.977	4.54742e-89
TNFAIP8L2	1.58934	6.75917	23.9203	7.39022e-92	5.41862e-89	198.766	5.41862e-89
CMTM7	1.56769	6.74424	23.8976	9.90734e-92	7.01372e-89	198.475	7.01372e-89
DOK3	1.52806	7.11282	23.8744	1.33619e-91	9.14401e-89	198.177	9.14401e-89
ARPC1B	1.43272	9.95579	23.8253	2.52088e-91	1.66948e-88	197.545	1.66948e-88
STXBP2	1.38406	7.77304	23.737	7.87865e-91	5.05465e-88	196.41	5.05465e-88
SIGLEC9	2.01033	5.91083	23.7124	1.08235e-90	6.73351e-88	196.094	6.73351e-88
CYTH4	1.59874	8.20517	23.6947	1.35922e-90	8.20729e-88	195.867	8.20729e-88
CD53	1.70053	9.47204	23.6264	3.28475e-90	1.92674e-87	194.989	1.92674e-87
C1QA	1.84481	11.1183	23.6026	4.46614e-90	2.54694e-87	194.683	2.54694e-87
FBP1	1.92677	6.03504	23.4068	5.57759e-89	3.09481e-86	192.169	3.09481e-86
RAC2	1.87527	6.83448	23.4026	5.88757e-89	3.18084e-86	192.115	3.18084e-86
GPR65	2.48344	5.54871	23.3655	9.49872e-89	5.00023e-86	191.639	5.00023e-86
FCGR1A	2.0475	8.08502	23.3262	1.57621e-88	7.91586e-86	191.135	7.91586e-86
CD300C	1.75291	4.97386	23.326	1.58086e-88	7.91586e-86	191.132	7.91586e-86
CD4	1.38071	9.96302	23.3083	1.98497e-88	9.70271e-86	190.905	9.70271e-86
NCF4	1.55725	6.9825	23.2165	6.47855e-88	3.09313e-85	189.727	3.09313e-85
LAIR1	1.79158	8.57693	23.2019	7.81754e-88	3.6304e-85	189.54	3.6304e-85
RPS6KA1	1.46348	8.84157	23.2006	7.95753e-88	3.6304e-85	189.523	3.6304e-85
C17orf60	1.81755	4.51845	23.1986	8.1608e-88	3.6422e-85	189.498	3.6422e-85
RGS19	1.06899	8.30194	23.0986	2.95802e-87	1.29209e-84	188.215	1.29209e-84
MYO1F	1.50034	8.66293	23.0684	4.36691e-87	1.86777e-84	187.828	1.86777e-84
SIGLEC7	2.1479	4.96955	23.0158	8.59493e-87	3.6011e-84	187.153	3.6011e-84
PARVG	1.58252	8.03296	23.008	9.50177e-87	3.90143e-84	187.054	3.90143e-84
LY86	1.68075	8.03207	22.9838	1.29641e-86	5.21867e-84	186.744	5.21867e-84
NCKAP1L	1.63097	8.69304	22.9808	1.34704e-86	5.31823e-84	186.706	5.31823e-84
IFI30	2.45333	9.16305	22.9543	1.89453e-86	7.33861e-84	186.367	7.33861e-84
CTSC	1.6959	9.3818	22.9381	2.33413e-86	8.87403e-84	186.159	8.87403e-84
BATF	2.09626	3.32921	22.9345	2.44519e-86	9.12722e-84	186.112	9.12722e-84
CCR1	1.77578	7.63432	22.8994	3.84237e-86	1.40864e-83	185.662	1.40864e-83
STAC3	1.32527	5.91782	22.8657	5.92464e-86	2.13391e-83	185.231	2.13391e-83
NLRC4	1.37667	5.34889	22.8333	8.98611e-86	3.18077e-83	184.817	3.18077e-83
HLA-DMA	1.81234	9.30547	22.7019	4.86373e-85	1.69241e-82	183.135	1.69241e-82
RIPK3	1.51283	4.97299	22.697	5.18056e-85	1.77261e-82	183.072	1.77261e-82
PYCARD	1.59807	7.18964	22.6073	1.64095e-84	5.52274e-82	181.925	5.52274e-82
FCGR2A	1.95256	9.0818	22.5611	2.97025e-84	9.83538e-82	181.334	9.83538e-82
C2	2.05644	7.95452	22.5428	3.75291e-84	1.22297e-81	181.101	1.22297e-81
SLC15A3	1.42739	8.54441	22.5337	4.22222e-84	1.35441e-81	180.984	1.35441e-81
CD300LF	1.95218	4.79826	22.5115	5.61067e-84	1.77211e-81	180.701	1.77211e-81
FCGR3A	2.37793	10.0593	22.4918	7.22773e-84	2.24826e-81	180.448	2.24826e-81
DENND2D	2.02295	5.39433	22.4288	1.62172e-83	4.96924e-81	179.644	4.96924e-81
PTPN6	1.40685	8.38939	22.4146	1.94512e-83	5.87253e-81	179.463	5.87253e-81
AIF1	1.59865	9.19253	22.4019	2.29017e-83	6.8141e-81	179.3	6.8141e-81
VAV1	1.60044	7.3163	22.318	6.71384e-83	1.96907e-80	178.229	1.96907e-80
NFAM1	1.45503	7.39951	22.2772	1.13306e-82	3.27629e-80	177.708	3.27629e-80
LILRB4	1.6926	8.8386	22.2146	2.52652e-82	7.20408e-80	176.91	7.20408e-80
PLEK	1.63463	8.06364	22.1993	3.07524e-82	8.64859e-80	176.714	8.64859e-80
LILRB1	1.76026	7.01168	22.19	3.46095e-82	9.6018e-80	176.597	9.6018e-80
TMEM106A	1.533	5.94948	22.1871	3.59204e-82	9.83261e-80	176.56	9.83261e-80
LAT2	1.57775	8.45533	22.1674	4.62764e-82	1.25007e-79	176.307	1.25007e-79
LRRC25	1.76524	6.6482	22.1507	5.72681e-82	1.5269e-79	176.095	1.5269e-79
CTSS	1.68658	9.37292	22.146	6.08353e-82	1.60122e-79	176.035	1.60122e-79
GMFG	1.39942	7.67603	22.1258	7.8744e-82	2.04635e-79	175.778	2.04635e-79
MSR1	2.40888	8.27692	22.0734	1.54001e-81	3.95205e-79	175.11	3.95205e-79
CD33	1.60956	6.38835	21.9852	4.76121e-81	1.20676e-78	173.987	1.20676e-78
SAMSN1	1.70305	7.57633	21.9757	5.38025e-81	1.34703e-78	173.865	1.34703e-78
IGSF6	1.58971	6.59335	21.9636	6.2752e-81	1.55217e-78	173.712	1.55217e-78
SLC37A2	1.59791	7.43054	21.8438	2.9055e-80	7.10117e-78	172.186	7.10117e-78
ITGAL	1.84873	7.01764	21.7416	1.07086e-79	2.58643e-77	170.887	2.58643e-77
CCRL2	1.37347	5.50286	21.7221	1.37463e-79	3.28152e-77	170.639	3.28152e-77
CTSZ	1.3755	10.3686	21.7006	1.80891e-79	4.26861e-77	170.365	4.26861e-77
BTK	1.53629	7.18496	21.6988	1.84988e-79	4.3157e-77	170.343	4.3157e-77
KCNK13	1.56723	5.55138	21.665	2.84646e-79	6.56604e-77	169.914	6.56604e-77
FTL	1.30924	14.7398	21.6077	5.91854e-79	1.35008e-76	169.185	1.35008e-76
LCP1	1.46667	9.39658	21.5964	6.835e-79	1.54201e-76	169.042	1.54201e-76
CCR5	2.16369	5.39048	21.5912	7.29801e-79	1.62857e-76	168.977	1.62857e-76
OSCAR	1.51297	6.02509	21.5109	2.03142e-78	4.43671e-76	167.957	4.43671e-76
APOC2	2.15172	8.92246	21.5092	2.07605e-78	4.48645e-76	167.936	4.48645e-76
GAL3ST4	1.21095	9.39476	21.4887	2.69608e-78	5.76567e-76	167.676	5.76567e-76
RNASET2	1.28147	10.1714	21.4838	2.87021e-78	6.07478e-76	167.613	6.07478e-76
C17orf87	1.75838	4.11972	21.4385	5.11369e-78	1.07127e-75	167.038	1.07127e-75
KCNQ1	1.39011	7.1184	21.4275	5.88311e-78	1.22e-75	166.899	1.22e-75
FAM113B	1.46053	6.07309	21.4155	6.85034e-78	1.40638e-75	166.747	1.40638e-75
ST14	2.22903	6.67109	21.4001	8.33652e-78	1.69454e-75	166.552	1.69454e-75
SCIN	2.45997	8.33839	21.3944	8.9603e-78	1.80348e-75	166.48	1.80348e-75
CD180	1.72046	6.04908	21.3573	1.43759e-77	2.86542e-75	166.009	2.86542e-75
CD37	1.64163	8.4082	21.2814	3.77646e-77	7.45488e-75	165.048	7.45488e-75
FXYD5	1.39673	8.46714	21.2262	7.62031e-77	1.48995e-74	164.349	1.48995e-74
DAPP1	1.75532	4.52579	21.2166	8.60117e-77	1.66587e-74	164.228	1.66587e-74
PIK3AP1	1.39072	8.24998	21.1964	1.1125e-76	2.13455e-74	163.972	2.13455e-74
S100A11	2.03604	9.47781	21.1573	1.82949e-76	3.47772e-74	163.477	3.47772e-74
TYMP	2.33356	7.46738	21.1146	3.14695e-76	5.92724e-74	162.937	5.92724e-74
SLC16A3	1.79511	8.35516	21.1025	3.66646e-76	6.84295e-74	162.785	6.84295e-74
OLFML3	1.54757	9.3936	21.0961	3.97967e-76	7.36059e-74	162.703	7.36059e-74
KCNE3	1.66515	6.38667	21.0746	5.22445e-76	9.5766e-74	162.432	9.5766e-74
C16orf54	1.48802	4.0799	21.0737	5.28627e-76	9.60417e-74	162.42	9.60417e-74
SYK	1.48404	8.68143	21.0551	6.69339e-76	1.2054e-73	162.185	1.2054e-73
HCST	1.6477	6.44899	21.0474	7.38617e-76	1.31859e-73	162.087	1.31859e-73
ARHGAP30	1.26959	8.24692	21.0385	8.26433e-76	1.46264e-73	161.976	1.46264e-73
SERPINA1	2.31746	8.41352	21.0329	8.87151e-76	1.55668e-73	161.905	1.55668e-73
RASGRP4	1.51198	5.81486	21.0086	1.20753e-75	2.1009e-73	161.598	2.1009e-73
WAS	1.24863	7.89032	20.9897	1.53562e-75	2.64926e-73	161.359	2.64926e-73
ADORA3	1.62845	9.39541	20.829	1.17658e-74	1.99629e-72	159.332	1.99629e-72
CD86	1.6135	7.77193	20.8133	1.4359e-74	2.41631e-72	159.133	2.41631e-72
HMOX1	1.78528	9.78831	20.7936	1.84254e-74	3.07539e-72	158.885	3.07539e-72
C10orf125	1.43852	5.54257	20.7672	2.57391e-74	4.26148e-72	158.552	4.26148e-72
LCP2	1.37375	8.08977	20.6874	7.0609e-74	1.15968e-71	157.548	1.15968e-71
LST1	1.45059	7.45437	20.6758	8.17854e-74	1.33258e-71	157.401	1.33258e-71
RBM47	1.69208	6.94624	20.6242	1.57035e-73	2.53853e-71	156.752	2.53853e-71
TLR1	1.55501	6.73607	20.5967	2.22219e-73	3.56419e-71	156.406	3.56419e-71
SQRDL	1.48478	7.65091	20.5729	3.00263e-73	4.7786e-71	156.107	4.7786e-71
SYNGR2	1.20703	9.85424	20.5717	3.04851e-73	4.8143e-71	156.092	4.8143e-71
CASP1	1.70064	7.28499	20.5614	3.4719e-73	5.44108e-71	155.962	5.44108e-71
CD74	1.9841	13.7592	20.5415	4.46381e-73	6.94257e-71	155.712	6.94257e-71
CEBPA	1.46952	8.88611	20.5379	4.67366e-73	7.2143e-71	155.666	7.2143e-71
IL18	1.6768	7.31974	20.5349	4.85553e-73	7.43911e-71	155.628	7.43911e-71
MS4A7	1.6097	8.78633	20.5242	5.55781e-73	8.45198e-71	155.494	8.45198e-71
LILRA2	1.66701	6.40088	20.4826	9.38705e-73	1.41703e-70	154.972	1.41703e-70
GPR160	1.3649	5.40908	20.4733	1.05649e-72	1.58319e-70	154.854	1.58319e-70
TMC8	1.31954	7.23582	20.4522	1.37823e-72	2.05037e-70	154.59	2.05037e-70
REEP4	1.05529	7.77559	20.4062	2.46283e-72	3.63755e-70	154.012	3.63755e-70
CYBB	1.71454	9.78371	20.298	9.62484e-72	1.41141e-69	152.655	1.41141e-69
NCF1	1.89728	5.96959	20.2913	1.04697e-71	1.52442e-69	152.571	1.52442e-69
FPR1	2.20176	8.14739	20.2864	1.11426e-71	1.61096e-69	152.509	1.61096e-69
IL10RA	1.51126	8.33957	20.1692	4.8656e-71	6.93686e-69	151.042	6.93686e-69
ARHGAP9	1.36056	6.93631	20.14	7.02546e-71	9.94708e-69	150.676	9.94708e-69
LOC100233209	1.96845	4.37671	20.1272	8.25226e-71	1.1604e-68	150.516	1.1604e-68
ANKRD58	1.44069	4.03301	20.0865	1.37541e-70	1.90791e-68	150.007	1.90791e-68
CAPG	1.87479	9.62756	20.085	1.40207e-70	1.93185e-68	149.988	1.93185e-68
ARHGAP25	1.15181	7.72185	20.0394	2.48491e-70	3.40102e-68	149.418	3.40102e-68
C10orf11	1.58549	4.41584	20.0221	3.08796e-70	4.1984e-68	149.202	4.1984e-68
LY96	1.76243	5.94959	20.0055	3.80429e-70	5.13829e-68	148.994	5.13829e-68
ALOX5	1.69608	7.71016	19.9875	4.77152e-70	6.40257e-68	148.769	6.40257e-68
LYN	1.24378	8.92702	19.98	5.23798e-70	6.98283e-68	148.676	6.98283e-68
TBXAS1	1.40706	8.52781	19.9311	9.67357e-70	1.28128e-67	148.065	1.28128e-67
C3	2.00907	12.9571	19.9082	1.28978e-69	1.69738e-67	147.779	1.69738e-67
LILRB2	1.78621	5.22161	19.8738	1.98414e-69	2.59454e-67	147.35	2.59454e-67
PTPN7	2.225	5.10567	19.87	2.07931e-69	2.70179e-67	147.304	2.70179e-67
IL12RB1	1.49963	4.84794	19.8659	2.19119e-69	2.82925e-67	147.252	2.82925e-67
HCLS1	1.46322	9.68251	19.8498	2.67816e-69	3.43642e-67	147.052	3.43642e-67
RNASE2	2.41974	4.82794	19.8436	2.89671e-69	3.69376e-67	146.974	3.69376e-67
C1orf162	1.57984	7.36803	19.8227	3.76081e-69	4.76602e-67	146.714	4.76602e-67
CDCP1	1.83093	5.99201	19.7929	5.46203e-69	6.87947e-67	146.342	6.87947e-67
LHFPL2	1.11389	9.81175	19.7627	7.96761e-69	9.94981e-67	145.967	9.94981e-67
NPC2	1.23416	10.9425	19.7625	7.99668e-69	9.94981e-67	145.963	9.94981e-67
VSIG4	1.93179	10.0284	19.7404	1.05424e-68	1.30383e-66	145.688	1.30383e-66
MS4A6A	2.27995	8.61479	19.7282	1.22671e-68	1.50804e-66	145.537	1.50804e-66
CYTIP	1.66614	5.57098	19.6987	1.77494e-68	2.16902e-66	145.169	2.16902e-66
CSF2RB	1.52656	5.89986	19.6896	1.9885e-68	2.41562e-66	145.056	2.41562e-66
DEF6	1.3573	7.33038	19.6828	2.16487e-68	2.61439e-66	144.972	2.61439e-66
FYB	1.52145	8.54262	19.6583	2.94086e-68	3.53075e-66	144.667	3.53075e-66
KYNU	2.04677	4.45803	19.655	3.06526e-68	3.65871e-66	144.625	3.65871e-66
PDE6G	1.37878	2.69025	19.6535	3.12049e-68	3.70311e-66	144.608	3.70311e-66
GPR84	2.03459	4.25176	19.6421	3.601e-68	4.24876e-66	144.465	4.24876e-66
NCF2	1.35311	7.38949	19.632	4.08659e-68	4.79416e-66	144.339	4.79416e-66
CD40	1.27364	6.42827	19.6313	4.11798e-68	4.80353e-66	144.331	4.80353e-66
ADPRH	1.24962	6.99574	19.6116	5.26898e-68	6.11142e-66	144.086	6.11142e-66
APBB1IP	1.56619	8.8866	19.599	6.16716e-68	7.11299e-66	143.929	7.11299e-66
FCGR1C	1.68161	6.42588	19.5985	6.20178e-68	7.11299e-66	143.924	7.11299e-66
GBGT1	1.23501	6.57303	19.5612	9.88245e-68	1.12715e-65	143.46	1.12715e-65
ELF4	1.53768	6.53105	19.4994	2.13548e-67	2.42218e-65	142.693	2.42218e-65
RNASE6	1.49946	7.77832	19.4842	2.58278e-67	2.91344e-65	142.504	2.91344e-65
ALOX5AP	2.15523	8.45716	19.4752	2.88786e-67	3.23977e-65	142.393	3.23977e-65
DENND1C	1.33091	6.17168	19.4186	5.85018e-67	6.49212e-65	141.69	6.49212e-65
ARHGAP15	1.86049	5.34499	19.4159	6.04432e-67	6.6715e-65	141.658	6.6715e-65
HPSE	1.74664	5.71715	19.4135	6.22991e-67	6.83957e-65	141.627	6.83957e-65
PIK3R5	1.39973	7.51243	19.402	7.19088e-67	7.85259e-65	141.485	7.85259e-65
C1orf38	1.41532	8.40934	19.3783	9.66141e-67	1.04394e-64	141.191	1.04394e-64
HPGDS	1.59576	6.41188	19.3345	1.66501e-66	1.78967e-64	140.649	1.78967e-64
LPAR5	1.51778	8.11333	19.3156	2.10739e-66	2.25338e-64	140.414	2.25338e-64
FPR3	2.37858	6.05293	19.3132	2.16899e-66	2.30722e-64	140.386	2.30722e-64
HAMP	2.82705	5.18356	19.2389	5.46225e-66	5.75077e-64	139.466	5.75077e-64
SPN	1.41504	6.04145	19.2242	6.55423e-66	6.86522e-64	139.285	6.86522e-64
TFEC	1.51028	6.47562	19.1993	8.93747e-66	9.31403e-64	138.976	9.31403e-64
TRIM38	1.22093	6.79394	19.1694	1.29413e-65	1.34185e-63	138.608	1.34185e-63
HK3	2.03713	4.78224	19.1663	1.34626e-65	1.38888e-63	138.569	1.38888e-63
TNFRSF1B	1.20261	9.38455	19.1609	1.43901e-65	1.47714e-63	138.502	1.47714e-63
PLCG2	1.16784	7.44537	19.1576	1.49936e-65	1.53143e-63	138.461	1.53143e-63
RHOH	1.66689	4.40379	19.1443	1.76736e-65	1.79623e-63	138.298	1.79623e-63
SERPINB1	1.34856	7.93937	19.1032	2.94343e-65	2.96219e-63	137.79	2.96219e-63
MNDA	1.44203	7.40779	19.0926	3.3572e-65	3.36211e-63	137.659	3.36211e-63
FCGR1B	1.57868	7.97181	19.0874	3.58046e-65	3.56829e-63	137.595	3.56829e-63
CASP4	1.79504	6.88958	19.0324	7.07371e-65	6.94849e-63	136.917	6.94849e-63
TRAF3IP3	1.57597	5.18921	19.0208	8.1681e-65	7.98529e-63	136.774	7.98529e-63
IRF5	1.23265	7.80365	19.0135	8.9386e-65	8.69713e-63	136.684	8.69713e-63
UNC93B1	1.36461	8.37518	18.9797	1.35725e-64	1.31436e-62	136.269	1.31436e-62
MS4A4A	1.83428	7.45979	18.9718	1.49659e-64	1.44249e-62	136.171	1.44249e-62
GYPC	1.38658	8.4591	18.9329	2.42196e-64	2.3235e-62	135.692	2.3235e-62
PILRA	1.11599	7.09816	18.9034	3.49024e-64	3.33277e-62	135.329	3.33277e-62
A2M	1.04755	13.6027	18.8922	4.00731e-64	3.8088e-62	135.191	3.8088e-62
TLR7	1.62897	7.39249	18.825	9.18973e-64	8.61485e-62	134.365	8.61485e-62
BIN2	1.30212	7.42089	18.8141	1.05052e-63	9.80328e-62	134.232	9.80328e-62
ASCL2	1.39668	3.22879	18.7846	1.51145e-63	1.40407e-61	133.87	1.40407e-61
IL4I1	1.46965	5.50031	18.7746	1.71057e-63	1.58189e-61	133.747	1.58189e-61
PIK3R6	1.44069	4.90997	18.7706	1.79711e-63	1.65447e-61	133.697	1.65447e-61
TNFSF8	1.68693	4.69006	18.7553	2.16984e-63	1.97986e-61	133.51	1.97986e-61
TMEM149	1.13624	7.20332	18.7453	2.45399e-63	2.22922e-61	133.387	2.22922e-61
SPP1	2.41456	13.409	18.7437	2.50382e-63	2.26447e-61	133.367	2.26447e-61
CXorf21	1.51754	4.97318	18.7426	2.53864e-63	2.28589e-61	133.354	2.28589e-61
RAB32	1.64883	7.26008	18.7402	2.61367e-63	2.33449e-61	133.325	2.33449e-61
TNNI2	1.54258	2.12132	18.7395	2.6383e-63	2.34478e-61	133.315	2.34478e-61
C3AR1	1.52512	8.88803	18.6937	4.63571e-63	4.1022e-61	132.754	4.1022e-61
HLA-DRA	2.17487	12.0702	18.6589	7.11762e-63	6.27145e-61	132.328	6.27145e-61
TGFB1	1.13945	9.79907	18.5829	1.81126e-62	1.58911e-60	131.398	1.58911e-60
FCGBP	2.67334	10.6175	18.5182	4.01051e-62	3.4888e-60	130.607	3.4888e-60
DOCK2	1.43122	8.32476	18.4966	5.22842e-62	4.5291e-60	130.343	4.5291e-60
SLC11A1	2.16413	8.14351	18.4938	5.41475e-62	4.67079e-60	130.308	4.67079e-60
HLA-DOA	2.03733	8.25591	18.4784	6.54123e-62	5.61889e-60	130.12	5.61889e-60
CSF3R	1.40088	8.20316	18.4443	9.9316e-62	8.49566e-60	129.704	8.49566e-60
EVI2B	1.45676	8.11742	18.3573	2.88413e-61	2.44675e-59	128.643	2.44675e-59
MFNG	1.11473	8.24812	18.3547	2.98044e-61	2.51804e-59	128.611	2.51804e-59
MAP4K1	1.26841	5.66973	18.3443	3.38511e-61	2.83659e-59	128.484	2.83659e-59
APOB48R	1.25233	6.97269	18.2941	6.25612e-61	5.22106e-59	127.873	5.22106e-59
TMSL3	1.24157	14.3686	18.2318	1.33897e-60	1.10398e-58	127.115	1.10398e-58
GAPT	2.03374	4.68347	18.2127	1.69184e-60	1.38934e-58	126.883	1.38934e-58
EMR1	2.54666	3.36636	18.201	1.95001e-60	1.59497e-58	126.741	1.59497e-58
RNF135	1.32674	7.49221	18.18	2.5207e-60	2.05357e-58	126.486	2.05357e-58
KLHDC7B	1.6798	3.16291	18.1345	4.39296e-60	3.53676e-58	125.933	3.53676e-58
TMEM173	1.06004	7.79859	18.1271	4.80539e-60	3.8537e-58	125.844	3.8537e-58
TLR8	1.89657	4.60318	18.1228	5.06784e-60	4.04836e-58	125.791	4.04836e-58
GIMAP4	1.08698	8.67669	18.1197	5.26281e-60	4.18781e-58	125.753	4.18781e-58
SLC1A5	1.40824	8.36685	18.0657	1.0165e-59	8.02641e-58	125.098	8.02641e-58
IL16	1.08295	7.56155	18.0561	1.1423e-59	8.98523e-58	124.982	8.98523e-58
LILRB3	1.81205	4.27995	18.0506	1.22114e-59	9.56874e-58	124.916	9.56874e-58
PLBD1	1.86007	5.72676	18.0438	1.32568e-59	1.03484e-57	124.834	1.03484e-57
ARHGAP4	1.09163	8.66152	18.0362	1.45545e-59	1.12756e-57	124.741	1.12756e-57
IL10	1.85126	2.85266	18.0096	2.01011e-59	1.55141e-57	124.42	1.55141e-57
BCL2A1	2.21423	4.8628	17.9942	2.42469e-59	1.86438e-57	124.233	1.86438e-57
TLR2	1.69337	7.95756	17.9542	3.9433e-59	3.02074e-57	123.749	3.02074e-57
SLAMF8	1.93068	6.14157	17.9141	6.41838e-59	4.86234e-57	123.264	4.86234e-57
PTGS1	1.59256	8.5431	17.8276	1.83475e-58	1.38483e-56	122.219	1.38483e-56
NCF1C	1.79483	4.19173	17.8226	1.94783e-58	1.4648e-56	122.16	1.4648e-56
GNA15	1.31038	6.69461	17.7373	5.47781e-58	4.08944e-56	121.131	4.08944e-56
RGS10	1.25403	8.81059	17.7321	5.83405e-58	4.33961e-56	121.068	4.33961e-56
PTPRC	1.54689	8.33973	17.7245	6.39392e-58	4.73889e-56	120.977	4.73889e-56
PLVAP	1.56856	8.08176	17.7219	6.60184e-58	4.87539e-56	120.945	4.87539e-56
C9orf167	1.00763	6.83555	17.7135	7.30477e-58	5.37516e-56	120.844	5.37516e-56
CIITA	1.9616	6.63396	17.7082	7.78776e-58	5.7101e-56	120.781	5.7101e-56
IL2RG	1.62304	5.08966	17.6993	8.67762e-58	6.31743e-56	120.673	6.31743e-56
RASAL3	1.33921	6.75354	17.6869	1.0074e-57	7.2824e-56	120.525	7.2824e-56
STAB1	1.3906	10.3203	17.6786	1.11464e-57	8.0293e-56	120.424	8.0293e-56
AGTRAP	1.09565	8.90369	17.6506	1.56344e-57	1.11838e-55	120.087	1.11838e-55
IKZF1	1.30639	7.57636	17.6278	2.05773e-57	1.45673e-55	119.814	1.45673e-55
HLA-DPB1	1.89177	10.144	17.6139	2.43474e-57	1.71771e-55	119.646	1.71771e-55
SLC2A5	1.53744	9.43279	17.5969	2.98752e-57	2.10047e-55	119.443	2.10047e-55
CECR1	1.25785	9.12376	17.5868	3.37546e-57	2.36513e-55	119.321	2.36513e-55
PRAM1	1.50642	6.46284	17.5528	5.0848e-57	3.55071e-55	118.914	3.55071e-55
SP140	1.18552	4.8759	17.518	7.7418e-57	5.38777e-55	118.495	5.38777e-55
HLA-DPA1	1.93239	10.9703	17.442	1.93152e-56	1.33067e-54	117.586	1.33067e-54
HHEX	1.09399	6.31153	17.4254	2.3582e-56	1.61919e-54	117.387	1.61919e-54
RUNX1	1.75908	8.01093	17.3847	3.84964e-56	2.63444e-54	116.9	2.63444e-54
CYP2S1	1.29342	4.77538	17.3812	4.0143e-56	2.738e-54	116.858	2.738e-54
RAB38	1.50303	3.09975	17.3566	5.3934e-56	3.66644e-54	116.564	3.66644e-54
HLA-DRB1	1.96929	10.2929	17.3377	6.76835e-56	4.58595e-54	116.338	4.58595e-54
SIGLEC10	1.38933	8.71483	17.3158	8.80092e-56	5.94351e-54	116.077	5.94351e-54
APOBEC3G	1.54807	6.41301	17.3147	8.91806e-56	6.00288e-54	116.064	6.00288e-54
LTBR	1.1098	7.94926	17.2878	1.23113e-55	8.20622e-54	115.743	8.20622e-54
SIRPB2	1.51679	5.9203	17.2734	1.46354e-55	9.72378e-54	115.571	9.72378e-54
CLIC1	1.74082	10.0675	17.2136	2.99512e-55	1.97083e-53	114.858	1.97083e-53
CARD9	1.27963	6.2005	17.2026	3.41576e-55	2.24043e-53	114.727	2.24043e-53
PTPLAD2	1.28447	6.43798	17.2018	3.45105e-55	2.25637e-53	114.717	2.25637e-53
SPINT1	1.44643	4.78427	17.1944	3.76956e-55	2.4568e-53	114.629	2.4568e-53
BLNK	1.58739	6.46986	17.1937	3.80154e-55	2.4698e-53	114.621	2.4698e-53
C5AR1	1.80104	7.22764	17.166	5.29395e-55	3.41776e-53	114.292	3.41776e-53
CSTA	2.29812	3.53762	17.1609	5.62455e-55	3.61981e-53	114.231	3.61981e-53
GIMAP2	1.22051	7.01125	17.143	6.96723e-55	4.46991e-53	114.018	4.46991e-53
RAB42	1.86948	3.84322	17.1135	9.91079e-55	6.33858e-53	113.668	6.33858e-53
FHL3	1.01384	8.57457	17.1109	1.02236e-54	6.51832e-53	113.637	6.51832e-53
LPAR6	1.17542	8.50354	17.1026	1.12931e-54	7.17793e-53	113.538	7.17793e-53
RHBDF2	1.26391	9.03859	17.0996	1.17055e-54	7.41706e-53	113.502	7.41706e-53
SP100	1.32487	8.50891	17.089	1.32751e-54	8.38579e-53	113.377	8.38579e-53
ITGAM	1.38784	8.1039	17.0701	1.66461e-54	1.04829e-52	113.152	1.04829e-52
EBI3	1.22814	6.45001	17.0297	2.69524e-54	1.69215e-52	112.672	1.69215e-52
ST8SIA4	1.225	7.78768	17.0024	3.73215e-54	2.32891e-52	112.348	2.32891e-52
SLC2A9	1.32685	4.73642	16.9853	4.57171e-54	2.84416e-52	112.147	2.84416e-52
CASP8	1.28085	6.61095	16.9747	5.18701e-54	3.2172e-52	112.021	3.2172e-52
S100Z	1.18528	2.06883	16.9286	8.98249e-54	5.53785e-52	111.475	5.53785e-52
NCF1B	1.46476	4.26274	16.8976	1.29799e-53	7.97837e-52	111.108	7.97837e-52
ZDHHC12	1.20492	7.31548	16.896	1.32284e-53	8.10682e-52	111.09	8.10682e-52
PLCB2	1.21407	8.73311	16.8847	1.51273e-53	9.21551e-52	110.956	9.21551e-52
SLA	1.36007	8.88533	16.8583	2.07108e-53	1.25425e-51	110.644	1.25425e-51
COL8A2	1.65709	7.29075	16.8573	2.09533e-53	1.26521e-51	110.632	1.26521e-51
PLAU	2.1854	7.15638	16.8565	2.11543e-53	1.2736e-51	110.623	1.2736e-51
MYO1G	1.9765	4.79907	16.8342	2.75794e-53	1.65074e-51	110.359	1.65074e-51
SYTL3	1.21155	6.05402	16.824	3.11223e-53	1.85739e-51	110.238	1.85739e-51
CLEC7A	1.61153	6.61671	16.8072	3.79697e-53	2.25294e-51	110.041	2.25294e-51
CARD16	1.8555	5.21686	16.7957	4.35152e-53	2.57455e-51	109.905	2.57455e-51
EMR2	1.62796	6.19826	16.7688	5.98734e-53	3.53219e-51	109.588	3.53219e-51
TNFSF12-TNFSF13	3.00838	4.90583	16.716	1.11836e-52	6.54131e-51	108.966	6.54131e-51
CEACAM21	1.34372	4.37022	16.6794	1.72459e-52	1.00585e-50	108.535	1.00585e-50
GNG5	1.20541	9.79711	16.6724	1.87447e-52	1.09016e-50	108.452	1.09016e-50
MYO7A	1.13304	7.59379	16.6679	1.97494e-52	1.14535e-50	108.4	1.14535e-50
INPP5D	1.08854	9.48458	16.6397	2.75692e-52	1.58099e-50	108.068	1.58099e-50
LILRA6	1.81385	3.9728	16.5965	4.58953e-52	2.6246e-50	107.561	2.6246e-50
TCIRG1	1.19932	8.18409	16.5849	5.26363e-52	2.99341e-50	107.425	2.99341e-50
CD226	1.32099	3.52318	16.5553	7.46685e-52	4.21139e-50	107.077	4.21139e-50
P2RY6	1.52815	4.75371	16.5487	8.06804e-52	4.538e-50	107	4.538e-50
C12orf59	1.45964	5.24155	16.5425	8.67701e-52	4.86719e-50	106.928	4.86719e-50
PDCD1LG2	1.93409	4.98787	16.5396	8.98124e-52	5.02411e-50	106.894	5.02411e-50
PLB1	1.23391	6.28463	16.5343	9.56082e-52	5.33379e-50	106.831	5.33379e-50
PLXDC2	1.22817	8.25267	16.5249	1.06812e-51	5.94267e-50	106.721	5.94267e-50
RNASE3	1.70063	2.94855	16.5216	1.10988e-51	6.15834e-50	106.683	6.15834e-50
APOBEC3C	1.44868	6.43689	16.519	1.14414e-51	6.32461e-50	106.653	6.32461e-50
SP140L	1.32859	6.53621	16.5189	1.14601e-51	6.32461e-50	106.651	6.32461e-50
C19orf38	1.12011	5.35881	16.4408	2.87379e-51	1.5733e-49	105.737	1.5733e-49
GPNMB	2.22518	9.18534	16.4373	2.99285e-51	1.63413e-49	105.696	1.63413e-49
LEPREL1	1.5162	6.9925	16.3884	5.31326e-51	2.8934e-49	105.125	2.8934e-49
RHOC	1.01463	11.9902	16.3866	5.4289e-51	2.94855e-49	105.104	2.94855e-49
AOAH	1.2603	7.22624	16.3807	5.81978e-51	3.15251e-49	105.035	3.15251e-49
PTAFR	1.57354	6.42077	16.3621	7.23751e-51	3.8999e-49	104.818	3.8999e-49
CACNA2D4	1.27801	5.20664	16.3431	9.04262e-51	4.85982e-49	104.596	4.85982e-49
ITGAX	1.35435	8.64865	16.3423	9.12458e-51	4.89106e-49	104.587	4.89106e-49
LYL1	1.08982	6.82595	16.3382	9.5763e-51	5.11983e-49	104.539	5.11983e-49
FAM26F	1.77452	5.12018	16.3311	1.04091e-50	5.55059e-49	104.456	5.55059e-49
OBFC2A	1.0069	6.43115	16.3163	1.23775e-50	6.58318e-49	104.284	6.58318e-49
TNFAIP8	1.50914	5.28009	16.3158	1.24486e-50	6.60385e-49	104.278	6.60385e-49
VIM	1.86119	14.2069	16.2942	1.60315e-50	8.48263e-49	104.027	8.48263e-49
PYGL	1.4101	8.98254	16.287	1.74483e-50	9.20859e-49	103.943	9.20859e-49
CASP5	1.37883	1.58805	16.2743	2.02346e-50	1.06245e-48	103.795	1.06245e-48
CD7	1.40734	3.84191	16.2629	2.31238e-50	1.20797e-48	103.662	1.20797e-48
IL13RA1	1.07809	10.1501	16.2546	2.54936e-50	1.32838e-48	103.565	1.32838e-48
SUSD3	1.43032	6.25501	16.2192	3.85467e-50	2.00345e-48	103.154	2.00345e-48
CD48	2.21555	4.71975	16.2161	4.00012e-50	2.0738e-48	103.117	2.0738e-48
TMEM37	1.21053	5.7841	16.2088	4.35342e-50	2.25128e-48	103.033	2.25128e-48
GPBAR1	1.01943	2.64875	16.1946	5.13889e-50	2.64414e-48	102.868	2.64414e-48
IRF8	1.24201	8.13665	16.1565	8.01451e-50	4.10319e-48	102.426	4.10319e-48
TRPV2	1.01613	7.0726	16.1489	8.76527e-50	4.47639e-48	102.337	4.47639e-48
TMEM150B	1.40163	1.73354	16.1446	9.20762e-50	4.69063e-48	102.288	4.69063e-48
BST1	1.35395	5.01722	16.1404	9.67151e-50	4.91475e-48	102.239	4.91475e-48
TREML1	1.36423	3.32492	16.128	1.11788e-49	5.66671e-48	102.095	5.66671e-48
NUDT16P1	1.22119	3.80987	16.1014	1.52413e-49	7.707e-48	101.787	7.707e-48
PLAUR	1.75192	6.96517	16.0939	1.66394e-49	8.39331e-48	101.7	8.39331e-48
ADAM28	1.38229	7.404	16.0663	2.29399e-49	1.1431e-47	101.38	1.1431e-47
CD84	1.54454	6.42733	16.0587	2.5049e-49	1.24517e-47	101.293	1.24517e-47
RGS18	1.32897	5.61506	16.0145	4.18937e-49	2.06749e-47	100.781	2.06749e-47
CYTL1	1.68674	6.48178	16.0134	4.24243e-49	2.08866e-47	100.769	2.08866e-47
KIF3C	-1.0171	11.3161	-16.003	4.79017e-49	2.35269e-47	100.648	2.35269e-47
SPOCD1	2.94386	7.39367	16.0003	4.94359e-49	2.42224e-47	100.617	2.42224e-47
PIK3CG	1.51327	5.42047	15.9822	6.09462e-49	2.97203e-47	100.408	2.97203e-47
LILRA1	1.44353	4.32556	15.9246	1.1894e-48	5.74552e-47	99.7435	5.74552e-47
OLR1	1.73068	8.6447	15.893	1.7166e-48	8.25336e-47	99.3786	8.25336e-47
CHI3L2	2.94127	8.67498	15.8629	2.43234e-48	1.1613e-46	99.032	1.1613e-46
BCL2L12	1.36323	5.83832	15.824	3.81102e-48	1.80694e-46	98.5854	1.80694e-46
WDFY4	1.35821	7.44324	15.8084	4.56349e-48	2.15376e-46	98.4062	2.15376e-46
TNFRSF1A	1.21273	10.3641	15.8063	4.67844e-48	2.20295e-46	98.3815	2.20295e-46
C1orf85	1.02892	8.69273	15.7963	5.25026e-48	2.46654e-46	98.2668	2.46654e-46
B2M	1.03028	14.4919	15.7158	1.32916e-47	6.14587e-46	97.3431	6.14587e-46
NMI	1.16855	7.25921	15.6814	1.97488e-47	9.09063e-46	96.9493	9.09063e-46
TLR5	1.2358	6.24257	15.6764	2.09163e-47	9.60654e-46	96.8922	9.60654e-46
TMEM151B	-1.96434	9.26131	-15.664	2.41281e-47	1.10323e-45	96.7502	1.10323e-45
GBP2	1.75947	9.10895	15.6373	3.28034e-47	1.49325e-45	96.4447	1.49325e-45
PTGER4	1.48233	5.44132	15.5958	5.28803e-47	2.40177e-45	95.9699	2.40177e-45
TNFRSF12A	2.23518	7.71548	15.5875	5.81327e-47	2.62878e-45	95.8757	2.62878e-45
TLR10	1.41674	5.33519	15.5798	6.35218e-47	2.86616e-45	95.7876	2.86616e-45
CRYBB1	1.293	4.92366	15.5777	6.50997e-47	2.9245e-45	95.7632	2.9245e-45
OLFML2B	1.5629	8.07951	15.5678	7.29432e-47	3.2697e-45	95.65	3.2697e-45
LOXL3	1.0453	8.31259	15.5671	7.35328e-47	3.28895e-45	95.642	3.28895e-45
LOC606724	1.09004	5.28643	15.5504	8.90087e-47	3.96388e-45	95.4521	3.96388e-45
ERP27	1.60637	2.94267	15.5395	1.00864e-46	4.47243e-45	95.3278	4.47243e-45
11-Mar	-1.90788	2.46907	-15.5356	1.05533e-46	4.66938e-45	95.2828	4.66938e-45
S100A3	2.22457	4.2527	15.534	1.07463e-46	4.74453e-45	95.2647	4.74453e-45
NAPSB	2.39135	7.11752	15.5295	1.13117e-46	4.98348e-45	95.2138	4.98348e-45
FAM70B	1.38692	4.74351	15.5237	1.20863e-46	5.3133e-45	95.1479	5.3133e-45
HAAO	1.11378	5.29247	15.5052	1.49496e-46	6.558e-45	94.9365	6.558e-45
MSN	1.4264	11.7792	15.4628	2.42741e-46	1.05582e-44	94.4545	1.05582e-44
GPR34	1.3036	9.20769	15.4452	2.96779e-46	1.28542e-44	94.2546	1.28542e-44
CISH	1.53237	5.21007	15.443	3.04421e-46	1.31574e-44	94.2294	1.31574e-44
FAM19A2	-1.93824	6.74734	-15.4415	3.09867e-46	1.33646e-44	94.2117	1.33646e-44
TREM1	2.68022	3.55363	15.4252	3.73414e-46	1.6038e-44	94.0262	1.6038e-44
NBEA	-1.07703	9.20424	-15.4177	4.06777e-46	1.74326e-44	93.9411	1.74326e-44
PDPN	2.78035	8.7054	15.4175	4.07581e-46	1.74326e-44	93.9392	1.74326e-44
FAM177B	1.46764	2.45913	15.3866	5.79904e-46	2.46489e-44	93.5886	2.46489e-44
SLC16A5	1.00661	3.88354	15.3728	6.78653e-46	2.87867e-44	93.4322	2.87867e-44
SERPINB8	1.06544	7.42738	15.3616	7.71017e-46	3.26371e-44	93.3053	3.26371e-44
RUNX3	1.34064	5.82871	15.323	1.1977e-45	5.00789e-44	92.8674	5.00789e-44
SIGLEC11	1.31131	4.77241	15.3034	1.49774e-45	6.24972e-44	92.6451	6.24972e-44
PLSCR1	1.33069	8.65781	15.2957	1.63416e-45	6.78068e-44	92.5584	6.78068e-44
PLEKHA4	1.68425	8.95443	15.2893	1.75839e-45	7.26353e-44	92.4856	7.26353e-44
GRIP2	-1.95805	3.98905	-15.2589	2.48432e-45	1.02211e-43	92.142	1.02211e-43
TMEM119	1.52908	8.93366	15.2453	2.90008e-45	1.18367e-43	91.9881	1.18367e-43
MICB	1.27593	5.21537	15.2318	3.379e-45	1.37368e-43	91.8362	1.37368e-43
FAM20A	1.92529	5.39749	15.2251	3.64548e-45	1.47909e-43	91.7607	1.47909e-43
C11orf45	1.07174	4.85175	15.2227	3.74933e-45	1.51822e-43	91.7328	1.51822e-43
CYP19A1	1.74158	4.09788	15.2098	4.33919e-45	1.75017e-43	91.5875	1.75017e-43
CHGB	-2.14422	10.0203	-15.1949	5.13659e-45	2.06773e-43	91.4198	2.06773e-43
SIGLEC5	1.25689	5.10796	15.1834	5.85296e-45	2.3469e-43	91.29	2.3469e-43
BSN	-1.54719	9.75589	-15.126	1.12138e-44	4.44438e-43	90.6435	4.44438e-43
ACPP	1.70456	2.99525	15.1249	1.13633e-44	4.49498e-43	90.6304	4.49498e-43
DOCK8	1.20544	8.61921	15.122	1.17421e-44	4.63586e-43	90.5978	4.63586e-43
SH3TC1	1.11482	8.28118	15.0973	1.55133e-44	6.10132e-43	90.3209	6.10132e-43
TBC1D10C	1.25495	3.95392	15.0945	1.60171e-44	6.27539e-43	90.2891	6.27539e-43
LPCAT2	1.23884	8.46947	15.0943	1.60566e-44	6.2789e-43	90.2866	6.2789e-43
GPR132	1.20158	5.41433	15.0794	1.90112e-44	7.42016e-43	90.1187	7.42016e-43
JAK3	1.51014	6.46238	15.0588	2.39895e-44	9.31009e-43	89.8875	9.31009e-43
CFD	1.5132	5.51066	15.0554	2.493e-44	9.65687e-43	89.8493	9.65687e-43
CACNG2	-2.79229	4.83894	-15.0441	2.83093e-44	1.09452e-42	89.7229	1.09452e-42
CSF1R	1.24387	11.4676	15.0417	2.90885e-44	1.12253e-42	89.6959	1.12253e-42
CRY2	-1.00807	10.5361	-15.039	2.99838e-44	1.15491e-42	89.6657	1.15491e-42
CD44	1.64249	12.0089	15.0348	3.14544e-44	1.20702e-42	89.6181	1.20702e-42
CASKIN1	-1.55367	9.04279	-15.0322	3.23931e-44	1.23842e-42	89.5889	1.23842e-42
CD80	1.33732	1.7484	14.9966	4.84002e-44	1.82322e-42	89.1897	1.82322e-42
TSPO	1.16296	9.36498	14.9816	5.73322e-44	2.14005e-42	89.0213	2.14005e-42
GABBR1	-1.49843	12.6179	-14.9792	5.88778e-44	2.19376e-42	88.9949	2.19376e-42
SERPINF2	1.02909	5.32694	14.9768	6.04899e-44	2.24162e-42	88.968	2.24162e-42
HSD3B7	1.01586	7.49469	14.9668	6.77083e-44	2.50009e-42	88.856	2.50009e-42
HLA-B	1.17042	13.2573	14.9642	6.96989e-44	2.56437e-42	88.8272	2.56437e-42
ANG	1.49156	5.34373	14.9481	8.35591e-44	3.06882e-42	88.6469	3.06882e-42
APOL4	2.33126	7.12542	14.9236	1.1013e-43	4.03025e-42	88.3724	4.03025e-42
FCGR2C	1.93918	3.91922	14.9207	1.13761e-43	4.15573e-42	88.3401	4.15573e-42
ATP8B4	1.1387	6.71753	14.9074	1.32059e-43	4.79854e-42	88.1919	4.79854e-42
S100A10	1.65529	10.2278	14.9003	1.4307e-43	5.18946e-42	88.1123	5.18946e-42
UNC13A	-1.67857	10.1398	-14.8866	1.66845e-43	6.0305e-42	87.9594	6.0305e-42
C6orf150	1.20329	4.23153	14.8821	1.75552e-43	6.33408e-42	87.9089	6.33408e-42
STX11	1.14923	5.44014	14.8704	2.00058e-43	7.19299e-42	87.779	7.19299e-42
MYL12A	1.01953	9.95118	14.86	2.25014e-43	8.0761e-42	87.6621	8.0761e-42
KLHL6	1.20034	6.68103	14.8568	2.33104e-43	8.35186e-42	87.627	8.35186e-42
UNC80	-1.45099	9.51903	-14.8466	2.61554e-43	9.33863e-42	87.5125	9.33863e-42
S100A4	2.21037	6.24567	14.8314	3.1001e-43	1.10495e-41	87.3436	1.10495e-41
CHEK2	1.13019	6.01294	14.7996	4.42798e-43	1.57278e-41	86.9892	1.57278e-41
GBP5	1.95658	4.62322	14.7787	5.59461e-43	1.97011e-41	86.7567	1.97011e-41
GPR82	2.02368	3.3409	14.757	7.13196e-43	2.49436e-41	86.5154	2.49436e-41
PDIA5	1.29507	6.43541	14.7531	7.44593e-43	2.59974e-41	86.4726	2.59974e-41
VNN2	1.6329	4.02091	14.7385	8.76954e-43	3.04119e-41	86.3099	3.04119e-41
TLR6	1.19149	4.55064	14.7316	9.47228e-43	3.27936e-41	86.2333	3.27936e-41
TGIF1	1.26588	8.43627	14.7097	1.21041e-42	4.16943e-41	85.9896	4.16943e-41
LRP4	-1.12392	12.0181	-14.7026	1.31047e-42	4.50652e-41	85.9106	4.50652e-41
SLC17A9	1.19801	4.8501	14.6913	1.48636e-42	5.10284e-41	85.7855	5.10284e-41
HLF	-1.35647	9.27149	-14.6589	2.13375e-42	7.30099e-41	85.4261	7.30099e-41
LRG1	1.18311	3.13802	14.6431	2.54453e-42	8.66322e-41	85.2511	8.66322e-41
TSPYL2	-1.0825	10.849	-14.6317	2.88845e-42	9.80164e-41	85.1251	9.80164e-41
PRKCE	-1.05744	9.17107	-14.6291	2.97231e-42	1.00696e-40	85.0966	1.00696e-40
LSP1	1.84952	7.16088	14.6237	3.15642e-42	1.06757e-40	85.0369	1.06757e-40
RARRES3	1.21494	9.21496	14.6162	3.43172e-42	1.15874e-40	84.9538	1.15874e-40
SYNGR1	-1.02605	10.8941	-14.5833	4.94762e-42	1.65501e-40	84.5901	1.65501e-40
LOC283392	-1.74378	2.56473	-14.5796	5.1548e-42	1.72078e-40	84.5494	1.72078e-40
FGD2	1.08427	7.53176	14.5669	5.93494e-42	1.97479e-40	84.4093	1.97479e-40
CFI	1.73965	8.0598	14.5486	7.27391e-42	2.41249e-40	84.2071	2.41249e-40
GRM4	-1.99115	4.08893	-14.5446	7.60381e-42	2.51784e-40	84.163	2.51784e-40
MMP14	1.49298	10.3194	14.5317	8.7737e-42	2.89589e-40	84.0208	2.89589e-40
STXBP1	-1.16215	11.3793	-14.5315	8.79571e-42	2.89849e-40	84.0183	2.89849e-40
PTPN22	1.68815	2.812	14.5183	1.01859e-41	3.3352e-40	83.8724	3.3352e-40
PTCRA	1.49914	2.40108	14.5164	1.04026e-41	3.40073e-40	83.8515	3.40073e-40
GPR183	1.48745	6.6106	14.5009	1.23562e-41	4.01379e-40	83.6805	4.01379e-40
PARP15	1.2427	2.29802	14.4956	1.30948e-41	4.24032e-40	83.6228	4.24032e-40
LOC730811	-1.09545	1.03302	-14.4872	1.43804e-41	4.64928e-40	83.5297	4.64928e-40
FAM190A	-1.59468	3.05934	-14.4406	2.40695e-41	7.697e-40	83.0178	7.697e-40
CPVL	1.40217	8.82158	14.4337	2.5993e-41	8.28628e-40	82.9414	8.28628e-40
MX2	1.61891	6.34579	14.4313	2.66827e-41	8.49295e-40	82.9153	8.49295e-40
HLA-DQA1	2.26094	7.8125	14.4142	3.2247e-41	1.02323e-39	82.7271	1.02323e-39
ASGR2	1.23355	2.64512	14.41	3.37637e-41	1.06971e-39	82.6814	1.06971e-39
FGL2	1.32611	8.11762	14.3818	4.61369e-41	1.44609e-39	82.3711	1.44609e-39
SRGN	1.13105	10.1165	14.3802	4.69353e-41	1.46888e-39	82.3541	1.46888e-39
LOC285696	-1.65184	3.0333	-14.3696	5.27497e-41	1.63835e-39	82.238	1.63835e-39
LOC400043	1.42552	7.00754	14.3586	5.95726e-41	1.84747e-39	82.1171	1.84747e-39
ANXA2	1.6735	10.18	14.3562	6.1146e-41	1.89341e-39	82.0912	1.89341e-39
CCDC109B	1.80496	6.77083	14.3418	7.17093e-41	2.2105e-39	81.9328	2.2105e-39
SCN2A	-1.37148	9.01112	-14.3303	8.14128e-41	2.50585e-39	81.8067	2.50585e-39
TRIM34	1.01076	6.52452	14.33	8.1656e-41	2.50958e-39	81.8037	2.50958e-39
APOBEC3F	1.19731	5.14235	14.3253	8.59853e-41	2.63868e-39	81.7524	2.63868e-39
TMEM176B	1.50138	9.46642	14.3202	9.09352e-41	2.77813e-39	81.6968	2.77813e-39
RAB20	1.01711	7.77037	14.3194	9.17437e-41	2.79866e-39	81.688	2.79866e-39
SNORD115-26	-1.748	2.4979	-14.3129	9.85422e-41	3.00159e-39	81.6169	3.00159e-39
P2RY8	1.51269	4.52467	14.3105	1.01252e-40	3.07502e-39	81.59	3.07502e-39
CD58	1.44259	6.61182	14.3091	1.02835e-40	3.11847e-39	81.5746	3.11847e-39
CHRNB2	-1.55245	8.4617	-14.2901	1.26715e-40	3.83697e-39	81.3671	3.83697e-39
DKFZp686O24166	-1.50904	6.11283	-14.2846	1.34579e-40	4.06311e-39	81.3072	4.06311e-39
LOC151534	1.07942	4.84174	14.2814	1.39418e-40	4.203e-39	81.2721	4.203e-39
KCNJ5	1.25242	5.71718	14.2695	1.5896e-40	4.76416e-39	81.1418	4.76416e-39
MS4A14	1.22928	5.12036	14.2614	1.7376e-40	5.19256e-39	81.0533	5.19256e-39
RUNX2	1.07219	6.19288	14.2526	1.91277e-40	5.69943e-39	80.9578	5.69943e-39
BATF3	1.41757	5.67587	14.2482	2.00776e-40	5.97382e-39	80.9097	5.97382e-39
TEF	-1.04268	10.1946	-14.2433	2.1192e-40	6.28716e-39	80.856	6.28716e-39
S100A6	1.31101	11.7645	14.2411	2.17055e-40	6.42095e-39	80.8322	6.42095e-39
DUSP23	1.01931	7.06508	14.2375	2.25926e-40	6.67376e-39	80.7924	6.67376e-39
CD69	1.73359	4.71569	14.235	2.32116e-40	6.84674e-39	80.7655	6.84674e-39
HTR1A	-2.06884	2.58769	-14.2233	2.63865e-40	7.77209e-39	80.6381	7.77209e-39
CLDN7	1.21946	3.40957	14.2148	2.89609e-40	8.50596e-39	80.5456	8.50596e-39
ANXA1	2.20459	9.8026	14.2044	3.24617e-40	9.49342e-39	80.4322	9.49342e-39
CLECL1	1.42845	2.56651	14.1961	3.5561e-40	1.0385e-38	80.3416	1.0385e-38
MYBPH	2.10863	2.79661	14.1736	4.55403e-40	1.32054e-38	80.0958	1.32054e-38
GBP1	1.64105	8.84764	14.159	5.34046e-40	1.54422e-38	79.9375	1.54422e-38
IRF1	1.14227	8.25078	14.1368	6.80975e-40	1.95804e-38	79.696	1.95804e-38
SMCR5	-1.33094	2.4701	-14.1318	7.19148e-40	2.06491e-38	79.6418	2.06491e-38
CNKSR2	-1.29542	7.69354	-14.1191	8.26202e-40	2.36469e-38	79.5039	2.36469e-38
BAI3	-1.12851	9.73009	-14.119	8.27008e-40	2.36469e-38	79.503	2.36469e-38
DPYD	1.58232	7.62472	14.1151	8.63319e-40	2.46508e-38	79.4603	2.46508e-38
KCNIP2	-1.91292	8.83637	-14.1051	9.63018e-40	2.74594e-38	79.3517	2.74594e-38
CD72	1.159	4.74865	14.0838	1.21592e-39	3.45267e-38	79.12	3.45267e-38
SCN8A	-1.51481	7.21988	-14.0814	1.24708e-39	3.53138e-38	79.0948	3.53138e-38
SERPINA3	2.5265	11.7658	14.077	1.30886e-39	3.70122e-38	79.0468	3.70122e-38
CSF2RA	1.18749	7.96598	14.0727	1.37255e-39	3.876e-38	78.9996	3.876e-38
C1R	1.63368	10.3677	14.0657	1.48068e-39	4.17559e-38	78.9242	4.17559e-38
C13orf18	1.43339	6.98103	14.0507	1.74304e-39	4.89485e-38	78.7621	4.89485e-38
TMEM156	1.24212	5.49265	14.0405	1.94991e-39	5.45391e-38	78.6507	5.45391e-38
C7orf31	1.06541	6.17835	14.0177	2.4977e-39	6.96709e-38	78.4047	6.96709e-38
CLDN23	1.25191	3.70094	14.0083	2.76876e-39	7.69183e-38	78.3023	7.69183e-38
UPP1	1.35641	7.83929	13.9979	3.10095e-39	8.55679e-38	78.1897	8.55679e-38
STX1B	-1.38262	9.97438	-13.982	3.68624e-39	1.00905e-37	78.0179	1.00905e-37
SYP	-1.30582	11.0583	-13.9679	4.29463e-39	1.16935e-37	77.8662	1.16935e-37
ICAM1	1.45043	8.29656	13.9518	5.11603e-39	1.38932e-37	77.6923	1.38932e-37
TMEM154	1.33001	4.96624	13.9518	5.11605e-39	1.38932e-37	77.6923	1.38932e-37
CD300LB	1.25399	2.41546	13.9437	5.58644e-39	1.51306e-37	77.6049	1.51306e-37
CLEC2B	1.28279	5.94724	13.9381	5.93732e-39	1.60386e-37	77.5443	1.60386e-37
CABP4	1.22845	3.04541	13.9301	6.47677e-39	1.74728e-37	77.4579	1.74728e-37
CLEC12A	1.81677	2.35076	13.9261	6.76391e-39	1.81758e-37	77.4148	1.81758e-37
CCL2	1.98957	8.08147	13.9032	8.67493e-39	2.32199e-37	77.1676	2.32199e-37
HIST1H2BK	1.10136	7.49894	13.9013	8.84727e-39	2.36196e-37	77.1481	2.36196e-37
GLIPR1	1.1235	8.72464	13.8954	9.43309e-39	2.50857e-37	77.0844	2.50857e-37
ANXA2P2	1.92813	8.63145	13.8854	1.05162e-38	2.78936e-37	76.9764	2.78936e-37
C1orf54	1.06113	7.35707	13.8743	1.18623e-38	3.13832e-37	76.8567	3.13832e-37
GNG12	1.49915	9.91279	13.8702	1.23957e-38	3.2752e-37	76.813	3.2752e-37
GPX7	1.06139	7.53389	13.8678	1.2731e-38	3.35516e-37	76.7865	3.35516e-37
EPHX3	1.12418	2.51944	13.8476	1.58314e-38	4.16156e-37	76.57	4.16156e-37
ALPK1	1.07089	6.89365	13.8473	1.58767e-38	4.16815e-37	76.5671	4.16815e-37
EFNA4	1.05627	5.41533	13.8466	1.60063e-38	4.1968e-37	76.559	4.1968e-37
CXCR2	1.3679	3.81354	13.8435	1.65498e-38	4.33376e-37	76.5259	4.33376e-37
SLAMF6	1.42418	2.76714	13.8427	1.66962e-38	4.36653e-37	76.5171	4.36653e-37
NFATC1	1.0599	7.61678	13.8396	1.72591e-38	4.49658e-37	76.4842	4.49658e-37
APOC1	1.14073	10.768	13.8386	1.74564e-38	4.5422e-37	76.4729	4.5422e-37
AP3B2	-1.025	9.51947	-13.8364	1.78704e-38	4.63817e-37	76.4496	4.63817e-37
SLC6A1	-1.21163	11.5606	-13.8314	1.88652e-38	4.88401e-37	76.3958	4.88401e-37
DNALI1	1.03767	9.32452	13.8253	2.01433e-38	5.20834e-37	76.3306	5.20834e-37
GRAMD1B	-1.26496	7.66982	-13.8158	2.23381e-38	5.76858e-37	76.2279	5.76858e-37
PPARG	1.07624	5.1986	13.8026	2.57498e-38	6.63291e-37	76.0867	6.63291e-37
PSMB9	1.09072	8.45327	13.8018	2.59647e-38	6.67988e-37	76.0784	6.67988e-37
SVOP	-2.70585	7.17778	-13.798	2.70543e-38	6.95149e-37	76.0376	6.95149e-37
ATP8A2	-2.25513	4.84376	-13.7873	3.03641e-38	7.77277e-37	75.9229	7.77277e-37
RGS7BP	-1.64526	6.65617	-13.7854	3.09951e-38	7.9244e-37	75.9025	7.9244e-37
TUB	-1.10863	10.8994	-13.753	4.39663e-38	1.11436e-36	75.5552	1.11436e-36
BST2	1.2641	9.48342	13.7311	5.56728e-38	1.40586e-36	75.3207	1.40586e-36
S1PR3	1.33758	9.42882	13.7214	6.17858e-38	1.55639e-36	75.2172	1.55639e-36
FPR2	1.72653	2.70303	13.7181	6.40199e-38	1.60872e-36	75.1819	1.60872e-36
MUC1	1.07785	6.88358	13.7116	6.86575e-38	1.72105e-36	75.1124	1.72105e-36
VNN1	1.3668	3.54987	13.7105	6.95315e-38	1.74083e-36	75.0998	1.74083e-36
KIAA1409	-1.68537	8.56564	-13.6965	8.07648e-38	2.00982e-36	74.9511	2.00982e-36
ODF3B	1.38524	4.58449	13.6917	8.5048e-38	2.11129e-36	74.8997	2.11129e-36
CP	2.24531	8.07706	13.6856	9.08105e-38	2.25162e-36	74.8346	2.25162e-36
HOXB7	2.03811	3.71214	13.6826	9.38295e-38	2.32367e-36	74.8021	2.32367e-36
CCL5	1.6266	5.31611	13.6771	9.95792e-38	2.46012e-36	74.743	2.46012e-36
ANKRD22	1.89542	6.05635	13.6649	1.13482e-37	2.79351e-36	74.6132	2.79351e-36
MMP7	2.38324	2.8369	13.6279	1.687e-37	4.12312e-36	74.2194	4.12312e-36
CPNE5	-1.32115	9.84894	-13.624	1.75921e-37	4.29447e-36	74.1777	4.29447e-36
TUBB6	1.24831	9.13486	13.6212	1.81368e-37	4.41695e-36	74.1474	4.41695e-36
SLC9A2	-1.67535	3.92152	-13.6191	1.8553e-37	4.51296e-36	74.1249	4.51296e-36
KIAA1486	-1.86092	2.85935	-13.6011	2.25052e-37	5.43568e-36	73.9331	5.43568e-36
LYZ	1.99152	7.38774	13.5986	2.31142e-37	5.56966e-36	73.9065	5.56966e-36
C1RL	1.38546	7.78776	13.5889	2.56451e-37	6.15062e-36	73.8033	6.15062e-36
SLC2A13	-1.10981	9.126	-13.579	2.85146e-37	6.82291e-36	73.698	6.82291e-36
HK2	1.10719	9.34191	13.5634	3.36727e-37	8.03837e-36	73.5328	8.03837e-36
SH2D2A	1.34301	2.61211	13.5586	3.54477e-37	8.45229e-36	73.4818	8.45229e-36
PLIN2	1.17445	8.49999	13.5532	3.75695e-37	8.94781e-36	73.424	8.94781e-36
SIGLEC14	1.65481	5.73899	13.5462	4.0493e-37	9.63293e-36	73.3496	9.63293e-36
HOXC4	1.92267	4.68251	13.5458	4.06288e-37	9.65404e-36	73.3463	9.65404e-36
DOK6	-1.79159	7.73142	-13.5452	4.09185e-37	9.71164e-36	73.3392	9.71164e-36
IRF7	1.06108	7.67588	13.545	4.10078e-37	9.72159e-36	73.3371	9.72159e-36
GRIN3A	-2.03204	6.55915	-13.5337	4.62366e-37	1.09359e-35	73.2179	1.09359e-35
PLAC8	1.94025	3.57382	13.527	4.96895e-37	1.17391e-35	73.1463	1.17391e-35
MYOF	1.14286	8.75267	13.5168	5.54242e-37	1.30638e-35	73.0378	1.30638e-35
GABRG2	-2.73408	7.27959	-13.509	6.01982e-37	1.41404e-35	72.9558	1.41404e-35
SLC34A2	2.021	3.11892	13.5029	6.42783e-37	1.50815e-35	72.8906	1.50815e-35
LAMP3	1.34455	3.46904	13.4992	6.68442e-37	1.56657e-35	72.8517	1.56657e-35
UBD	1.79198	5.31096	13.495	6.98927e-37	1.63428e-35	72.8074	1.63428e-35
CCDC103	1.06556	9.11265	13.4905	7.3353e-37	1.70935e-35	72.7594	1.70935e-35
VWA5B2	-1.63043	6.30957	-13.4821	8.02145e-37	1.86712e-35	72.6706	1.86712e-35
ACSL6	-1.36594	8.89777	-13.4593	1.02284e-36	2.36475e-35	72.4292	2.36475e-35
FAM129A	1.42583	8.02004	13.442	1.22948e-36	2.82655e-35	72.2465	2.82655e-35
IL1RN	1.8324	3.92242	13.4375	1.29069e-36	2.96066e-35	72.1982	2.96066e-35
XKR7	-2.1413	3.29242	-13.4333	1.34904e-36	3.08417e-35	72.1543	3.08417e-35
CPEB3	-1.09084	7.79558	-13.4274	1.43646e-36	3.27673e-35	72.0919	3.27673e-35
KCNC1	-1.29578	8.34942	-13.4248	1.47689e-36	3.36521e-35	72.0644	3.36521e-35
C21orf7	1.72776	5.94224	13.3795	2.38826e-36	5.39395e-35	71.587	5.39395e-35
CLCF1	1.8081	4.6993	13.3782	2.4221e-36	5.45578e-35	71.573	5.45578e-35
LTC4S	1.25069	5.27995	13.3748	2.51182e-36	5.64817e-35	71.5369	5.64817e-35
BZRAP1	-1.36601	10.1247	-13.3728	2.5662e-36	5.75154e-35	71.5156	5.75154e-35
WSCD2	-2.31587	5.91215	-13.3409	3.59747e-36	8.02783e-35	71.1801	8.02783e-35
CEACAM4	1.18457	1.88834	13.3406	3.60837e-36	8.04342e-35	71.1771	8.04342e-35
TRPV4	1.14045	3.65633	13.3366	3.76533e-36	8.3842e-35	71.1348	8.3842e-35
B3GNT5	1.30984	7.67154	13.3046	5.287e-36	1.1709e-34	70.7977	1.1709e-34
CACNA1I	-1.94292	6.06117	-13.3041	5.31083e-36	1.17491e-34	70.7933	1.17491e-34
DGKK	-2.28865	2.66248	-13.3031	5.36667e-36	1.18343e-34	70.7829	1.18343e-34
INSM2	-1.95777	3.6506	-13.2669	7.87197e-36	1.72847e-34	70.4024	1.72847e-34
MYT1L	-2.60152	7.15187	-13.2555	8.87827e-36	1.94319e-34	70.283	1.94319e-34
ABCC3	2.92566	5.83353	13.2468	9.73713e-36	2.11986e-34	70.1913	2.11986e-34
PAR4	-1.25644	1.43911	-13.2443	9.99423e-36	2.17193e-34	70.1654	2.17193e-34
FAM155A	-1.71058	8.48159	-13.2433	1.00977e-35	2.18907e-34	70.1551	2.18907e-34
ICOSLG	1.0438	7.98424	13.2383	1.06489e-35	2.29887e-34	70.1024	2.29887e-34
SEZ6L	-1.83728	10.0594	-13.2225	1.25824e-35	2.69361e-34	69.9367	2.69361e-34
TNFRSF11A	1.21668	4.62328	13.2133	1.386e-35	2.96389e-34	69.8406	2.96389e-34
MAPK8IP2	-1.15773	10.3175	-13.2071	1.4797e-35	3.15126e-34	69.7757	3.15126e-34
TPRG1	1.1516	2.66484	13.2063	1.49118e-35	3.17243e-34	69.768	3.17243e-34
KCNJ11	-1.70846	7.97595	-13.1954	1.67386e-35	3.55371e-34	69.6532	3.55371e-34
FAM123C	-2.4048	6.2503	-13.1747	2.08153e-35	4.40555e-34	69.4368	4.40555e-34
MR1	1.06508	6.47075	13.1722	2.13655e-35	4.51269e-34	69.4109	4.51269e-34
THSD4	-1.33777	7.79763	-13.1683	2.22632e-35	4.69747e-34	69.37	4.69747e-34
HPD	2.14699	2.80312	13.1678	2.23679e-35	4.71472e-34	69.3653	4.71472e-34
S100A9	2.11797	6.42241	13.1526	2.62592e-35	5.50103e-34	69.2061	5.50103e-34
TUBA1C	1.64557	9.24487	13.1508	2.67388e-35	5.59579e-34	69.1881	5.59579e-34
SYN1	-1.68958	9.90103	-13.1494	2.71455e-35	5.67512e-34	69.1731	5.67512e-34
FBXO41	-1.09107	9.38705	-13.149	2.72546e-35	5.69214e-34	69.1691	5.69214e-34
NRSN1	-1.60321	8.82013	-13.1479	2.75719e-35	5.75255e-34	69.1576	5.75255e-34
IQSEC3	-2.0983	6.97013	-13.1446	2.85441e-35	5.94935e-34	69.1232	5.94935e-34
VAMP5	1.06675	8.92843	13.1414	2.95303e-35	6.14865e-34	69.0895	6.14865e-34
SPRN	-1.04149	7.9703	-13.138	3.05991e-35	6.36474e-34	69.0542	6.36474e-34
KCNAB1	-1.25326	7.63827	-13.1377	3.06942e-35	6.3773e-34	69.0511	6.3773e-34
FUCA2	1.03513	9.01675	13.1362	3.117e-35	6.46383e-34	69.0358	6.46383e-34
FRMPD1	-1.30271	6.17306	-13.1336	3.20347e-35	6.62977e-34	69.0087	6.62977e-34
WDR78	1.32864	6.14366	13.133	3.22646e-35	6.66391e-34	69.0016	6.66391e-34
MADCAM1	-1.5408	3.40743	-13.1285	3.38007e-35	6.97393e-34	68.9554	6.97393e-34
ABCC8	-2.06577	8.00868	-13.1284	3.38336e-35	6.97393e-34	68.9544	6.97393e-34
TGFBI	1.84189	9.43593	13.1282	3.39064e-35	6.98193e-34	68.9523	6.98193e-34
CXCR3	1.33584	1.76	13.1222	3.6129e-35	7.43214e-34	68.8892	7.43214e-34
TCF7	1.0159	6.54453	13.1196	3.71306e-35	7.63054e-34	68.8621	7.63054e-34
HLA-DRB5	1.75954	8.54424	13.1018	4.4732e-35	9.14688e-34	68.6771	9.14688e-34
NUAK2	1.18121	5.91043	13.1007	4.52672e-35	9.24711e-34	68.6653	9.24711e-34
NPTXR	-1.08236	11.4627	-13.0965	4.73061e-35	9.62532e-34	68.6216	9.62532e-34
EPSTI1	1.3218	5.97509	13.0929	4.91096e-35	9.96266e-34	68.5844	9.96266e-34
HOXA1	1.84418	2.56567	13.0653	6.56218e-35	1.3247e-33	68.2966	1.3247e-33
KCNMB1	1.23446	6.42926	13.0605	6.89834e-35	1.38982e-33	68.247	1.38982e-33
CD2	1.74444	3.3263	13.0451	8.09938e-35	1.61909e-33	68.0876	1.61909e-33
CST7	1.42908	3.13286	13.042	8.3693e-35	1.66979e-33	68.0551	1.66979e-33
LOC285954	-1.70602	3.32304	-13.0397	8.57551e-35	1.70927e-33	68.0309	1.70927e-33
BCL3	1.09117	7.02013	13.0347	9.03765e-35	1.79964e-33	67.9788	1.79964e-33
IGFBP7	1.0433	12.3399	13.0337	9.12573e-35	1.81542e-33	67.9692	1.81542e-33
EMILIN2	1.60368	6.66842	13.0237	1.01334e-34	2.00809e-33	67.8652	2.00809e-33
PLP2	1.58176	8.05954	13.0045	1.23911e-34	2.44136e-33	67.6654	2.44136e-33
SERPINH1	1.35994	9.69229	12.9788	1.61925e-34	3.18422e-33	67.3998	3.18422e-33
BACE2	1.08262	7.34231	12.9738	1.70675e-34	3.34986e-33	67.3475	3.34986e-33
EIF4E1B	-1.68791	2.19577	-12.9725	1.72959e-34	3.39145e-33	67.3343	3.39145e-33
RAB3A	-1.3824	9.0093	-12.9572	2.02941e-34	3.9642e-33	67.1756	3.9642e-33
CTSW	1.42086	3.09322	12.9477	2.24074e-34	4.36041e-33	67.0772	4.36041e-33
IL28RA	1.24411	5.79723	12.9338	2.5886e-34	5.02306e-33	66.934	5.02306e-33
SECTM1	1.58938	5.82268	12.9335	2.59642e-34	5.03348e-33	66.931	5.03348e-33
TMSB10	1.01174	12.5569	12.9315	2.65113e-34	5.13468e-33	66.9103	5.13468e-33
CDK5R2	-1.72841	7.77629	-12.9282	2.74497e-34	5.31143e-33	66.8757	5.31143e-33
ATP6V1G2	-1.242	10.6031	-12.9226	2.90785e-34	5.6213e-33	66.8185	5.6213e-33
CDK2	1.00774	8.25287	12.9189	3.02327e-34	5.83344e-33	66.7799	5.83344e-33
NKG7	1.43923	3.74579	12.9139	3.18346e-34	6.13099e-33	66.7286	6.13099e-33
PTGIR	1.12273	3.02959	12.9124	3.23347e-34	6.22148e-33	66.7131	6.22148e-33
TPTE2P1	-1.51217	5.73665	-12.9103	3.30458e-34	6.35235e-33	66.6915	6.35235e-33
CLEC18B	1.74806	5.78612	12.9037	3.54128e-34	6.80098e-33	66.6228	6.80098e-33
MAST1	-1.2724	9.28282	-12.8924	3.97993e-34	7.6071e-33	66.5069	7.6071e-33
CAMK4	-1.74953	5.17828	-12.8891	4.11816e-34	7.83558e-33	66.473	7.83558e-33
MRC2	1.2301	10.4007	12.8871	4.20708e-34	7.98995e-33	66.4518	7.98995e-33
PLD4	1.28106	8.5465	12.8867	4.22333e-34	8.00852e-33	66.448	8.00852e-33
GJD2	-1.67629	2.12565	-12.8798	4.53579e-34	8.56667e-33	66.3771	8.56667e-33
CDH9	-1.94925	3.46388	-12.8742	4.80828e-34	9.04802e-33	66.3192	9.04802e-33
ITGA5	1.22138	8.91661	12.8643	5.33142e-34	9.98669e-33	66.2167	9.98669e-33
KCNB2	-1.83388	2.91165	-12.8586	5.65247e-34	1.05784e-32	66.1586	1.05784e-32
TEAD4	1.42866	5.71017	12.8575	5.71906e-34	1.06933e-32	66.147	1.06933e-32
CD99	1.31292	12.0386	12.8569	5.75201e-34	1.07451e-32	66.1413	1.07451e-32
SLITRK5	-1.34577	8.20497	-12.8487	6.26835e-34	1.16672e-32	66.0559	1.16672e-32
FRRS1	1.41259	2.70752	12.8377	7.02488e-34	1.29929e-32	65.9428	1.29929e-32
PRRT1	-1.00823	8.57397	-12.8351	7.21736e-34	1.33249e-32	65.916	1.33249e-32
4-Mar	-2.10808	6.38315	-12.8321	7.44157e-34	1.37264e-32	65.8856	1.37264e-32
HLA-DQB1	1.8501	8.41718	12.8226	8.21082e-34	1.51182e-32	65.7879	1.51182e-32
CD3D	1.62123	2.09853	12.819	8.51947e-34	1.56725e-32	65.7513	1.56725e-32
C10orf55	1.1968	2.24268	12.815	8.88231e-34	1.62816e-32	65.7099	1.62816e-32
CPLX1	-1.60907	8.77047	-12.8123	9.13433e-34	1.67286e-32	65.6821	1.67286e-32
HRH3	-2.22819	5.92452	-12.8111	9.25092e-34	1.6927e-32	65.6695	1.6927e-32
RUNDC3A	-1.34953	10.5498	-12.8008	1.02894e-33	1.88104e-32	65.5639	1.88104e-32
GPR61	-1.48114	4.14565	-12.7949	1.09352e-33	1.99732e-32	65.5035	1.99732e-32
LOC642597	-1.26051	1.87486	-12.7843	1.21979e-33	2.22203e-32	65.395	2.22203e-32
FSTL1	1.20316	10.7558	12.7708	1.40301e-33	2.54472e-32	65.2561	2.54472e-32
SLC25A27	-1.19217	8.32955	-12.7708	1.40313e-33	2.54472e-32	65.256	2.54472e-32
AMZ1	-1.44893	7.03488	-12.7664	1.46855e-33	2.65868e-32	65.2108	2.65868e-32
GTSF1	1.20472	1.70881	12.7548	1.65564e-33	2.99474e-32	65.0917	2.99474e-32
CD163	2.32076	8.50479	12.7509	1.72369e-33	3.10961e-32	65.0517	3.10961e-32
SHANK2	-1.88418	8.18546	-12.7468	1.79764e-33	3.23734e-32	65.01	3.23734e-32
APOL1	1.164	7.78422	12.7467	1.80005e-33	3.23883e-32	65.0087	3.23883e-32
IL2RB	1.51899	3.98622	12.739	1.94813e-33	3.50219e-32	64.9302	3.50219e-32
CXCR4	1.15705	9.12667	12.7388	1.95126e-33	3.50476e-32	64.9286	3.50476e-32
ALOX12B	-1.4417	2.37823	-12.7388	1.95298e-33	3.50478e-32	64.9278	3.50478e-32
OAS1	1.37205	7.83367	12.7382	1.96472e-33	3.52277e-32	64.9218	3.52277e-32
SIT1	1.25019	1.77485	12.7357	2.0147e-33	3.60923e-32	64.8969	3.60923e-32
C1orf88	1.38104	7.71543	12.727	2.20528e-33	3.9369e-32	64.8071	3.9369e-32
RICH2	-1.51725	7.34295	-12.7215	2.33275e-33	4.15363e-32	64.7514	4.15363e-32
MAN1C1	1.22373	9.32684	12.7058	2.74371e-33	4.85171e-32	64.5903	4.85171e-32
HSPA6	1.70173	6.68919	12.7037	2.80305e-33	4.95238e-32	64.569	4.95238e-32
STAR	-1.2806	4.56718	-12.6977	2.98217e-33	5.24519e-32	64.5076	5.24519e-32
RNASE4	1.24559	7.13183	12.6976	2.98411e-33	5.24519e-32	64.5069	5.24519e-32
FCGR2B	2.18346	4.51231	12.696	3.03446e-33	5.32912e-32	64.4903	5.32912e-32
FAIM3	1.11931	5.04066	12.6891	3.25741e-33	5.7109e-32	64.4199	5.7109e-32
RDH10	1.21816	8.55471	12.6787	3.6248e-33	6.32799e-32	64.3138	6.32799e-32
TMEM132D	-2.38623	4.95744	-12.6739	3.81056e-33	6.64098e-32	64.2642	6.64098e-32
CXCL10	2.43134	4.6523	12.6693	3.99485e-33	6.95036e-32	64.2174	6.95036e-32
FAM176B	1.14258	6.37852	12.653	4.72129e-33	8.17268e-32	64.0515	8.17268e-32
HAR1A	-1.7083	4.5674	-12.6515	4.79551e-33	8.28719e-32	64.036	8.28719e-32
IL15	1.3493	3.35008	12.6512	4.8105e-33	8.30611e-32	64.0329	8.30611e-32
S100A2	1.29276	4.29853	12.6433	5.21514e-33	8.97459e-32	63.9528	8.97459e-32
SCN3B	-1.72483	9.66205	-12.6418	5.29894e-33	9.11117e-32	63.9369	9.11117e-32
IFI44	1.05249	8.31578	12.64	5.39586e-33	9.27004e-32	63.919	9.27004e-32
ZBTB42	1.07696	6.4034	12.6374	5.53971e-33	9.50921e-32	63.8928	9.50921e-32
CXCR6	1.47414	2.39096	12.6355	5.65303e-33	9.68754e-32	63.8727	9.68754e-32
PDZD4	-1.07276	11.7791	-12.6256	6.25462e-33	1.06917e-31	63.7724	1.06917e-31
GFOD1	-1.0053	5.79106	-12.6192	6.67991e-33	1.13714e-31	63.7071	1.13714e-31
FAM159A	1.10612	3.07841	12.6131	7.1109e-33	1.2095e-31	63.645	1.2095e-31
INA	-2.318	9.11924	-12.6047	7.74931e-33	1.31265e-31	63.5597	1.31265e-31
MACC1	1.46936	2.74432	12.6015	8.00895e-33	1.3544e-31	63.527	1.3544e-31
PDCD1	1.23258	2.21066	12.6012	8.03441e-33	1.35758e-31	63.5238	1.35758e-31
RIMS2	-2.2006	6.61681	-12.6005	8.0952e-33	1.36673e-31	63.5163	1.36673e-31
FAM3B	1.38917	2.12308	12.5887	9.13475e-33	1.53341e-31	63.3964	1.53341e-31
MSX2P1	-1.08601	1.51077	-12.5827	9.70878e-33	1.62844e-31	63.3359	1.62844e-31
STEAP3	1.70099	8.39931	12.5751	1.05e-32	1.75542e-31	63.2582	1.75542e-31
HLA-DQB2	1.84608	3.37363	12.5671	1.13854e-32	1.9019e-31	63.1778	1.9019e-31
NAP1L2	-1.31458	8.66026	-12.5615	1.20603e-32	2.01225e-31	63.1206	2.01225e-31
GZMA	1.67147	2.81125	12.5547	1.29372e-32	2.15062e-31	63.051	2.15062e-31
CCR2	1.58582	2.61428	12.5448	1.4306e-32	2.37047e-31	62.9512	2.37047e-31
FAM109B	1.02896	5.96107	12.5352	1.57783e-32	2.60812e-31	62.8539	2.60812e-31
HSPA7	1.7648	4.90068	12.5342	1.59409e-32	2.63288e-31	62.8438	2.63288e-31
TMEM63C	-1.13332	8.22074	-12.5234	1.7811e-32	2.93703e-31	62.7337	2.93703e-31
ACVR1C	-1.58546	5.45023	-12.5218	1.80882e-32	2.97556e-31	62.7183	2.97556e-31
SELPLG	1.01497	9.58029	12.5215	1.81433e-32	2.98224e-31	62.7153	2.98224e-31
CPLX2	-2.35407	10.2056	-12.5183	1.87635e-32	3.07434e-31	62.682	3.07434e-31
CEND1	-1.0283	10.1077	-12.5091	2.05999e-32	3.36984e-31	62.5893	3.36984e-31
ATP2B3	-2.17083	6.29956	-12.5063	2.1195e-32	3.46168e-31	62.561	3.46168e-31
CD3E	1.62731	3.61726	12.4958	2.35887e-32	3.83737e-31	62.4548	3.83737e-31
SOD2	1.28982	12.1808	12.4952	2.37274e-32	3.85688e-31	62.449	3.85688e-31
MCF2	-1.8794	5.51204	-12.4935	2.41422e-32	3.92119e-31	62.4318	3.92119e-31
ITGB3	1.55856	5.25237	12.4865	2.59497e-32	4.20148e-31	62.3601	4.20148e-31
HRNBP3	-2.19332	6.43085	-12.4801	2.76747e-32	4.46317e-31	62.2963	4.46317e-31
CDK5R1	-1.12835	10.4007	-12.4789	2.80361e-32	4.5179e-31	62.2834	4.5179e-31
HIP1R	-1.14353	11.5999	-12.4703	3.05867e-32	4.91734e-31	62.197	4.91734e-31
PLEK2	1.75036	2.94591	12.4599	3.40023e-32	5.44556e-31	62.0919	5.44556e-31
AKAP5	-1.13631	6.70077	-12.4515	3.70374e-32	5.92194e-31	62.0071	5.92194e-31
HSPA12A	-1.07276	9.48836	-12.4408	4.12908e-32	6.58152e-31	61.8992	6.58152e-31
SYT10	-1.29411	1.21363	-12.4373	4.27913e-32	6.81012e-31	61.8637	6.81012e-31
PCSK2	-2.22823	7.85975	-12.4135	5.45154e-32	8.63581e-31	61.6234	8.63581e-31
LOXL2	1.38806	8.11993	12.4067	5.83957e-32	9.23623e-31	61.5552	9.23623e-31
RGS7	-1.55271	6.8943	-12.4063	5.86719e-32	9.27278e-31	61.5505	9.27278e-31
CNNM1	-1.8965	5.96064	-12.406	5.8838e-32	9.29187e-31	61.5477	9.29187e-31
CUX2	-2.31963	6.84287	-12.4042	5.99338e-32	9.45765e-31	61.5294	9.45765e-31
EMB	1.06512	6.86172	12.4026	6.08668e-32	9.5975e-31	61.5141	9.5975e-31
FOLR2	1.27915	8.47285	12.39	6.92135e-32	1.08885e-30	61.3865	1.08885e-30
GSDMD	1.03561	8.19164	12.3839	7.36135e-32	1.15277e-30	61.3254	1.15277e-30
ZDHHC22	-1.65146	10.4939	-12.3784	7.7825e-32	1.21594e-30	61.2702	1.21594e-30
SLAMF7	1.54031	3.03571	12.376	7.97628e-32	1.24527e-30	61.2458	1.24527e-30
SCRT1	-2.15235	7.46674	-12.3747	8.07863e-32	1.26029e-30	61.2331	1.26029e-30
RTN4R	-1.24542	7.34432	-12.3701	8.46693e-32	1.31986e-30	61.1865	1.31986e-30
PDE2A	-1.43206	9.66965	-12.3669	8.74637e-32	1.36171e-30	61.1543	1.36171e-30
VENTX	1.34816	3.99676	12.3669	8.74863e-32	1.36171e-30	61.154	1.36171e-30
GZMK	1.57368	2.2965	12.3602	9.36046e-32	1.45253e-30	61.087	1.45253e-30
HAR1B	-1.35831	2.49044	-12.3536	1.00034e-31	1.54996e-30	61.021	1.54996e-30
SLC43A3	1.36364	8.18581	12.3506	1.03155e-31	1.59712e-30	60.9906	1.59712e-30
COL1A1	2.35512	8.66154	12.3489	1.04902e-31	1.6205e-30	60.9739	1.6205e-30
TNC	1.36733	12.0043	12.3286	1.28806e-31	1.97933e-30	60.7702	1.97933e-30
CHGA	-2.37661	8.54509	-12.323	1.36329e-31	2.09336e-30	60.7139	2.09336e-30
CELF4	-1.9358	7.85767	-12.3073	1.59807e-31	2.44839e-30	60.5562	2.44839e-30
ANXA2P1	1.45064	3.4202	12.3027	1.67374e-31	2.5624e-30	60.5103	2.5624e-30
PSRC1	1.17406	9.60121	12.295	1.80862e-31	2.76066e-30	60.4334	2.76066e-30
RIMS1	-1.71563	6.97957	-12.2934	1.83958e-31	2.80584e-30	60.4165	2.80584e-30
DOK2	1.37995	3.9506	12.2902	1.89999e-31	2.88939e-30	60.3845	2.88939e-30
KCNK3	-1.7	7.38632	-12.2872	1.95822e-31	2.97574e-30	60.3545	2.97574e-30
KCNT1	-2.15212	5.61676	-12.2789	2.12798e-31	3.23132e-30	60.272	3.23132e-30
CNTN4	-1.50415	5.70818	-12.2736	2.24483e-31	3.40371e-30	60.219	3.40371e-30
SPTB	-1.41028	7.19934	-12.259	2.60248e-31	3.94019e-30	60.0723	3.94019e-30
HTR2A	-1.72872	5.3299	-12.255	2.7073e-31	4.09284e-30	60.0331	4.09284e-30
FZD2	1.01543	6.21013	12.2529	2.76548e-31	4.17466e-30	60.012	4.17466e-30
C9orf4	-1.73295	4.46314	-12.2449	2.99734e-31	4.51139e-30	59.9321	4.51139e-30
STXBP5L	-1.66034	7.1637	-12.2448	3.00164e-31	4.51456e-30	59.9307	4.51456e-30
FAIM2	-1.06083	12.4235	-12.2417	3.09782e-31	4.6558e-30	59.8994	4.6558e-30
CPM	1.06506	9.05959	12.2264	3.61289e-31	5.41012e-30	59.7468	5.41012e-30
C15orf48	1.59814	2.28479	12.2127	4.14698e-31	6.17386e-30	59.61	6.17386e-30
PSD	-1.5477	10.0233	-12.2083	4.33204e-31	6.44002e-30	59.5667	6.44002e-30
TMEM176A	1.36222	8.50008	12.2071	4.38463e-31	6.51349e-30	59.5547	6.51349e-30
C10orf81	1.82005	2.40532	12.2059	4.43776e-31	6.58765e-30	59.5427	6.58765e-30
LEFTY2	2.16812	4.91505	12.1961	4.90038e-31	7.24296e-30	59.4443	7.24296e-30
LTF	3.50076	5.9806	12.1863	5.40481e-31	7.96559e-30	59.3471	7.96559e-30
CDC20	1.7855	6.64509	12.184	5.53169e-31	8.14674e-30	59.3241	8.14674e-30
ATP2B2	-1.18143	10.3363	-12.1825	5.61642e-31	8.2656e-30	59.309	8.2656e-30
ITGB7	1.10244	4.69124	12.1778	5.88661e-31	8.65703e-30	59.2624	8.65703e-30
FLNC	1.6958	9.50861	12.1766	5.95692e-31	8.74789e-30	59.2506	8.74789e-30
SGSM1	-1.55162	7.92897	-12.1717	6.25964e-31	9.17932e-30	59.2015	9.17932e-30
CA3	2.24868	5.03739	12.1679	6.50328e-31	9.52299e-30	59.1636	9.52299e-30
DGCR9	-1.28252	6.48685	-12.1611	6.95825e-31	1.01675e-29	59.0965	1.01675e-29
CD28	1.23287	2.47245	12.16	7.03308e-31	1.02695e-29	59.0859	1.02695e-29
SRPX2	2.13093	5.7757	12.1566	7.28322e-31	1.06196e-29	59.0512	1.06196e-29
CDCA8	1.55417	6.27795	12.1435	8.30328e-31	1.20641e-29	58.9211	1.20641e-29
TRIM17	-1.20953	4.76701	-12.1406	8.54494e-31	1.23895e-29	58.8927	1.23895e-29
CX3CR1	1.40931	9.97326	12.1348	9.05991e-31	1.31078e-29	58.8346	1.31078e-29
FAM114A1	1.12671	6.72397	12.1165	1.0874e-30	1.56992e-29	58.6535	1.56992e-29
CORO6	-1.52332	5.77015	-12.1123	1.13395e-30	1.63368e-29	58.612	1.63368e-29
PRICKLE3	1.16209	4.65149	12.1105	1.15482e-30	1.66258e-29	58.5939	1.66258e-29
IL1A	1.40188	3.47533	12.1048	1.22295e-30	1.75575e-29	58.537	1.75575e-29
TREML3	1.16309	1.16229	12.1045	1.22681e-30	1.76005e-29	58.5339	1.76005e-29
VDR	1.43768	3.52536	12.1011	1.26897e-30	1.81421e-29	58.5003	1.81421e-29
EMP1	1.41816	10.8267	12.0985	1.30285e-30	1.86006e-29	58.4742	1.86006e-29
GPR158	-1.17707	9.64234	-12.0911	1.40255e-30	2.00099e-29	58.401	2.00099e-29
PRLHR	-2.73254	4.70083	-12.0898	1.41992e-30	2.02297e-29	58.3888	2.02297e-29
SNAP25	-1.879	11.0527	-12.0697	1.73577e-30	2.46271e-29	58.1896	2.46271e-29
SRRM4	-1.96978	6.83124	-12.0585	1.94175e-30	2.74925e-29	58.0783	2.74925e-29
GRIA2	-1.2939	11.2021	-12.0582	1.94698e-30	2.75476e-29	58.0757	2.75476e-29
G6PC2	-1.61669	2.16784	-12.056	1.99096e-30	2.81117e-29	58.0535	2.81117e-29
SYT4	-2.1973	7.49365	-12.0507	2.09756e-30	2.95762e-29	58.0018	2.95762e-29
MCF2L2	-1.56626	7.5408	-12.0494	2.12616e-30	2.99589e-29	57.9883	2.99589e-29
ACBD7	-1.457	8.96583	-12.0459	2.20227e-30	3.09887e-29	57.9534	3.09887e-29
KIF2C	1.6535	6.69977	12.041	2.31052e-30	3.24897e-29	57.9058	3.24897e-29
TAGLN2	1.34532	10.9349	12.0409	2.31371e-30	3.25123e-29	57.9045	3.25123e-29
CEBPD	1.2609	8.9857	12.0376	2.39106e-30	3.34846e-29	57.8718	3.34846e-29
CYP1A1	-1.1461	2.28206	-12.0253	2.70281e-30	3.77217e-29	57.7503	3.77217e-29
GLS2	-1.50113	5.078	-12.0244	2.72642e-30	3.79996e-29	57.7416	3.79996e-29
ST8SIA3	-2.10427	8.63036	-12.0233	2.75608e-30	3.8387e-29	57.7309	3.8387e-29
NNMT	2.36506	6.38219	12.0182	2.90116e-30	4.03802e-29	57.68	4.03802e-29
OLFM4	-1.5047	4.10762	-12.016	2.96595e-30	4.11982e-29	57.6581	4.11982e-29
KCNB1	-1.61586	7.21915	-12.0113	3.10676e-30	4.31249e-29	57.6121	4.31249e-29
GRIN1	-2.6397	8.49004	-12.0109	3.11852e-30	4.32589e-29	57.6083	4.32589e-29
SLC4A10	-1.68925	7.62821	-12.0055	3.29143e-30	4.55958e-29	57.5548	4.55958e-29
SKAP2	1.12301	8.74192	12.0008	3.44962e-30	4.77228e-29	57.5082	4.77228e-29
JPH4	-1.47433	10.4761	-11.9966	3.59494e-30	4.96997e-29	57.4673	4.96997e-29
SLC8A2	-1.9066	7.77709	-11.9945	3.67279e-30	5.07077e-29	57.446	5.07077e-29
GPR141	1.07519	1.43337	11.9916	3.7807e-30	5.21625e-29	57.4173	5.21625e-29
ID3	1.11339	11.7948	11.9843	4.06247e-30	5.59748e-29	57.346	5.59748e-29
PRR15	1.03992	3.24386	11.9812	4.19099e-30	5.76682e-29	57.3151	5.76682e-29
CNTNAP5	-1.86116	4.9354	-11.9756	4.42855e-30	6.08148e-29	57.2604	6.08148e-29
HECW1	-1.80225	6.66961	-11.9739	4.50505e-30	6.1824e-29	57.2434	6.1824e-29
RHBDL1	-1.03535	6.47331	-11.9731	4.54301e-30	6.23033e-29	57.2351	6.23033e-29
LOC100270710	1.14453	5.26934	11.9692	4.72128e-30	6.46186e-29	57.1969	6.46186e-29
GNAL	-1.70896	7.22599	-11.9665	4.84741e-30	6.62565e-29	57.1708	6.62565e-29
ADAM11	-1.33645	7.27594	-11.9642	4.96276e-30	6.77429e-29	57.1475	6.77429e-29
KCNC2	-2.33159	5.65694	-11.947	5.88611e-30	8.01338e-29	56.9782	8.01338e-29
PTPRT	-1.97926	8.86399	-11.9088	8.58542e-30	1.1596e-28	56.6038	1.1596e-28
KIAA1644	-1.96904	7.75722	-11.908	8.65379e-30	1.16806e-28	56.5959	1.16806e-28
CKMT1B	-1.78681	7.64835	-11.9042	8.9902e-30	1.21267e-28	56.5581	1.21267e-28
GALNTL6	-1.43236	2.33187	-11.8998	9.39342e-30	1.2654e-28	56.5146	1.2654e-28
MFSD4	-1.16917	7.98015	-11.8984	9.52e-30	1.28077e-28	56.5013	1.28077e-28
FLJ32063	-1.33026	2.96435	-11.8912	1.02217e-29	1.37157e-28	56.4307	1.37157e-28
CLEC5A	2.34148	4.61553	11.8859	1.07768e-29	1.44324e-28	56.3783	1.44324e-28
SCG3	-1.41383	12.6955	-11.8837	1.10041e-29	1.47272e-28	56.3576	1.47272e-28
UNC5A	-1.55025	8.41716	-11.8812	1.12845e-29	1.50926e-28	56.3326	1.50926e-28
CACNG8	-1.41246	3.06451	-11.8769	1.17789e-29	1.57231e-28	56.2901	1.57231e-28
L1CAM	-2.15047	9.00437	-11.8766	1.18137e-29	1.57593e-28	56.2872	1.57593e-28
SSTR2	-1.47919	7.54883	-11.8561	1.44606e-29	1.91781e-28	56.0866	1.91781e-28
HERC5	1.16579	7.638	11.8397	1.70007e-29	2.24598e-28	55.9261	2.24598e-28
SMPD3	-1.23956	8.19973	-11.8263	1.9395e-29	2.55735e-28	55.7955	2.55735e-28
EMP3	2.16505	7.52368	11.8246	1.97186e-29	2.59836e-28	55.779	2.59836e-28
PHACTR1	-1.03268	7.44563	-11.8031	2.4373e-29	3.19526e-28	55.5689	3.19526e-28
SPATA17	1.36497	3.71798	11.801	2.48835e-29	3.25803e-28	55.5483	3.25803e-28
LCK	1.29491	3.0886	11.7864	2.87162e-29	3.74789e-28	55.4062	3.74789e-28
ACCN1	-1.87358	5.04199	-11.7861	2.88113e-29	3.75792e-28	55.4029	3.75792e-28
SLC1A2	-1.29364	13.6174	-11.7815	3.01381e-29	3.92101e-28	55.3583	3.92101e-28
CLEC18C	1.45798	3.28682	11.7795	3.07214e-29	3.99184e-28	55.3393	3.99184e-28
PRSS23	1.08059	8.83659	11.7631	3.61227e-29	4.66366e-28	55.1787	4.66366e-28
GPR120	1.05052	3.09664	11.763	3.61417e-29	4.66366e-28	55.1781	4.66366e-28
ARPP21	-1.42533	8.83625	-11.7613	3.67516e-29	4.73938e-28	55.1615	4.73938e-28
KIAA0040	1.32799	8.07721	11.7601	3.71916e-29	4.79311e-28	55.1497	4.79311e-28
GRM5	-1.85057	7.46219	-11.7595	3.74214e-29	4.81971e-28	55.1436	4.81971e-28
SYCE1	-2.30088	3.89155	-11.759	3.7608e-29	4.84071e-28	55.1387	4.84071e-28
CTSH	1.21852	10.2375	11.7523	4.01512e-29	5.14868e-28	55.0738	5.14868e-28
MBOAT1	1.07664	5.13563	11.75	4.10494e-29	5.26058e-28	55.0519	5.26058e-28
IL6	1.77591	3.35421	11.7431	4.39226e-29	5.61477e-28	54.9848	5.61477e-28
MIR155HG	1.36382	2.93246	11.7393	4.55944e-29	5.82123e-28	54.9477	5.82123e-28
CDHR1	-1.53182	9.00292	-11.7342	4.79516e-29	6.09565e-28	54.8977	6.09565e-28
TNFSF14	1.16772	1.34262	11.7322	4.89085e-29	6.20959e-28	54.8781	6.20959e-28
RTN1	-1.19844	12.1404	-11.7316	4.91914e-29	6.23943e-28	54.8724	6.23943e-28
LOC158696	-1.58248	3.821	-11.7315	4.92042e-29	6.23943e-28	54.8722	6.23943e-28
GLIS3	1.10727	9.0431	11.7314	4.92605e-29	6.2427e-28	54.871	6.2427e-28
NAPB	-1.16163	10.0752	-11.7266	5.16326e-29	6.53122e-28	54.8244	6.53122e-28
SLAMF1	1.02371	1.2808	11.7209	5.46107e-29	6.89519e-28	54.7688	6.89519e-28
CLEC17A	1.6155	3.163	11.7173	5.65559e-29	7.1364e-28	54.7341	7.1364e-28
UBE2QL1	-1.29224	8.29811	-11.7168	5.68609e-29	7.16744e-28	54.7287	7.16744e-28
SEZ6L2	-1.24675	10.5739	-11.7157	5.74644e-29	7.23769e-28	54.7183	7.23769e-28
TNFAIP2	1.03978	8.44233	11.7073	6.23816e-29	7.84739e-28	54.6368	7.84739e-28
HLA-DOB	1.19728	3.41575	11.7004	6.67652e-29	8.38342e-28	54.5695	8.38342e-28
HTR6	-1.24684	1.81711	-11.6878	7.55325e-29	9.43811e-28	54.4471	9.43811e-28
FAM163B	-1.95038	4.91829	-11.6843	7.80955e-29	9.7465e-28	54.414	9.7465e-28
CEP55	1.61005	5.19324	11.6806	8.10023e-29	1.0097e-27	54.3778	1.0097e-27
CD96	1.26743	2.51409	11.6787	8.25578e-29	1.02847e-27	54.3589	1.02847e-27
TNK2	-1.01742	12.1547	-11.6783	8.28356e-29	1.0313e-27	54.3556	1.0313e-27
SPTBN2	-1.24469	10.4518	-11.6781	8.29734e-29	1.03239e-27	54.354	1.03239e-27
TRHDE	-1.99927	4.07232	-11.6761	8.46761e-29	1.05294e-27	54.3338	1.05294e-27
PCDH12	1.03154	7.73723	11.6752	8.54075e-29	1.06139e-27	54.3253	1.06139e-27
S100A8	1.90358	5.33817	11.6721	8.801e-29	1.09307e-27	54.2955	1.09307e-27
NCRNA00087	-1.12782	6.99496	-11.6665	9.294e-29	1.15291e-27	54.2415	1.15291e-27
CACNA1A	-1.22278	8.9476	-11.6607	9.84234e-29	1.21872e-27	54.1846	1.21872e-27
ADAMTSL4	1.1838	5.98044	11.657	1.0197e-28	1.26111e-27	54.1495	1.26111e-27
LRIT2	-1.46866	3.77193	-11.6518	1.07348e-28	1.32603e-27	54.0986	1.32603e-27
TICAM2	1.03768	5.79898	11.6422	1.17888e-28	1.45272e-27	54.0057	1.45272e-27
RXFP1	-1.73016	2.89811	-11.64	1.20448e-28	1.48339e-27	53.9844	1.48339e-27
CCDC18	1.02141	4.90269	11.6379	1.22896e-28	1.51172e-27	53.9644	1.51172e-27
CCR7	1.10843	2.56769	11.6318	1.30441e-28	1.60165e-27	53.9053	1.60165e-27
MTMR7	-1.12686	7.78197	-11.6299	1.32895e-28	1.62982e-27	53.8869	1.62982e-27
HCP5	1.11058	7.1302	11.6281	1.35174e-28	1.65679e-27	53.87	1.65679e-27
LRRC16B	-1.10813	7.83739	-11.6222	1.43241e-28	1.75252e-27	53.8125	1.75252e-27
HMP19	-1.99621	10.608	-11.6187	1.48123e-28	1.80922e-27	53.7793	1.80922e-27
GPR6	-1.49461	1.8594	-11.6142	1.54778e-28	1.88806e-27	53.7357	1.88806e-27
P4HA3	1.17785	2.56354	11.6134	1.56054e-28	1.90248e-27	53.7276	1.90248e-27
CBLN2	-1.86273	5.60792	-11.61	1.61306e-28	1.96418e-27	53.6948	1.96418e-27
NMNAT2	-1.4672	9.75663	-11.608	1.64438e-28	2.00113e-27	53.6757	2.00113e-27
CDH18	-2.01196	5.75668	-11.6064	1.67025e-28	2.03021e-27	53.6602	2.03021e-27
ANK1	-1.38872	7.34684	-11.6052	1.68953e-28	2.05121e-27	53.6488	2.05121e-27
CACNA2D2	-1.33507	7.01177	-11.6048	1.69638e-28	2.05831e-27	53.6448	2.05831e-27
KCNJ9	-1.48335	8.32699	-11.6042	1.70576e-28	2.06847e-27	53.6393	2.06847e-27
MYH7B	-1.44017	5.92758	-11.5983	1.80654e-28	2.18939e-27	53.5824	2.18939e-27
RLTPR	-1.51789	5.74736	-11.5966	1.83767e-28	2.2258e-27	53.5655	2.2258e-27
ZMAT4	-1.59015	4.76916	-11.5936	1.8918e-28	2.28597e-27	53.5367	2.28597e-27
DACH2	-2.01385	5.6052	-11.5888	1.98293e-28	2.39327e-27	53.4901	2.39327e-27
RFPL1S	-1.61546	7.03261	-11.5803	2.15354e-28	2.59309e-27	53.4082	2.59309e-27
C21orf63	1.10309	7.61056	11.57	2.3789e-28	2.85942e-27	53.3095	2.85942e-27
LRRN4CL	1.66857	5.68136	11.5676	2.4344e-28	2.9227e-27	53.2867	2.9227e-27
PRMT8	-1.82705	5.22575	-11.5669	2.45216e-28	2.94231e-27	53.2795	2.94231e-27
CSRNP3	-1.21848	5.42135	-11.5612	2.59249e-28	3.10705e-27	53.2243	3.10705e-27
SLC12A5	-2.02674	7.65644	-11.5573	2.69245e-28	3.22497e-27	53.1868	3.22497e-27
PAK3	-1.66151	5.24462	-11.5572	2.69506e-28	3.22621e-27	53.1858	3.22621e-27
ECM2	1.2723	8.16297	11.5548	2.75654e-28	3.29596e-27	53.1634	3.29596e-27
SCN2B	-1.39779	8.37231	-11.5496	2.89966e-28	3.45904e-27	53.1133	3.45904e-27
APOBEC3D	1.02573	3.52543	11.5493	2.90817e-28	3.46717e-27	53.1103	3.46717e-27
SLC7A14	-1.68855	8.64687	-11.5283	3.56452e-28	4.22515e-27	52.9086	4.22515e-27
C1S	1.28924	10.1917	11.5056	4.44093e-28	5.23092e-27	52.6906	5.23092e-27
HOXA4	2.43565	2.61341	11.5018	4.60866e-28	5.42211e-27	52.6539	5.42211e-27
GPR179	-1.34155	5.32041	-11.4993	4.72286e-28	5.55328e-27	52.6296	5.55328e-27
CHRM1	-1.91595	6.8915	-11.4979	4.78787e-28	5.6265e-27	52.616	5.6265e-27
HOXB2	1.98079	3.64668	11.4945	4.94367e-28	5.79301e-27	52.5843	5.79301e-27
CACNA2D3	-1.66737	5.78506	-11.4937	4.98227e-28	5.83491e-27	52.5766	5.83491e-27
HFE	1.15918	5.26045	11.4924	5.04953e-28	5.90694e-27	52.5633	5.90694e-27
ANK3	-1.35812	9.11542	-11.4919	5.07386e-28	5.93202e-27	52.5585	5.93202e-27
CELSR3	-1.24716	9.48857	-11.4868	5.32968e-28	6.22048e-27	52.5097	6.22048e-27
CLEC18A	1.2391	5.79877	11.476	5.91286e-28	6.8933e-27	52.4068	6.8933e-27
KLRB1	1.29643	1.83276	11.4523	7.43514e-28	8.59479e-27	52.1797	8.59479e-27
SERINC2	1.37476	6.15105	11.4485	7.71026e-28	8.9078e-27	52.1437	8.9078e-27
SLC6A17	-1.92962	7.88745	-11.4464	7.87203e-28	9.07936e-27	52.1231	9.07936e-27
SPHK1	1.07022	6.76483	11.4409	8.29818e-28	9.54407e-27	52.0708	9.54407e-27
CD79B	1.06615	2.7205	11.4386	8.48382e-28	9.74121e-27	52.0489	9.74121e-27
GAD1	-1.40405	9.42867	-11.4331	8.94454e-28	1.02645e-26	51.9964	1.02645e-26
GPRC5A	1.77695	3.98404	11.4326	8.98768e-28	1.03082e-26	51.9917	1.03082e-26
VCAM1	1.5509	9.21947	11.4268	9.50255e-28	1.08502e-26	51.9365	1.08502e-26
ORC1L	1.41159	4.99111	11.4252	9.65816e-28	1.10157e-26	51.9203	1.10157e-26
HLA-DQA2	1.95313	5.28791	11.4228	9.87964e-28	1.12558e-26	51.8979	1.12558e-26
HIST1H2BH	1.06305	1.03482	11.4142	1.07324e-27	1.21733e-26	51.8158	1.21733e-26
LOC541471	1.68238	5.86456	11.4118	1.09867e-27	1.24479e-26	51.7926	1.24479e-26
EXOC3L2	1.51413	2.55081	11.4101	1.11692e-27	1.26407e-26	51.7763	1.26407e-26
ACTL6B	-1.97788	7.52153	-11.4096	1.12186e-27	1.26896e-26	51.7719	1.26896e-26
HTR5A	-1.8601	3.53965	-11.4011	1.21707e-27	1.37515e-26	51.6911	1.37515e-26
BEND4	-1.64015	4.14854	-11.3942	1.30051e-27	1.46379e-26	51.6254	1.46379e-26
GEM	1.1852	8.37256	11.3825	1.45521e-27	1.63075e-26	51.514	1.63075e-26
CD93	1.26369	8.82113	11.3818	1.46632e-27	1.64231e-26	51.5064	1.64231e-26
TAS1R1	1.14745	3.3026	11.3816	1.46786e-27	1.64314e-26	51.5054	1.64314e-26
SILV	1.04846	2.49692	11.3787	1.51051e-27	1.68996e-26	51.477	1.68996e-26
VSTM2A	-2.16848	7.02093	-11.3765	1.54217e-27	1.7235e-26	51.4564	1.7235e-26
GRIP1	-1.53912	4.81425	-11.3716	1.61705e-27	1.80522e-26	51.4094	1.80522e-26
PNMAL2	-1.00689	9.18095	-11.3689	1.65971e-27	1.85083e-26	51.3836	1.85083e-26
KSR2	-2.07639	7.05828	-11.359	1.82412e-27	2.02977e-26	51.29	2.02977e-26
C21orf125	-1.28548	2.82923	-11.3567	1.86473e-27	2.07383e-26	51.2682	2.07383e-26
FAM81A	-1.18035	7.58314	-11.3534	1.92425e-27	2.13887e-26	51.237	2.13887e-26
OASL	1.46128	5.18614	11.351	1.96974e-27	2.18707e-26	51.2139	2.18707e-26
TNR	-2.24143	9.56372	-11.3462	2.06287e-27	2.28799e-26	51.1681	2.28799e-26
TRIM67	-2.39878	7.33774	-11.343	2.12754e-27	2.35844e-26	51.1375	2.35844e-26
LINGO1	-1.06168	11.0463	-11.3382	2.22675e-27	2.46575e-26	51.0923	2.46575e-26
COL4A1	1.73624	10.2861	11.3378	2.23508e-27	2.47365e-26	51.0886	2.47365e-26
PNPLA5	-1.21099	1.42924	-11.3352	2.29258e-27	2.53592e-26	51.0634	2.53592e-26
LRGUK	1.24841	2.84776	11.3264	2.49312e-27	2.74738e-26	50.9803	2.74738e-26
HOXA10	2.56384	3.64961	11.3258	2.50922e-27	2.76364e-26	50.9739	2.76364e-26
SERPING1	1.34417	10.1774	11.3217	2.60829e-27	2.86968e-26	50.9355	2.86968e-26
AHR	1.08455	8.32855	11.3152	2.77578e-27	3.04416e-26	50.8738	3.04416e-26
DGCR10	-1.16746	3.50959	-11.3113	2.88074e-27	3.15421e-26	50.837	3.15421e-26
OAS2	1.15246	8.15185	11.3041	3.08636e-27	3.37396e-26	50.7687	3.37396e-26
PPFIA2	-1.48241	7.44489	-11.2892	3.55791e-27	3.87501e-26	50.6278	3.87501e-26
LOX	1.65173	6.25849	11.279	3.92561e-27	4.26192e-26	50.5303	4.26192e-26
FRMPD4	-1.88952	4.6495	-11.2742	4.10817e-27	4.4507e-26	50.4852	4.4507e-26
ZNF474	1.24697	2.86733	11.2631	4.5649e-27	4.94029e-26	50.3807	4.94029e-26
SNAP91	-1.86684	9.57366	-11.2609	4.66572e-27	5.04409e-26	50.3591	5.04409e-26
PLK5P	-1.3782	3.91751	-11.2586	4.76744e-27	5.13513e-26	50.3377	5.13513e-26
SHANK1	-1.61196	7.66552	-11.2519	5.08276e-27	5.46902e-26	50.2742	5.46902e-26
GPR123	-1.13761	9.32336	-11.2494	5.20382e-27	5.59342e-26	50.2509	5.59342e-26
CRHR1	-1.40036	5.1106	-11.2387	5.76129e-27	6.18293e-26	50.15	6.18293e-26
MSLN	1.6519	3.64745	11.2381	5.79731e-27	6.21507e-26	50.1439	6.21507e-26
PNPLA3	-1.22137	4.05375	-11.2337	6.04581e-27	6.47473e-26	50.1023	6.47473e-26
C8orf4	1.34598	7.92915	11.2316	6.16805e-27	6.6022e-26	50.0824	6.6022e-26
SAMD9L	1.04954	8.65501	11.2239	6.63636e-27	7.08868e-26	50.0099	7.08868e-26
CYP2E1	-1.27486	5.67092	-11.2234	6.66876e-27	7.11589e-26	50.0051	7.11589e-26
METTL7B	2.00111	7.92976	11.2203	6.86638e-27	7.32295e-26	49.9761	7.32295e-26
TMEM71	1.52049	4.41913	11.2167	7.10347e-27	7.5601e-26	49.9425	7.5601e-26
SLIT1	-1.39878	11.4257	-11.2115	7.4652e-27	7.92454e-26	49.8933	7.92454e-26
TMEM130	-1.87654	8.51443	-11.2078	7.7353e-27	8.20702e-26	49.858	8.20702e-26
RGS16	1.35194	7.53542	11.2012	8.23479e-27	8.71894e-26	49.796	8.71894e-26
PDLIM1	1.41984	7.11194	11.1962	8.63514e-27	9.12871e-26	49.749	9.12871e-26
PION	1.08468	7.28857	11.1865	9.46512e-27	9.99583e-26	49.658	9.99583e-26
PNCK	-1.19237	7.33882	-11.1857	9.53724e-27	1.00668e-25	49.6505	1.00668e-25
TRIM6	1.08	4.79002	11.1817	9.90835e-27	1.04371e-25	49.6127	1.04371e-25
TIMP1	2.04335	9.32717	11.1782	1.02508e-26	1.07867e-25	49.579	1.07867e-25
GABRA4	-2.10378	5.66576	-11.1761	1.0448e-26	1.09886e-25	49.5601	1.09886e-25
BDKRB2	1.58431	4.62002	11.1755	1.05168e-26	1.10553e-25	49.5536	1.10553e-25
KCNA4	-1.5228	3.65858	-11.1666	1.14429e-26	1.19858e-25	49.4699	1.19858e-25
PGCP	1.00068	8.1348	11.1484	1.35986e-26	1.41859e-25	49.2989	1.41859e-25
SNCB	-1.86212	8.74155	-11.1471	1.37661e-26	1.43534e-25	49.2868	1.43534e-25
IER3	1.00303	7.58297	11.1459	1.39173e-26	1.44963e-25	49.2759	1.44963e-25
MFAP2	1.85936	4.28068	11.1266	1.67074e-26	1.73497e-25	49.0949	1.73497e-25
CHRM4	-1.19588	4.68245	-11.1248	1.70009e-26	1.76456e-25	49.0776	1.76456e-25
TNFRSF8	1.34857	3.45764	11.1161	1.84473e-26	1.90985e-25	48.9967	1.90985e-25
ISG20	1.16224	5.67263	11.1017	2.11508e-26	2.18204e-25	48.8612	2.18204e-25
KIF5A	-1.40324	10.966	-11.097	2.21084e-26	2.27969e-25	48.8173	2.27969e-25
COL4A2	1.46081	10.664	11.0882	2.40192e-26	2.47175e-25	48.7351	2.47175e-25
EPHA10	-1.55951	6.11019	-11.0866	2.43849e-26	2.50688e-25	48.7202	2.50688e-25
MGAT5B	-1.06599	8.63295	-11.0845	2.48782e-26	2.55502e-25	48.7003	2.55502e-25
CELF3	-1.5628	8.9059	-11.0813	2.56292e-26	2.62991e-25	48.6709	2.62991e-25
MMEL1	1.70986	3.17316	11.0766	2.67986e-26	2.74401e-25	48.6266	2.74401e-25
MMD2	-1.53011	8.31707	-11.0626	3.05977e-26	3.1113e-25	48.4953	3.1113e-25
CD248	1.4546	7.09689	11.0606	3.11612e-26	3.16546e-25	48.4772	3.16546e-25
LOC440040	-1.65406	3.31897	-11.0547	3.29498e-26	3.33231e-25	48.4219	3.33231e-25
PNMA3	-1.38867	7.58008	-11.0518	3.38731e-26	3.424e-25	48.3945	3.424e-25
IBSP	2.52381	2.77068	11.0503	3.43518e-26	3.46897e-25	48.3806	3.46897e-25
SLC47A2	2.06342	5.19483	11.0432	3.67246e-26	3.70312e-25	48.3144	3.70312e-25
C2orf85	-1.97183	7.35693	-11.0422	3.70577e-26	3.73122e-25	48.3055	3.73122e-25
JPH3	-1.91707	9.03076	-11.0389	3.82202e-26	3.84261e-25	48.2749	3.84261e-25
KCNK4	-1.35005	5.27742	-11.0388	3.82643e-26	3.84516e-25	48.2737	3.84516e-25
LGALS1	1.11292	10.9586	11.0232	4.43319e-26	4.42457e-25	48.1279	4.42457e-25
FAM19A1	-1.745	4.79824	-11.0056	5.23047e-26	5.20007e-25	47.964	5.20007e-25
C5orf62	1.0767	8.67205	10.9965	5.69697e-26	5.64473e-25	47.8794	5.64473e-25
ATP8A1	-1.11665	10.3654	-10.9963	5.70482e-26	5.64978e-25	47.878	5.64978e-25
SLC28A1	1.06882	2.32963	10.9958	5.73417e-26	5.67611e-25	47.8729	5.67611e-25
RGS1	1.52574	9.48746	10.9942	5.82125e-26	5.75676e-25	47.858	5.75676e-25
SSTR3	-1.43811	2.14064	-10.9926	5.90819e-26	5.8343e-25	47.8433	5.8343e-25
SIGLEC8	1.06813	8.46142	10.9885	6.14208e-26	6.05362e-25	47.8048	6.05362e-25
RAPGEF4	-1.15259	9.91149	-10.984	6.40328e-26	6.29896e-25	47.7636	6.29896e-25
CENPA	1.62432	4.53515	10.9797	6.67194e-26	6.54756e-25	47.7228	6.54756e-25
KIAA1543	-1.57205	7.3593	-10.979	6.71084e-26	6.58259e-25	47.7171	6.58259e-25
ACAP1	1.03324	3.88037	10.9767	6.85681e-26	6.71934e-25	47.6958	6.71934e-25
KCNH7	-1.64559	3.51544	-10.9762	6.89115e-26	6.74978e-25	47.6908	6.74978e-25
LDHA	1.01846	11.7476	10.975	6.97183e-26	6.82555e-25	47.6793	6.82555e-25
SLITRK1	-1.6172	8.00982	-10.9625	7.83441e-26	7.64814e-25	47.5637	7.64814e-25
GPR22	-1.7487	3.79032	-10.961	7.94424e-26	7.74799e-25	47.5499	7.74799e-25
MTUS2	-1.42855	4.47213	-10.9605	7.98567e-26	7.7847e-25	47.5448	7.7847e-25
LILRA5	1.31864	2.13633	10.9557	8.35285e-26	8.13492e-25	47.5002	8.13492e-25
ANKRD24	-1.00264	7.38566	-10.9528	8.58361e-26	8.33987e-25	47.4732	8.33987e-25
HAS2	1.33247	6.55739	10.9468	9.07815e-26	8.80371e-25	47.4177	8.80371e-25
CRH	-1.44261	2.37789	-10.9426	9.43862e-26	9.14896e-25	47.3791	9.14896e-25
HIST1H2BJ	1.05915	3.52633	10.9347	1.0163e-25	9.82794e-25	47.3059	9.82794e-25
ATF3	1.16464	8.3386	10.9285	1.07699e-25	1.03854e-24	47.2484	1.03854e-24
IQGAP2	1.37412	7.50609	10.926	1.10266e-25	1.0623e-24	47.2251	1.0623e-24
FADS6	-1.57892	2.12009	-10.9187	1.18026e-25	1.13493e-24	47.1577	1.13493e-24
NCRNA00152	1.71818	5.3359	10.9161	1.20977e-25	1.16222e-24	47.1332	1.16222e-24
DLG2	-1.0182	9.51031	-10.9074	1.31243e-25	1.25908e-24	47.0525	1.25908e-24
GABRB3	-1.75817	9.3184	-10.9065	1.32251e-25	1.26815e-24	47.045	1.26815e-24
F2RL1	1.31383	6.22258	10.8992	1.4162e-25	1.35546e-24	46.9772	1.35546e-24
EMR4P	1.2062	3.69473	10.8979	1.43418e-25	1.37203e-24	46.9647	1.37203e-24
COL15A1	1.41513	5.0467	10.8971	1.44396e-25	1.38074e-24	46.9579	1.38074e-24
HGF	1.31813	4.96523	10.8933	1.49647e-25	1.42896e-24	46.9225	1.42896e-24
LRRC37A4	-1.06089	7.64095	-10.8917	1.51876e-25	1.44754e-24	46.9079	1.44754e-24
CCL20	1.38901	1.81507	10.8911	1.5275e-25	1.4552e-24	46.9022	1.4552e-24
SRRM3	-1.32116	8.163	-10.8896	1.5493e-25	1.4746e-24	46.8882	1.4746e-24
SOCS1	1.16904	4.47862	10.8868	1.5893e-25	1.50987e-24	46.8629	1.50987e-24
OSM	1.50683	4.80543	10.8804	1.68751e-25	1.598e-24	46.8035	1.598e-24
PGAM2	1.19976	7.60868	10.88	1.69397e-25	1.60264e-24	46.7997	1.60264e-24
CBLN1	-1.88826	5.65646	-10.8739	1.79373e-25	1.69467e-24	46.7431	1.69467e-24
STYK1	-1.74697	3.21045	-10.8723	1.81918e-25	1.71793e-24	46.7291	1.71793e-24
MAGEE1	-1.01976	8.30712	-10.8671	1.91032e-25	1.80151e-24	46.6807	1.80151e-24
SERPINA5	2.06908	4.21773	10.8626	1.99274e-25	1.87751e-24	46.6388	1.87751e-24
ELAVL2	-1.52013	7.3959	-10.8618	2.00695e-25	1.88917e-24	46.6318	1.88917e-24
ACP5	1.35549	5.28214	10.8506	2.22765e-25	2.08259e-24	46.5284	2.08259e-24
AIM1	1.31073	5.4607	10.8488	2.26608e-25	2.11755e-24	46.5115	2.11755e-24
CELSR1	1.56419	5.71804	10.8482	2.27772e-25	2.12649e-24	46.5064	2.12649e-24
PRF1	1.30747	4.54539	10.8445	2.35685e-25	2.19937e-24	46.4726	2.19937e-24
IL2RA	1.73028	1.98184	10.843	2.39079e-25	2.23003e-24	46.4584	2.23003e-24
STXBP6	-1.16954	6.09219	-10.8283	2.74175e-25	2.55044e-24	46.3227	2.55044e-24
C21orf88	1.04709	4.68171	10.8232	2.87499e-25	2.67317e-24	46.2757	2.67317e-24
GBP3	1.37737	8.1065	10.8222	2.90182e-25	2.69689e-24	46.2665	2.69689e-24
B3GNT7	1.2516	5.97462	10.8203	2.95236e-25	2.74014e-24	46.2494	2.74014e-24
VWC2L	-1.39843	2.17574	-10.82	2.95923e-25	2.74528e-24	46.2471	2.74528e-24
FAM196B	-1.54089	5.72722	-10.8192	2.98301e-25	2.76484e-24	46.2392	2.76484e-24
GPR26	-2.22161	4.0091	-10.8191	2.98608e-25	2.7661e-24	46.2382	2.7661e-24
PVALB	-1.98544	3.28279	-10.8169	3.04812e-25	2.82009e-24	46.2178	2.82009e-24
OLFM1	-1.11927	11.3037	-10.8158	3.07951e-25	2.84785e-24	46.2077	2.84785e-24
NELL1	-1.92402	4.96666	-10.8033	3.4566e-25	3.19082e-24	46.0932	3.19082e-24
DIRAS3	1.46317	6.89025	10.8008	3.5373e-25	3.26092e-24	46.0704	3.26092e-24
DERL3	1.02589	4.67148	10.8002	3.55767e-25	3.27823e-24	46.0647	3.27823e-24
FAM115C	1.24962	6.70077	10.7997	3.57428e-25	3.29206e-24	46.0601	3.29206e-24
GPR21	-1.09933	2.48539	-10.7958	3.70417e-25	3.40863e-24	46.0247	3.40863e-24
ST6GAL2	-1.28298	8.76638	-10.7951	3.72839e-25	3.42938e-24	46.0183	3.42938e-24
FBXL16	-1.2177	10.7418	-10.7924	3.82485e-25	3.51496e-24	45.993	3.51496e-24
CHI3L1	3.08245	10.1377	10.7892	3.94116e-25	3.61376e-24	45.9633	3.61376e-24
TK1	1.30085	6.63627	10.7888	3.95412e-25	3.62402e-24	45.96	3.62402e-24
MMP9	2.53367	4.44768	10.776	4.45002e-25	4.06582e-24	45.843	4.06582e-24
C7orf58	1.01701	6.14975	10.7733	4.56475e-25	4.15953e-24	45.8178	4.15953e-24
NALCN	-1.0882	9.42748	-10.7698	4.71375e-25	4.28959e-24	45.786	4.28959e-24
DLGAP3	-1.32291	7.4051	-10.769	4.75128e-25	4.32184e-24	45.7781	4.32184e-24
FOXJ1	1.41044	7.59753	10.7663	4.86926e-25	4.42523e-24	45.7538	4.42523e-24
PLCB1	-1.03379	9.97996	-10.7651	4.92289e-25	4.47199e-24	45.743	4.47199e-24
CLVS1	-1.51604	5.98872	-10.7621	5.06366e-25	4.59783e-24	45.715	4.59783e-24
SLC7A4	-1.39304	3.6184	-10.7578	5.2684e-25	4.7774e-24	45.6758	4.7774e-24
PTPN5	-1.8488	7.06536	-10.7571	5.30431e-25	4.80571e-24	45.6691	4.80571e-24
NEURL	-1.4792	7.00664	-10.7534	5.48803e-25	4.9634e-24	45.6353	4.9634e-24
GABRA3	-1.69763	7.3385	-10.7528	5.51847e-25	4.98873e-24	45.6299	4.98873e-24
BRSK2	-1.04365	9.17933	-10.751	5.61288e-25	5.07185e-24	45.6131	5.07185e-24
PCDHA5	-1.30984	4.76881	-10.7502	5.65228e-25	5.10521e-24	45.6061	5.10521e-24
COL3A1	2.11434	8.62441	10.7496	5.68323e-25	5.12865e-24	45.6007	5.12865e-24
LOC643008	1.02785	5.80666	10.7477	5.78363e-25	5.21466e-24	45.5834	5.21466e-24
RPH3A	-1.78486	8.99812	-10.7439	5.99054e-25	5.39411e-24	45.5486	5.39411e-24
SYT13	-1.93716	7.55857	-10.7417	6.11388e-25	5.49794e-24	45.5284	5.49794e-24
DLGAP1	-1.19689	8.79144	-10.7306	6.77406e-25	6.07034e-24	45.4268	6.07034e-24
CRTAC1	-1.75329	9.01512	-10.7267	7.02207e-25	6.28984e-24	45.3912	6.28984e-24
CSMD3	-2.17414	7.81093	-10.7264	7.0435e-25	6.30628e-24	45.3882	6.30628e-24
KLHL34	-1.02815	2.32081	-10.7262	7.05459e-25	6.31346e-24	45.3866	6.31346e-24
TEAD2	1.06699	7.37488	10.7224	7.30762e-25	6.53421e-24	45.3517	6.53421e-24
TRPC3	-1.05484	5.39282	-10.7178	7.62678e-25	6.81662e-24	45.3094	6.81662e-24
NSUN7	1.46694	4.00957	10.7175	7.64608e-25	6.8309e-24	45.3069	6.8309e-24
SYT2	-1.65249	5.16538	-10.7099	8.20315e-25	7.31584e-24	45.2372	7.31584e-24
LOC157627	-1.67529	6.63751	-10.7073	8.39669e-25	7.4787e-24	45.2141	7.4787e-24
CSMD1	-1.28354	8.03402	-10.7056	8.53478e-25	7.5951e-24	45.198	7.5951e-24
E2F2	1.41733	5.69572	10.7022	8.80624e-25	7.83328e-24	45.167	7.83328e-24
ASF1B	1.43987	6.52025	10.6998	9.00196e-25	8.00391e-24	45.1452	8.00391e-24
SSTR1	-2.0767	6.44522	-10.6997	9.01148e-25	8.00891e-24	45.1442	8.00891e-24
DGKG	-1.12662	9.27647	-10.6842	1.03911e-24	9.19919e-24	45.0031	9.19919e-24
CKMT1A	-1.63147	6.10883	-10.679	1.08959e-24	9.62951e-24	44.9561	9.62951e-24
GNLY	1.45653	3.89268	10.6739	1.14211e-24	1.00806e-23	44.9095	1.00806e-23
F13A1	1.79236	7.32214	10.6731	1.15129e-24	1.01529e-23	44.9015	1.01529e-23
HLA-DRB6	1.55841	6.18503	10.6676	1.21092e-24	1.06422e-23	44.8515	1.06422e-23
GABRA1	-2.28917	6.61953	-10.6601	1.29651e-24	1.13847e-23	44.7839	1.13847e-23
GSDMA	1.37353	2.65329	10.6563	1.34314e-24	1.17639e-23	44.7489	1.17639e-23
TNFRSF11B	1.67992	4.82226	10.6493	1.43165e-24	1.25178e-23	44.6857	1.25178e-23
CTXN3	-1.74385	2.12684	-10.6457	1.48016e-24	1.29254e-23	44.6527	1.29254e-23
OSR2	1.6859	2.52954	10.6441	1.50246e-24	1.31145e-23	44.6379	1.31145e-23
FAM57B	-1.18546	8.78039	-10.6356	1.62431e-24	1.41541e-23	44.5607	1.41541e-23
ITK	1.43076	3.12691	10.6354	1.62743e-24	1.41753e-23	44.5588	1.41753e-23
ASIP	1.08039	2.62065	10.632	1.67943e-24	1.46034e-23	44.5276	1.46034e-23
CNTNAP2	-1.53442	8.76577	-10.6284	1.73465e-24	1.50708e-23	44.4956	1.50708e-23
SLC1A6	-1.9522	5.89988	-10.6251	1.78833e-24	1.5511e-23	44.4654	1.5511e-23
PTTG1	1.34725	7.11294	10.6241	1.80462e-24	1.56456e-23	44.4564	1.56456e-23
NT5C1A	-1.36967	3.03336	-10.6199	1.87529e-24	1.62378e-23	44.4184	1.62378e-23
TNFSF13B	1.4081	5.68548	10.6052	2.14644e-24	1.85231e-23	44.2847	1.85231e-23
SFRP4	1.45232	7.52933	10.5919	2.42434e-24	2.08686e-23	44.1641	2.08686e-23
DLGAP2	-1.71593	5.35898	-10.591	2.44515e-24	2.10389e-23	44.1556	2.10389e-23
SYT15	-1.05768	6.09275	-10.5895	2.47882e-24	2.13108e-23	44.1421	2.13108e-23
YPEL4	-1.06754	7.74442	-10.5872	2.5298e-24	2.174e-23	44.1219	2.174e-23
MPP7	-1.28211	4.45712	-10.5761	2.80143e-24	2.40139e-23	44.0209	2.40139e-23
MARVELD1	1.00688	7.31093	10.5662	3.06488e-24	2.62285e-23	43.9319	2.62285e-23
RPS2P32	1.22736	3.55303	10.5656	3.08269e-24	2.63698e-23	43.9262	2.63698e-23
ANKRD55	-1.30854	3.55041	-10.5637	3.13574e-24	2.68013e-23	43.9093	2.68013e-23
DNM3	-1.05278	10.0694	-10.5531	3.45449e-24	2.94521e-23	43.8134	2.94521e-23
SAMD12	-1.02185	6.94131	-10.5456	3.69937e-24	3.15268e-23	43.7456	3.15268e-23
LHFPL5	-1.15813	1.59068	-10.5279	4.34708e-24	3.68631e-23	43.5859	3.68631e-23
ASPHD1	-1.01643	8.52218	-10.5129	4.98702e-24	4.22026e-23	43.4499	4.22026e-23
GCSH	-1.2592	5.59199	-10.5121	5.02072e-24	4.24528e-23	43.4432	4.24528e-23
KCNA1	-1.62404	5.97024	-10.5104	5.09938e-24	4.31001e-23	43.4278	4.31001e-23
PLA2G2A	2.60332	2.54276	10.5071	5.25312e-24	4.43813e-23	43.3984	4.43813e-23
CDH22	-1.56454	7.06486	-10.5058	5.31645e-24	4.4861e-23	43.3866	4.4861e-23
NEFM	-2.19987	7.52359	-10.5042	5.39596e-24	4.55131e-23	43.3719	4.55131e-23
RCC1	1.20569	7.39601	10.5038	5.41749e-24	4.5676e-23	43.3679	4.5676e-23
CDH12	-1.26061	3.42705	-10.5015	5.53148e-24	4.65988e-23	43.3473	4.65988e-23
NRXN1	-1.1367	10.9551	-10.4995	5.63034e-24	4.74122e-23	43.3298	4.74122e-23
IGF2BP3	1.81992	5.38819	10.4938	5.92867e-24	4.98018e-23	43.2787	4.98018e-23
COL6A2	1.55408	9.06655	10.4877	6.26993e-24	5.2518e-23	43.2232	5.2518e-23
ANKRD53	1.11729	3.78389	10.4841	6.47862e-24	5.41997e-23	43.1908	5.41997e-23
CXCL9	1.65402	4.01301	10.4821	6.59671e-24	5.51652e-23	43.1729	5.51652e-23
GZMH	1.17841	2.17706	10.4812	6.65086e-24	5.55727e-23	43.1649	5.55727e-23
MCHR2	-1.62937	1.89145	-10.4677	7.51718e-24	6.25822e-23	43.0436	6.25822e-23
HCN1	-1.92888	4.89683	-10.4672	7.54927e-24	6.28238e-23	43.0394	6.28238e-23
LOC145837	-1.08954	4.36305	-10.4557	8.386e-24	6.95895e-23	42.9353	6.95895e-23
DEPDC1	1.63147	4.8165	10.4507	8.76901e-24	7.26797e-23	42.8911	7.26797e-23
HS3ST1	1.2214	7.7148	10.4489	8.91564e-24	7.38354e-23	42.8747	7.38354e-23
LIF	1.77455	5.25779	10.4402	9.6445e-24	7.97429e-23	42.7969	7.97429e-23
PCOLCE	1.3132	7.44191	10.4222	1.13526e-23	9.35647e-23	42.6355	9.35647e-23
VIPR1	-1.10898	5.78513	-10.414	1.22295e-23	1.0067e-22	42.5618	1.0067e-22
RAB3C	-1.49005	4.77095	-10.4111	1.25519e-23	1.03159e-22	42.5361	1.03159e-22
SYT1	-1.79236	9.64615	-10.4027	1.35384e-23	1.11e-22	42.4612	1.11e-22
GOLGA7B	-1.20048	8.65018	-10.3917	1.49552e-23	1.2242e-22	42.3627	1.2242e-22
GABRB2	-1.92564	6.75518	-10.3847	1.59401e-23	1.3012e-22	42.2995	1.3012e-22
KCTD16	-1.08177	5.51811	-10.3811	1.64562e-23	1.34226e-22	42.268	1.34226e-22
LOC151009	-1.59987	3.4741	-10.375	1.73866e-23	1.41646e-22	42.2135	1.41646e-22
PTX3	1.68265	5.83386	10.3661	1.88374e-23	1.5304e-22	42.1342	1.5304e-22
DOC2B	-1.33881	3.59894	-10.3472	2.23464e-23	1.80193e-22	41.9651	1.80193e-22
CHRM2	-1.13288	1.80121	-10.345	2.27945e-23	1.8359e-22	41.9455	1.8359e-22
DUSP9	-1.45047	5.35868	-10.3401	2.38062e-23	1.91663e-22	41.9025	1.91663e-22
ATP5EP2	1.00163	5.49581	10.3385	2.41674e-23	1.94495e-22	41.8876	1.94495e-22
ITGB4	1.23201	10.3945	10.3291	2.62834e-23	2.10534e-22	41.8045	2.10534e-22
SOCS3	1.66985	8.09472	10.3234	2.76783e-23	2.21534e-22	41.7533	2.21534e-22
ITPRIPL1	1.15132	5.44278	10.3201	2.85006e-23	2.27849e-22	41.7243	2.27849e-22
DDN	-1.79917	7.6874	-10.3169	2.9349e-23	2.34267e-22	41.6953	2.34267e-22
CRB2	1.26267	8.6828	10.3148	2.98866e-23	2.38466e-22	41.6773	2.38466e-22
NAMPT	1.02205	10.7133	10.3087	3.15772e-23	2.51564e-22	41.6229	2.51564e-22
FAM181A	1.6448	6.60974	10.3085	3.16258e-23	2.51853e-22	41.6213	2.51853e-22
PCDH20	-1.42137	6.73953	-10.3074	3.19525e-23	2.54357e-22	41.6112	2.54357e-22
SHCBP1	1.13261	6.22314	10.2986	3.45908e-23	2.74826e-22	41.5326	2.74826e-22
ALDOC	-1.07608	13.7601	-10.2925	3.65328e-23	2.89806e-22	41.4786	2.89806e-22
CDCA2	1.41788	4.74396	10.2883	3.79295e-23	3.00654e-22	41.4414	3.00654e-22
LOC100216001	1.00243	1.41994	10.2868	3.84236e-23	3.04101e-22	41.4286	3.04101e-22
NRXN3	-1.28892	7.85519	-10.2839	3.94397e-23	3.11541e-22	41.4028	3.11541e-22
FN1	1.0116	12.9259	10.2838	3.949e-23	3.11819e-22	41.4015	3.11819e-22
CCNA2	1.21936	6.81831	10.2747	4.2844e-23	3.37394e-22	41.3209	3.37394e-22
KCNJ3	-1.56412	5.21871	-10.2618	4.80963e-23	3.77742e-22	41.2064	3.77742e-22
SUSD2	1.00979	6.16749	10.2607	4.85415e-23	3.80947e-22	41.1973	3.80947e-22
FBLIM1	1.11041	7.08338	10.2552	5.09963e-23	3.9954e-22	41.1485	3.9954e-22
ZFR2	-1.7076	5.39621	-10.2515	5.26984e-23	4.12466e-22	41.116	4.12466e-22
KCNN1	-1.04669	7.5396	-10.2463	5.5209e-23	4.31787e-22	41.0699	4.31787e-22
GABRD	-1.55279	7.67807	-10.2463	5.52336e-23	4.31815e-22	41.0695	4.31815e-22
PCDH8	-1.27762	6.9612	-10.2443	5.62242e-23	4.39225e-22	41.0519	4.39225e-22
CCDC89	1.0108	4.79132	10.2436	5.65567e-23	4.41487e-22	41.046	4.41487e-22
RAD54L	1.16884	5.63287	10.238	5.94747e-23	4.63384e-22	40.9963	4.63384e-22
CNTN6	-1.48141	4.24332	-10.2335	6.19184e-23	4.82057e-22	40.9564	4.82057e-22
HTR1E	-1.3293	1.95495	-10.2325	6.24587e-23	4.86079e-22	40.9478	4.86079e-22
STEAP2	-1.10593	7.64077	-10.2307	6.34819e-23	4.93855e-22	40.9317	4.93855e-22
KCNJ12	-1.26394	4.8576	-10.2231	6.79632e-23	5.2692e-22	40.8642	5.2692e-22
MMRN1	1.19788	5.8001	10.2194	7.02417e-23	5.43764e-22	40.8316	5.43764e-22
LOC400759	1.33494	3.21652	10.2176	7.13817e-23	5.51965e-22	40.8157	5.51965e-22
FAM123A	-1.01874	9.3485	-10.2136	7.39459e-23	5.70932e-22	40.7807	5.70932e-22
GRIA4	-1.23894	11.0925	-10.2059	7.91807e-23	6.10203e-22	40.713	6.10203e-22
PSD2	-1.0346	11.2398	-10.2027	8.15055e-23	6.27647e-22	40.6844	6.27647e-22
SAA1	2.2782	2.11451	10.1964	8.61787e-23	6.61648e-22	40.6292	6.61648e-22
CABP1	-1.52148	6.87728	-10.1957	8.67487e-23	6.65776e-22	40.6227	6.65776e-22
CLVS2	-1.66886	4.67122	-10.1924	8.93689e-23	6.84861e-22	40.5933	6.84861e-22
BIRC5	1.70545	6.42611	10.1913	9.02482e-23	6.91342e-22	40.5836	6.91342e-22
MLF1IP	1.25587	6.95224	10.19	9.13015e-23	6.98629e-22	40.5721	6.98629e-22
CYP4X1	-1.20427	4.59971	-10.1842	9.61334e-23	7.34507e-22	40.5211	7.34507e-22
CCL8	1.4468	2.86685	10.1783	1.01268e-22	7.72591e-22	40.4696	7.72591e-22
DLGAP5	1.84233	5.01111	10.1765	1.02953e-22	7.84568e-22	40.4532	7.84568e-22
AGAP2	-1.14187	10.4398	-10.174	1.05259e-22	8.01843e-22	40.4313	8.01843e-22
PAR5	-1.17626	5.69912	-10.1722	1.06941e-22	8.13751e-22	40.4156	8.13751e-22
RUNX1T1	-1.09138	5.84005	-10.17	1.09079e-22	8.29406e-22	40.396	8.29406e-22
CACNG3	-2.08323	5.32702	-10.1686	1.10403e-22	8.3885e-22	40.3841	8.3885e-22
CD52	1.19788	4.45787	10.1624	1.16655e-22	8.83739e-22	40.3296	8.83739e-22
C3orf16	1.24784	1.73311	10.1523	1.27657e-22	9.63532e-22	40.2404	9.63532e-22
RTN4RL1	-1.42108	5.46406	-10.1513	1.28781e-22	9.70941e-22	40.2317	9.70941e-22
SLC35F3	-1.38371	4.56674	-10.1512	1.28907e-22	9.71533e-22	40.2308	9.71533e-22
PHEX	1.17484	3.79004	10.1452	1.35868e-22	1.02118e-21	40.1787	1.02118e-21
ISM1	-1.05792	5.55325	-10.1452	1.3588e-22	1.02118e-21	40.1786	1.02118e-21
KIF18A	1.35428	4.77177	10.1439	1.37524e-22	1.03231e-21	40.1667	1.03231e-21
KIAA1239	-1.70038	3.24126	-10.1374	1.45681e-22	1.09234e-21	40.1097	1.09234e-21
GFRA1	-1.76716	8.68947	-10.1331	1.51337e-22	1.13351e-21	40.072	1.13351e-21
SUSD5	-1.67168	8.02632	-10.1328	1.51797e-22	1.13654e-21	40.069	1.13654e-21
HOXC6	1.78235	2.11086	10.1301	1.55361e-22	1.16195e-21	40.0461	1.16195e-21
CFB	1.17887	6.8427	10.1212	1.68236e-22	1.25733e-21	39.9673	1.25733e-21
FOSL1	1.3904	5.1593	10.1208	1.6878e-22	1.26094e-21	39.9641	1.26094e-21
GNG13	-1.31168	2.13709	-10.117	1.74467e-22	1.30153e-21	39.9313	1.30153e-21
SIGLEC1	1.24815	6.90336	10.1149	1.77795e-22	1.32539e-21	39.9126	1.32539e-21
TRPM8	1.91135	3.20805	10.0907	2.2031e-22	1.63284e-21	39.7005	1.63284e-21
GDAP1L1	-1.26026	9.24871	-10.0887	2.24259e-22	1.65971e-21	39.6829	1.65971e-21
UBE2C	1.72301	6.70791	10.0871	2.27392e-22	1.68168e-21	39.6692	1.68168e-21
RAB34	1.22805	8.10217	10.0864	2.28773e-22	1.69068e-21	39.6632	1.69068e-21
LOC154761	1.1856	4.1955	10.0815	2.39005e-22	1.76503e-21	39.6199	1.76503e-21
XKR8	1.04133	6.72025	10.0805	2.40986e-22	1.77902e-21	39.6117	1.77902e-21
LRTM2	-1.82599	5.55034	-10.0628	2.81947e-22	2.07543e-21	39.4564	2.07543e-21
IDO1	1.48317	1.70452	10.0615	2.85006e-22	2.09644e-21	39.4457	2.09644e-21
ADM2	1.10166	2.94738	10.0516	3.11135e-22	2.28374e-21	39.3589	2.28374e-21
HOXA5	2.07143	2.41062	10.0418	3.39266e-22	2.48666e-21	39.2733	2.48666e-21
ANKRD56	-1.42995	2.99381	-10.0402	3.43966e-22	2.52021e-21	39.2597	2.52021e-21
CD5L	1.31017	2.21614	10.0336	3.64695e-22	2.66733e-21	39.2018	2.66733e-21
FAM183A	1.5746	1.52884	10.0334	3.65099e-22	2.66933e-21	39.2007	2.66933e-21
EN2	1.33709	4.76062	10.0233	3.99265e-22	2.9067e-21	39.1122	2.9067e-21
TNNT2	-1.70732	2.31197	-10.0201	4.10547e-22	2.98567e-21	39.0846	2.98567e-21
APOBEC3B	1.15964	4.51252	10.0184	4.16943e-22	3.02896e-21	39.0694	3.02896e-21
KCNIP3	-1.17368	9.98765	-10.017	4.21836e-22	3.06342e-21	39.0578	3.06342e-21
DUSP26	-1.14782	9.22416	-10.0027	4.78627e-22	3.47093e-21	38.9329	3.47093e-21
PREX2	-1.03028	7.45516	-9.99959	4.91739e-22	3.56099e-21	38.9061	3.56099e-21
CCNB2	1.6469	6.18998	9.99644	5.05527e-22	3.65826e-21	38.8788	3.65826e-21
NCRNA00093	-1.5738	3.98422	-9.99474	5.13115e-22	3.71055e-21	38.864	3.71055e-21
HTR2C	-1.52352	3.63802	-9.99463	5.13638e-22	3.71303e-21	38.863	3.71303e-21
PLCXD2	-1.0318	6.89604	-9.99449	5.14278e-22	3.71504e-21	38.8618	3.71504e-21
HAND2	1.88567	2.74226	9.97752	5.96856e-22	4.28892e-21	38.7145	4.28892e-21
ZC3H12B	-1.28456	6.79977	-9.97646	6.02441e-22	4.32603e-21	38.7053	4.32603e-21
MN1	-1.1032	8.93732	-9.97225	6.25073e-22	4.48384e-21	38.6688	4.48384e-21
FGFBP2	1.38853	4.16126	9.96985	6.38366e-22	4.5776e-21	38.648	4.5776e-21
MMP11	1.25707	4.83887	9.96655	6.57101e-22	4.70865e-21	38.6194	4.70865e-21
PCDH7	-1.18251	9.33629	-9.9608	6.91036e-22	4.95009e-21	38.5696	4.95009e-21
KCNV1	-1.93815	3.35294	-9.95695	7.14762e-22	5.11113e-21	38.5362	5.11113e-21
PTPRR	-1.44178	4.89099	-9.95538	7.24632e-22	5.17811e-21	38.5226	5.17811e-21
CAMK2B	-1.17593	9.69621	-9.95116	7.51893e-22	5.36543e-21	38.4861	5.36543e-21
SYNGR3	-1.38288	7.5127	-9.94202	8.14546e-22	5.79239e-21	38.4069	5.79239e-21
AURKB	1.6674	5.48667	9.93887	8.37314e-22	5.94811e-21	38.3796	5.94811e-21
POM121L9P	1.12114	4.68465	9.935	8.66111e-22	6.14843e-21	38.3462	6.14843e-21
TFPI	1.34545	7.62818	9.93433	8.71231e-22	6.1805e-21	38.3404	6.1805e-21
NOG	-1.28114	7.12396	-9.93409	8.73022e-22	6.19107e-21	38.3383	6.19107e-21
GPX8	1.64718	5.34135	9.93339	8.78375e-22	6.22688e-21	38.3323	6.22688e-21
KIF20A	1.70488	5.74133	9.93048	9.00998e-22	6.38284e-21	38.3071	6.38284e-21
FAM153B	-1.12565	1.35524	-9.92664	9.31807e-22	6.59883e-21	38.2739	6.59883e-21
KCNMB2	-1.01157	5.53948	-9.92503	9.44998e-22	6.68877e-21	38.26	6.68877e-21
SYN3	-1.15843	6.13692	-9.92478	9.47e-22	6.69948e-21	38.2579	6.69948e-21
GREM2	-1.36935	4.60675	-9.9124	1.0552e-21	7.44439e-21	38.1509	7.44439e-21
GPR45	-1.03559	4.0439	-9.91171	1.06152e-21	7.48641e-21	38.145	7.48641e-21
PLAT	1.28977	8.7012	9.89356	1.24365e-21	8.73488e-21	37.9883	8.73488e-21
HOXA7	2.48768	3.372	9.89292	1.25055e-21	8.78036e-21	37.9829	8.78036e-21
KCNH4	-1.0008	3.84485	-9.88233	1.37153e-21	9.61007e-21	37.8915	9.61007e-21
COL1A2	1.37776	9.93915	9.87885	1.41364e-21	9.89502e-21	37.8616	9.89502e-21
PHYHIP	-1.41376	9.50535	-9.8765	1.44298e-21	1.009e-20	37.8413	1.009e-20
TM4SF1	1.04092	8.50648	9.87623	1.4463e-21	1.01057e-20	37.839	1.01057e-20
CAV1	1.12455	9.24966	9.86613	1.57918e-21	1.10162e-20	37.7521	1.10162e-20
SERPINE1	1.78657	8.60557	9.86395	1.60937e-21	1.12229e-20	37.7334	1.12229e-20
ISG15	1.13372	9.00794	9.86373	1.61249e-21	1.12409e-20	37.7315	1.12409e-20
TNNT1	-1.54706	4.46377	-9.86236	1.63189e-21	1.13684e-20	37.7196	1.13684e-20
FLRT1	-1.07883	8.52267	-9.86013	1.66381e-21	1.1579e-20	37.7005	1.1579e-20
CCKBR	-1.64354	4.28554	-9.85546	1.7327e-21	1.20421e-20	37.6603	1.20421e-20
CA7	-1.43745	3.01518	-9.85512	1.73785e-21	1.20738e-20	37.6574	1.20738e-20
CCDC64	-1.22991	5.66305	-9.84079	1.96822e-21	1.36328e-20	37.5343	1.36328e-20
LOC100133545	-1.06504	3.91512	-9.83193	2.12571e-21	1.47038e-20	37.4582	1.47038e-20
C20orf26	1.09783	4.67574	9.81847	2.38877e-21	1.64679e-20	37.3428	1.64679e-20
PAK7	-1.54248	6.60931	-9.7969	2.87952e-21	1.97714e-20	37.158	1.97714e-20
ZBTB16	-1.12806	8.06728	-9.79154	3.01625e-21	2.06895e-20	37.1122	2.06895e-20
ROR2	1.22426	3.808	9.78665	3.14656e-21	2.15401e-20	37.0703	2.15401e-20
HOXC9	1.65607	1.67812	9.77481	3.48593e-21	2.37919e-20	36.9691	2.37919e-20
SNAI1	1.07097	4.36193	9.77419	3.50443e-21	2.39023e-20	36.9638	2.39023e-20
PON1	-1.26029	3.14541	-9.77118	3.597e-21	2.45255e-20	36.938	2.45255e-20
NDC80	1.51057	5.85512	9.77015	3.62886e-21	2.47346e-20	36.9293	2.47346e-20
CHRNA7	-1.09815	3.62667	-9.76826	3.68886e-21	2.51352e-20	36.9131	2.51352e-20
ZFP36	1.03504	10.3325	9.76635	3.75019e-21	2.55361e-20	36.8968	2.55361e-20
PNMA5	-1.44785	4.18915	-9.76526	3.78552e-21	2.57682e-20	36.8875	2.57682e-20
C17orf102	-1.11799	3.82832	-9.76336	3.848e-21	2.61761e-20	36.8713	2.61761e-20
SKA1	1.32384	4.93012	9.76293	3.86262e-21	2.62668e-20	36.8676	2.62668e-20
ANKRD34C	-1.28263	2.18506	-9.76087	3.93174e-21	2.67192e-20	36.8501	2.67192e-20
SCARA5	-1.45677	3.35594	-9.75469	4.14707e-21	2.81546e-20	36.7973	2.81546e-20
RIPPLY2	-1.07534	4.7861	-9.75285	4.21342e-21	2.85956e-20	36.7816	2.85956e-20
ATRNL1	-1.13288	8.89241	-9.74328	4.57618e-21	3.09552e-20	36.7	3.09552e-20
C21orf62	1.43288	8.02755	9.7432	4.57921e-21	3.09655e-20	36.6993	3.09655e-20
GRIN2B	-1.38777	2.98498	-9.72705	5.26264e-21	3.54585e-20	36.5618	3.54585e-20
KIF12	-1.10683	1.31868	-9.71421	5.87777e-21	3.94607e-20	36.4525	3.94607e-20
WNT7B	-1.60277	7.63172	-9.71119	6.03206e-21	4.047e-20	36.4269	4.047e-20
E2F8	1.29879	3.99805	9.70519	6.35184e-21	4.24905e-20	36.3758	4.24905e-20
WDR38	1.55804	2.50579	9.69434	6.97232e-21	4.64897e-20	36.2836	4.64897e-20
KMO	1.24876	3.44257	9.69273	7.0691e-21	4.70739e-20	36.27	4.70739e-20
SPINK8	1.21051	2.3799	9.68659	7.45178e-21	4.95097e-20	36.2179	4.95097e-20
HOXA3	2.05683	2.35988	9.6812	7.80472e-21	5.17876e-20	36.1721	5.17876e-20
ATCAY	-1.48859	11.1415	-9.67577	8.17703e-21	5.41705e-20	36.1261	5.41705e-20
KIAA1244	-1.24692	8.38713	-9.6719	8.45257e-21	5.59778e-20	36.0933	5.59778e-20
LUM	1.44918	6.21369	9.66093	9.28614e-21	6.13794e-20	36.0003	6.13794e-20
PAH	-1.24369	4.09346	-9.6599	9.36889e-21	6.18666e-20	35.9916	6.18666e-20
CALY	-1.92114	5.98362	-9.65243	9.98749e-21	6.58879e-20	35.9283	6.58879e-20
DBC1	-1.41031	8.92993	-9.64974	1.02204e-20	6.73592e-20	35.9056	6.73592e-20
MAP3K9	-1.14725	5.21054	-9.64256	1.08679e-20	7.15349e-20	35.8448	7.15349e-20
OR51E1	1.42182	2.04869	9.64247	1.08757e-20	7.15636e-20	35.8441	7.15636e-20
SYN2	-1.78605	8.60234	-9.63928	1.1177e-20	7.34989e-20	35.8171	7.34989e-20
IRX5	1.52753	3.29304	9.63468	1.16258e-20	7.63278e-20	35.7782	7.63278e-20
CHRNA4	-1.57007	7.5767	-9.62454	1.26782e-20	8.29719e-20	35.6925	8.29719e-20
PVT1	1.16579	4.32283	9.61732	1.34838e-20	8.80477e-20	35.6316	8.80477e-20
VIP	-1.47953	3.65728	-9.61724	1.34933e-20	8.8082e-20	35.6309	8.8082e-20
LHX5	-1.92499	2.94086	-9.613	1.39908e-20	9.13005e-20	35.5951	9.13005e-20
ATOH8	-1.08512	9.80377	-9.61209	1.41001e-20	9.19845e-20	35.5874	9.19845e-20
CLEC10A	1.26142	2.50014	9.59421	1.64231e-20	1.06766e-19	35.4367	1.06766e-19
DAB1	-1.26668	4.47783	-9.59111	1.6862e-20	1.0948e-19	35.4106	1.0948e-19
HOXA2	1.84124	1.90339	9.58771	1.73587e-20	1.12563e-19	35.3819	1.12563e-19
AFF2	-1.65405	7.02612	-9.57204	1.98353e-20	1.27976e-19	35.2501	1.27976e-19
CACNA1B	-1.7425	6.32533	-9.56947	2.02744e-20	1.30685e-19	35.2285	1.30685e-19
HOXB4	1.69232	2.47905	9.56729	2.06531e-20	1.33085e-19	35.2102	1.33085e-19
TCERG1L	-1.42698	3.22244	-9.56697	2.07094e-20	1.33364e-19	35.2075	1.33364e-19
ELFN2	-1.60695	9.7255	-9.55529	2.28712e-20	1.46871e-19	35.1093	1.46871e-19
MYH6	-1.26892	3.83319	-9.54917	2.40935e-20	1.5443e-19	35.0579	1.5443e-19
HTR3B	-1.06488	1.07851	-9.545	2.4962e-20	1.59598e-19	35.0229	1.59598e-19
PRKCB	-1.13743	9.68174	-9.54416	2.514e-20	1.60686e-19	35.0159	1.60686e-19
CALB1	-1.48198	5.5997	-9.54391	2.51934e-20	1.60929e-19	35.0138	1.60929e-19
SLC17A6	-1.7276	4.05452	-9.54391	2.51937e-20	1.60929e-19	35.0138	1.60929e-19
NKX2-5	1.88143	2.52668	9.53953	2.61475e-20	1.66814e-19	34.977	1.66814e-19
STC1	1.68886	4.57055	9.53472	2.7237e-20	1.73441e-19	34.9367	1.73441e-19
RAD51	1.08505	5.31168	9.52827	2.87686e-20	1.83024e-19	34.8826	1.83024e-19
EPR1	1.58303	6.51982	9.5248	2.96282e-20	1.88318e-19	34.8535	1.88318e-19
CENPM	1.00085	5.85344	9.52301	3.00805e-20	1.91015e-19	34.8385	1.91015e-19
HOXB3	2.02636	3.58659	9.52035	3.0766e-20	1.95187e-19	34.8163	1.95187e-19
NEUROD6	-1.77479	3.32402	-9.5193	3.10413e-20	1.96812e-19	34.8075	1.96812e-19
KCNH1	-1.2751	7.41484	-9.5156	3.20301e-20	2.02831e-19	34.7765	2.02831e-19
CCDC144A	-1.02981	4.97188	-9.5111	3.32737e-20	2.10447e-19	34.7388	2.10447e-19
CALN1	-1.72406	8.50523	-9.50843	3.40365e-20	2.1494e-19	34.7164	2.1494e-19
VSTM1	1.01323	1.09104	9.50828	3.40796e-20	2.15146e-19	34.7152	2.15146e-19
RPE65	1.36909	7.1122	9.50306	3.5617e-20	2.24575e-19	34.6716	2.24575e-19
MGP	1.46779	8.62876	9.4944	3.83251e-20	2.4128e-19	34.5991	2.4128e-19
C1orf115	-1.03369	8.12899	-9.49431	3.83553e-20	2.41396e-19	34.5984	2.41396e-19
ZBP1	1.07471	2.84564	9.48597	4.11572e-20	2.58002e-19	34.5287	2.58002e-19
RANBP17	-1.47116	5.07417	-9.48147	4.27534e-20	2.67274e-19	34.4911	2.67274e-19
GPR83	-1.41709	4.18712	-9.476	4.47746e-20	2.78975e-19	34.4454	2.78975e-19
GLRA3	-1.76921	3.9093	-9.46457	4.93099e-20	3.06674e-19	34.3501	3.06674e-19
ADAM12	1.50623	6.25703	9.46227	5.02782e-20	3.12507e-19	34.3309	3.12507e-19
LOC728643	-1.37057	4.95003	-9.46162	5.05518e-20	3.14018e-19	34.3255	3.14018e-19
SLC6A10P	-1.1078	3.31272	-9.45954	5.1446e-20	3.19476e-19	34.3082	3.19476e-19
CLEC4GP1	-1.31122	2.31876	-9.45817	5.20464e-20	3.22911e-19	34.2967	3.22911e-19
PACSIN1	-1.91434	8.22351	-9.4577	5.22549e-20	3.24107e-19	34.2928	3.24107e-19
SOHLH1	-1.59092	3.04771	-9.45385	5.39757e-20	3.34074e-19	34.2608	3.34074e-19
C9orf140	-1.04433	9.8063	-9.45303	5.43529e-20	3.36307e-19	34.2539	3.36307e-19
SH2D4A	1.46645	4.31538	9.4436	5.8848e-20	3.63463e-19	34.1754	3.63463e-19
ATP1A3	-1.23027	11.7018	-9.44197	5.96622e-20	3.6838e-19	34.1618	3.6838e-19
CREG2	-1.76146	5.64641	-9.44023	6.05411e-20	3.73583e-19	34.1473	3.73583e-19
SPHKAP	-1.94868	7.38722	-9.43909	6.11267e-20	3.76969e-19	34.1378	3.76969e-19
KDELR3	1.16668	4.933	9.43463	6.34626e-20	3.90544e-19	34.1008	3.90544e-19
FCGR3B	1.22497	3.86046	9.43445	6.35589e-20	3.90912e-19	34.0993	3.90912e-19
HOXC10	2.17686	2.43504	9.42903	6.6526e-20	4.08183e-19	34.0542	4.08183e-19
SAA2	1.74643	1.65731	9.42603	6.82283e-20	4.18253e-19	34.0292	4.18253e-19
MELK	1.57788	5.67066	9.4214	7.09375e-20	4.34083e-19	33.9907	4.34083e-19
MEGF11	-1.17902	9.34679	-9.4202	7.1658e-20	4.38361e-19	33.9807	4.38361e-19
WWTR1	1.01817	8.31644	9.41888	7.24535e-20	4.42831e-19	33.9698	4.42831e-19
OGDHL	-1.38227	7.19333	-9.41412	7.54157e-20	4.60114e-19	33.9302	4.60114e-19
C1orf194	1.17719	5.27939	9.41223	7.6624e-20	4.66931e-19	33.9145	4.66931e-19
CAMK2A	-1.82884	9.33198	-9.40719	7.99387e-20	4.86553e-19	33.8727	4.86553e-19
A2BP1	-1.63283	6.88342	-9.40149	8.38547e-20	5.09632e-19	33.8254	5.09632e-19
C14orf86	1.22365	3.62945	9.39863	8.58943e-20	5.21873e-19	33.8017	5.21873e-19
OPRK1	-1.47025	3.4796	-9.39413	8.92009e-20	5.40683e-19	33.7644	5.40683e-19
LOC338651	-1.16092	3.59269	-9.38859	9.34413e-20	5.65552e-19	33.7185	5.65552e-19
COL17A1	-1.07144	2.75436	-9.3884	9.35928e-20	5.66301e-19	33.7169	5.66301e-19
HIST1H3E	1.00088	3.92316	9.38806	9.3859e-20	5.67745e-19	33.7141	5.67745e-19
MPPED1	-1.73355	5.34666	-9.38646	9.51278e-20	5.74911e-19	33.7008	5.74911e-19
GATA3	1.08781	2.46198	9.37968	1.00693e-19	6.07651e-19	33.6446	6.07651e-19
JAKMIP3	-1.04922	6.71334	-9.37857	1.01631e-19	6.12951e-19	33.6355	6.12951e-19
DOC2A	-1.35613	6.75212	-9.36357	1.15242e-19	6.93408e-19	33.5113	6.93408e-19
SHISA9	-1.36174	7.92537	-9.36286	1.1593e-19	6.97139e-19	33.5054	6.97139e-19
CDC25C	1.34356	4.35824	9.35954	1.19187e-19	7.16306e-19	33.4781	7.16306e-19
MC4R	-1.05155	2.13609	-9.35303	1.25868e-19	7.55134e-19	33.4242	7.55134e-19
DMBX1	1.05733	1.05017	9.35125	1.27752e-19	7.65541e-19	33.4095	7.65541e-19
LRRC15	1.21635	1.69214	9.34723	1.32114e-19	7.90761e-19	33.3763	7.90761e-19
FCAR	1.10006	2.52961	9.34516	1.34429e-19	8.03443e-19	33.3592	8.03443e-19
NECAB2	-1.09586	7.79304	-9.33577	1.45398e-19	8.67739e-19	33.2817	8.67739e-19
CELF5	-1.32014	8.74551	-9.33475	1.46635e-19	8.74612e-19	33.2733	8.74612e-19
CHRNA2	-1.48625	2.99684	-9.33424	1.47267e-19	8.78127e-19	33.2691	8.78127e-19
ZNF98	-1.21249	2.82922	-9.33067	1.51718e-19	9.03618e-19	33.2396	9.03618e-19
MAL2	-1.76724	5.40008	-9.33049	1.51953e-19	9.04758e-19	33.2381	9.04758e-19
LOC100130776	1.33596	5.85946	9.32755	1.55725e-19	9.26409e-19	33.2139	9.26409e-19
SDR16C5	-1.37249	2.50582	-9.32295	1.61817e-19	9.61537e-19	33.176	9.61537e-19
SHOX2	2.20892	3.5021	9.32061	1.6501e-19	9.79942e-19	33.1567	9.79942e-19
CAMK1G	-1.79939	5.50072	-9.31742	1.6946e-19	1.00608e-18	33.1304	1.00608e-18
ICAM5	-1.47917	6.46399	-9.31531	1.72469e-19	1.02335e-18	33.113	1.02335e-18
FAM133A	-1.31049	6.37429	-9.31368	1.74824e-19	1.03672e-18	33.0996	1.03672e-18
XKR4	-1.12642	4.82546	-9.31222	1.76966e-19	1.04821e-18	33.0876	1.04821e-18
CPNE9	-1.33238	3.67212	-9.30783	1.8357e-19	1.0867e-18	33.0514	1.0867e-18
MYBL2	1.73037	6.72963	9.3062	1.86074e-19	1.10089e-18	33.038	1.10089e-18
RTBDN	-1.14266	3.49689	-9.29916	1.97308e-19	1.163e-18	32.9801	1.163e-18
LCTL	1.27409	3.94906	9.28812	2.16306e-19	1.27279e-18	32.8893	1.27279e-18
ENPEP	1.16329	6.26536	9.28278	2.26122e-19	1.32826e-18	32.8454	1.32826e-18
C7orf57	1.64549	3.10405	9.28053	2.30392e-19	1.35219e-18	32.827	1.35219e-18
C19orf30	-1.42023	3.2778	-9.27933	2.32713e-19	1.36464e-18	32.8171	1.36464e-18
LRRTM4	-1.2454	7.64368	-9.27323	2.44808e-19	1.43148e-18	32.767	1.43148e-18
REPS2	-1.1739	9.09127	-9.26448	2.63268e-19	1.53679e-18	32.6952	1.53679e-18
ADAMDEC1	1.69779	2.7646	9.26289	2.66769e-19	1.55679e-18	32.6821	1.55679e-18
EPN3	-1.20382	2.35482	-9.25691	2.8036e-19	1.63377e-18	32.6331	1.63377e-18
CALHM1	-1.16887	2.08488	-9.25337	2.88714e-19	1.68055e-18	32.6041	1.68055e-18
TLX1NB	-1.54939	2.2525	-9.24503	3.09396e-19	1.79534e-18	32.5357	1.79534e-18
RYR2	-1.76924	5.71316	-9.23599	3.33464e-19	1.93063e-18	32.4617	1.93063e-18
ZNF727	-1.28296	3.58005	-9.23464	3.37198e-19	1.9506e-18	32.4507	1.9506e-18
PPP4R4	-1.49123	6.14517	-9.22639	3.61041e-19	2.08383e-18	32.3833	2.08383e-18
SULT4A1	-1.78135	7.447	-9.22598	3.62277e-19	2.09037e-18	32.3799	2.09037e-18
UNC13C	-1.80633	5.27873	-9.22041	3.79383e-19	2.18355e-18	32.3343	2.18355e-18
PIRT	1.4454	6.9022	9.21765	3.88122e-19	2.23135e-18	32.3118	2.23135e-18
ECSCR	1.04517	5.23876	9.21092	4.10347e-19	2.35451e-18	32.2568	2.35451e-18
HOOK1	-1.30606	4.28329	-9.20907	4.16667e-19	2.3901e-18	32.2417	2.3901e-18
PRKCG	-1.72087	6.17161	-9.2074	4.22486e-19	2.42213e-18	32.228	2.42213e-18
FUT9	-1.2027	9.63631	-9.20693	4.24126e-19	2.43017e-18	32.2242	2.43017e-18
KCNH5	-1.22063	2.12139	-9.20641	4.25944e-19	2.43923e-18	32.22	2.43923e-18
NEGR1	-1.17824	8.48396	-9.20381	4.35188e-19	2.48938e-18	32.1988	2.48938e-18
CXCL11	1.46704	3.42395	9.2006	4.46893e-19	2.55349e-18	32.1726	2.55349e-18
TROAP	1.46901	5.57609	9.19494	4.68273e-19	2.67491e-18	32.1264	2.67491e-18
C19orf51	1.18808	4.12051	9.18721	4.99129e-19	2.848e-18	32.0634	2.848e-18
PTCHD2	-1.00925	8.96862	-9.18588	5.04646e-19	2.87629e-18	32.0525	2.87629e-18
KNDC1	-1.01044	9.26227	-9.18269	5.18077e-19	2.9512e-18	32.0266	2.9512e-18
RSPH4A	1.02084	4.83804	9.1786	5.35893e-19	3.05015e-18	31.9932	3.05015e-18
NCRNA00176	-1.00392	5.05526	-9.17586	5.481e-19	3.1179e-18	31.971	3.1179e-18
PCLO	-1.32789	7.20739	-9.16962	5.77036e-19	3.27796e-18	31.9202	3.27796e-18
FBLL1	-1.09779	7.67569	-9.16811	5.84257e-19	3.31806e-18	31.9079	3.31806e-18
CD36	1.24458	5.02823	9.16518	5.98547e-19	3.39828e-18	31.884	3.39828e-18
GABRG1	-1.83445	7.77714	-9.15632	6.4386e-19	3.64848e-18	31.812	3.64848e-18
CIDEA	-1.07499	1.53853	-9.15608	6.45117e-19	3.6546e-18	31.81	3.6546e-18
IL1RAPL1	-1.09182	4.03984	-9.14871	6.85457e-19	3.87777e-18	31.7501	3.87777e-18
SEZ6	-1.12062	10.2821	-9.14807	6.89098e-19	3.89622e-18	31.7449	3.89622e-18
PABPC1L2A	-1.14119	2.77743	-9.14298	7.18546e-19	4.05491e-18	31.7036	4.05491e-18
MIAT	-1.08433	9.77921	-9.13656	7.5745e-19	4.26273e-18	31.6515	4.26273e-18
FRMPD2	-1.21297	3.36561	-9.13162	7.88844e-19	4.42848e-18	31.6114	4.42848e-18
C1orf95	-1.13988	8.03856	-9.13125	7.91235e-19	4.43827e-18	31.6084	4.43827e-18
KCNS2	-1.4664	3.21562	-9.12828	8.10755e-19	4.54032e-18	31.5844	4.54032e-18
KLK5	-1.04867	1.2929	-9.11285	9.20234e-19	5.13241e-18	31.4593	5.13241e-18
CACNA1E	-1.19741	7.54789	-9.11221	9.25123e-19	5.15687e-18	31.4541	5.15687e-18
TGFB2	1.18692	9.14229	9.11193	9.27193e-19	5.16701e-18	31.4519	5.16701e-18
COL5A1	1.55201	6.94392	9.10779	9.59199e-19	5.33957e-18	31.4183	5.33957e-18
EFEMP1	1.01505	11.2809	9.10742	9.62124e-19	5.35295e-18	31.4153	5.35295e-18
SLAMF9	1.07518	1.47414	9.09287	1.08396e-18	6.00317e-18	31.2976	6.00317e-18
WDR86	-1.01169	5.80125	-9.0925	1.08729e-18	6.01995e-18	31.2946	6.01995e-18
WNT10B	-1.38774	4.31818	-9.09148	1.09635e-18	6.06525e-18	31.2864	6.06525e-18
GRM2	-1.17165	5.00908	-9.09122	1.09875e-18	6.07524e-18	31.2842	6.07524e-18
GLT1D1	-1.30227	5.5923	-9.08948	1.11451e-18	6.15738e-18	31.2702	6.15738e-18
RRM2	1.59583	7.35638	9.07513	1.25329e-18	6.8889e-18	31.1543	6.8889e-18
LRFN2	-1.17021	5.11511	-9.07145	1.29162e-18	7.0939e-18	31.1246	7.0939e-18
?|728603	-1.16762	1.17055	-9.06802	1.32828e-18	7.29132e-18	31.0969	7.29132e-18
HMGCLL1	-1.35181	5.62595	-9.05184	1.51596e-18	8.29715e-18	30.9665	8.29715e-18
TMC3	-1.00184	1.06104	-9.04934	1.54721e-18	8.46368e-18	30.9463	8.46368e-18
C4orf50	-1.07431	2.00633	-9.04627	1.58638e-18	8.66874e-18	30.9216	8.66874e-18
MND1	1.07011	4.11186	9.04257	1.63496e-18	8.92231e-18	30.8918	8.92231e-18
IGFBP2	1.73216	9.49233	9.0365	1.71797e-18	9.348e-18	30.843	9.348e-18
LOC442454	-1.20181	5.81941	-9.0358	1.72778e-18	9.39887e-18	30.8373	9.39887e-18
TMEM132B	-1.08166	9.5636	-9.03174	1.78587e-18	9.702e-18	30.8047	9.702e-18
SLC14A2	-1.39721	3.15114	-9.02861	1.83197e-18	9.94191e-18	30.7795	9.94191e-18
RGR	-1.39852	6.21243	-9.02595	1.87212e-18	1.01545e-17	30.7581	1.01545e-17
NUF2	1.0989	6.23083	9.02256	1.92447e-18	1.04301e-17	30.7309	1.04301e-17
CHST6	1.02122	8.25265	9.02223	1.9296e-18	1.04524e-17	30.7283	1.04524e-17
ARHGDIG	-1.31203	7.56861	-9.01209	2.09554e-18	1.13274e-17	30.6468	1.13274e-17
LRFN5	-1.44791	6.06605	-9.00843	2.15896e-18	1.16549e-17	30.6174	1.16549e-17
DMRTA2	1.83991	4.23034	9.00681	2.18755e-18	1.17999e-17	30.6044	1.17999e-17
HOXD11	1.82621	1.97872	9.00473	2.22487e-18	1.19917e-17	30.5877	1.19917e-17
CHD5	-1.61203	7.8166	-9.0015	2.28402e-18	1.23041e-17	30.5618	1.23041e-17
HSPB6	1.15364	8.96661	8.99689	2.3712e-18	1.2747e-17	30.5248	1.2747e-17
ALDH3A1	1.19952	2.77355	8.99297	2.4478e-18	1.3145e-17	30.4935	1.3145e-17
SLC6A7	-1.83873	4.15483	-8.9925	2.45732e-18	1.31927e-17	30.4896	1.31927e-17
HOXA11	1.63736	2.38433	8.9922	2.46324e-18	1.3221e-17	30.4872	1.3221e-17
CCBE1	-1.06175	1.86071	-8.98917	2.52452e-18	1.35252e-17	30.463	1.35252e-17
OPCML	-1.12985	9.31868	-8.98826	2.54324e-18	1.36184e-17	30.4557	1.36184e-17
ESM1	1.80401	3.85557	8.98736	2.56193e-18	1.37113e-17	30.4485	1.37113e-17
CLEC2L	-1.56804	4.84794	-8.98347	2.64403e-18	1.41433e-17	30.4173	1.41433e-17
NOX4	1.30982	4.35068	8.98217	2.67221e-18	1.42866e-17	30.4069	1.42866e-17
EN1	1.95616	3.30713	8.97235	2.89351e-18	1.54376e-17	30.3283	1.54376e-17
SHISA7	-1.28739	8.91602	-8.96397	3.09705e-18	1.64935e-17	30.2612	1.64935e-17
GRIK2	-1.00414	9.46445	-8.96264	3.13042e-18	1.66625e-17	30.2507	1.66625e-17
CDKL5	-1.27054	4.55422	-8.94544	3.59813e-18	1.9073e-17	30.1132	1.9073e-17
ANO3	-1.26743	5.27121	-8.94303	3.66872e-18	1.94321e-17	30.094	1.94321e-17
IGF2BP2	1.57902	4.77725	8.93786	3.82553e-18	2.02262e-17	30.0527	2.02262e-17
ANO5	-1.10066	7.34147	-8.9348	3.92122e-18	2.07108e-17	30.0284	2.07108e-17
OSMR	1.07461	7.84388	8.93226	4.00258e-18	2.1135e-17	30.0081	2.1135e-17
RASL10A	-1.2769	7.94586	-8.92904	4.10791e-18	2.16689e-17	29.9824	2.16689e-17
LOC100189589	-1.14843	2.80361	-8.92131	4.37257e-18	2.30413e-17	29.9208	2.30413e-17
RIMBP2	-1.32482	6.668	-8.90196	5.111e-18	2.68498e-17	29.7668	2.68498e-17
ANGPT2	1.17814	7.74804	8.90168	5.12229e-18	2.69022e-17	29.7647	2.69022e-17
TBR1	-1.615	4.72486	-8.88981	5.63619e-18	2.95106e-17	29.6703	2.95106e-17
OIP5	1.01063	4.77986	8.88818	5.71058e-18	2.98772e-17	29.6574	2.98772e-17
ADARB2	-1.39175	6.47603	-8.88576	5.82283e-18	3.04412e-17	29.6382	3.04412e-17
ABCG4	-1.03266	5.01326	-8.88428	5.89282e-18	3.07915e-17	29.6264	3.07915e-17
KLHL1	-1.15887	1.89069	-8.87676	6.26017e-18	3.26694e-17	29.5667	3.26694e-17
MXRA5	1.2274	7.00966	8.87423	6.38885e-18	3.33324e-17	29.5466	3.33324e-17
PCBP3	-1.04837	7.35056	-8.87272	6.46679e-18	3.37134e-17	29.5346	3.37134e-17
SYT7	-1.20622	8.45497	-8.86037	7.14094e-18	3.7143e-17	29.4368	3.7143e-17
PABPC1L2B	-1.33346	4.44036	-8.86	7.1623e-18	3.72447e-17	29.4338	3.72447e-17
NCAPG	1.40165	6.55864	8.85514	7.44723e-18	3.86773e-17	29.3954	3.86773e-17
NEIL3	1.333	3.93616	8.85461	7.47894e-18	3.88322e-17	29.3912	3.88322e-17
SHC3	-1.18097	6.94095	-8.85189	7.64397e-18	3.9629e-17	29.3696	3.9629e-17
ISL2	1.29724	2.37856	8.84969	7.78024e-18	4.03049e-17	29.3522	4.03049e-17
ODZ2	-1.33196	6.49453	-8.84893	7.82764e-18	4.05402e-17	29.3462	4.05402e-17
EMX1	-1.42832	3.43863	-8.84604	8.01124e-18	4.14597e-17	29.3233	4.14597e-17
HOXD9	1.8302	3.15586	8.84366	8.16534e-18	4.2236e-17	29.3045	4.2236e-17
NPTX1	-1.4499	8.96122	-8.84232	8.25352e-18	4.26782e-17	29.2939	4.26782e-17
PTPRN	-1.4456	9.4036	-8.8423	8.25499e-18	4.26782e-17	29.2937	4.26782e-17
FCER1A	1.19543	2.52526	8.84002	8.40715e-18	4.34211e-17	29.2757	4.34211e-17
FOXD1	1.04805	6.88381	8.82982	9.12318e-18	4.70128e-17	29.1951	4.70128e-17
GLP1R	-1.46849	2.72174	-8.82744	9.29859e-18	4.77967e-17	29.1763	4.77967e-17
COL6A3	1.54501	6.31305	8.82687	9.34098e-18	4.80026e-17	29.1718	4.80026e-17
LRRC36	1.0326	3.38738	8.82521	9.46624e-18	4.86341e-17	29.1586	4.86341e-17
HOXB6	1.0977	1.81125	8.82453	9.51743e-18	4.88849e-17	29.1533	4.88849e-17
GAD2	-1.65439	4.8297	-8.82002	9.86769e-18	5.06586e-17	29.1177	5.06586e-17
PGR	-1.03409	4.04715	-8.81996	9.87217e-18	5.06689e-17	29.1172	5.06689e-17
RFPL2	-1.00703	2.73306	-8.80924	1.0756e-17	5.50126e-17	29.0326	5.50126e-17
GRM7	-1.36107	4.15764	-8.79899	1.16735e-17	5.94683e-17	28.9519	5.94683e-17
LOXL4	1.10844	3.82873	8.79601	1.19544e-17	6.0869e-17	28.9284	6.0869e-17
KIAA0101	1.33956	5.87761	8.78909	1.26338e-17	6.42321e-17	28.8739	6.42321e-17
HTRA3	1.27665	4.84478	8.7808	1.34969e-17	6.85362e-17	28.8087	6.85362e-17
C1QL3	-1.66405	4.15132	-8.77585	1.404e-17	7.12236e-17	28.7697	7.12236e-17
SH2D5	-1.25418	5.66066	-8.7755	1.40796e-17	7.14068e-17	28.767	7.14068e-17
LIPG	1.0214	7.18993	8.77227	1.44469e-17	7.3197e-17	28.7416	7.3197e-17
BUB1	1.27238	6.51727	8.76671	1.51002e-17	7.64316e-17	28.6979	7.64316e-17
SGOL1	1.24557	4.2283	8.76282	1.55751e-17	7.87385e-17	28.6674	7.87385e-17
GPR27	-1.07407	4.13078	-8.75032	1.72039e-17	8.6695e-17	28.5693	8.6695e-17
C1orf158	1.44194	1.93518	8.74786	1.75441e-17	8.83445e-17	28.55	8.83445e-17
SYT16	-1.143	4.21041	-8.74348	1.8166e-17	9.13639e-17	28.5156	9.13639e-17
FAM64A	1.4472	6.63649	8.73959	1.87365e-17	9.4095e-17	28.4851	9.4095e-17
PTH2R	-1.06793	3.08959	-8.7391	1.88096e-17	9.44392e-17	28.4812	9.44392e-17
GAS2L3	1.21902	4.1099	8.73745	1.90575e-17	9.56134e-17	28.4683	9.56134e-17
ABCA13	1.21612	3.18656	8.73727	1.90851e-17	9.57286e-17	28.4669	9.57286e-17
KIF23	1.29739	5.88519	8.73406	1.95774e-17	9.81499e-17	28.4418	9.81499e-17
HPCAL4	-1.29036	9.40601	-8.73325	1.97029e-17	9.86826e-17	28.4355	9.86826e-17
LGALS3	1.1358	9.23096	8.73268	1.97925e-17	9.90833e-17	28.431	9.90833e-17
PDZK1IP1	1.14315	2.60495	8.72359	2.12727e-17	1.06208e-16	28.3599	1.06208e-16
SLC2A10	1.01161	7.62962	8.7186	2.21314e-17	1.10415e-16	28.3208	1.10415e-16
GPR98	-1.10039	10.3699	-8.71829	2.21865e-17	1.10609e-16	28.3184	1.10609e-16
SHISA6	-1.45928	4.93292	-8.71563	2.26596e-17	1.12831e-16	28.2976	1.12831e-16
ACCN4	-1.33385	9.87847	-8.70974	2.3743e-17	1.17996e-16	28.2515	1.17996e-16
GDF15	1.571	4.57709	8.70717	2.42308e-17	1.20275e-16	28.2314	1.20275e-16
CYR61	1.16882	9.4083	8.70684	2.42936e-17	1.205e-16	28.2289	1.205e-16
TNFAIP6	1.49364	4.91646	8.70661	2.43376e-17	1.20689e-16	28.2271	1.20689e-16
GREB1L	-1.39824	4.45244	-8.70152	2.53392e-17	1.25564e-16	28.1873	1.25564e-16
TMEM215	-1.15312	2.28571	-8.70056	2.55331e-17	1.26495e-16	28.1798	1.26495e-16
CACNA2D1	-1.38435	6.42272	-8.69803	2.60503e-17	1.28901e-16	28.16	1.28901e-16
SLPI	1.259	5.41072	8.6897	2.78245e-17	1.37383e-16	28.095	1.37383e-16
ELAVL4	-1.2335	7.40788	-8.68881	2.80204e-17	1.3825e-16	28.0881	1.3825e-16
SPAG4	1.25892	3.25648	8.68809	2.81813e-17	1.39011e-16	28.0825	1.39011e-16
GLP2R	-1.00684	1.55816	-8.67884	3.03181e-17	1.49228e-16	28.0104	1.49228e-16
TC2N	1.19699	5.55293	8.66675	3.33561e-17	1.63789e-16	27.9162	1.63789e-16
LOC285780	-1.36205	2.50831	-8.65391	3.69104e-17	1.80852e-16	27.8163	1.80852e-16
KIAA1045	-1.37512	7.71304	-8.6495	3.82164e-17	1.87117e-16	27.782	1.87117e-16
SNORD116-4	-1.21954	7.18188	-8.64054	4.10125e-17	2.0033e-16	27.7124	2.0033e-16
HIPK4	-1.18511	2.80959	-8.64003	4.11762e-17	2.01034e-16	27.7085	2.01034e-16
RP1-177G6.2	-1.06217	4.21682	-8.63871	4.16065e-17	2.03086e-16	27.6982	2.03086e-16
NUSAP1	1.17007	8.04635	8.63389	4.32171e-17	2.10648e-16	27.6608	2.10648e-16
LOC284578	-1.02509	3.07161	-8.62202	4.74441e-17	2.30594e-16	27.5688	2.30594e-16
HOXA9	1.46357	1.76063	8.61363	5.06785e-17	2.45965e-16	27.5037	2.45965e-16
EDN3	-1.01917	6.78111	-8.61234	5.11931e-17	2.48286e-16	27.4938	2.48286e-16
IFI44L	1.01308	9.74011	8.60627	5.36947e-17	2.59989e-16	27.4467	2.59989e-16
AMICA1	1.10582	4.14287	8.59852	5.70632e-17	2.75067e-16	27.3867	2.75067e-16
KIF4A	1.16305	6.76757	8.59319	5.9495e-17	2.86452e-16	27.3456	2.86452e-16
HOXC13	1.51268	1.40778	8.58613	6.28825e-17	3.02195e-16	27.291	3.02195e-16
ASPM	1.35352	6.12032	8.58137	6.52709e-17	3.13233e-16	27.2542	3.13233e-16
CCDC135	1.1738	3.76951	8.57856	6.67242e-17	3.20133e-16	27.2325	3.20133e-16
OTP	1.69818	2.16167	8.57812	6.6954e-17	3.2116e-16	27.2291	3.2116e-16
DSCAML1	-1.31068	9.24318	-8.56113	7.64712e-17	3.65275e-16	27.0981	3.65275e-16
KIF26A	-1.04665	7.54837	-8.55564	7.98241e-17	3.80936e-16	27.0558	3.80936e-16
IQGAP3	1.21497	6.29905	8.54287	8.81983e-17	4.19729e-16	26.9574	4.19729e-16
CDKN3	1.00639	5.58104	8.53527	9.35849e-17	4.44848e-16	26.899	4.44848e-16
GABRB1	-1.09781	5.59878	-8.53383	9.46421e-17	4.49561e-16	26.8879	4.49561e-16
GCK	1.03811	5.24775	8.52685	9.99349e-17	4.73935e-16	26.8342	4.73935e-16
SLC32A1	-1.63894	5.37596	-8.52364	1.0247e-16	4.8551e-16	26.8095	4.8551e-16
TTK	1.34292	5.3547	8.51688	1.08005e-16	5.11143e-16	26.7577	5.11143e-16
FAM153A	-1.12779	2.3669	-8.51521	1.09422e-16	5.17491e-16	26.7448	5.17491e-16
GALNT5	1.43032	1.77757	8.50996	1.13986e-16	5.38583e-16	26.7045	5.38583e-16
ITGA4	1.0342	6.21539	8.50878	1.15037e-16	5.43297e-16	26.6955	5.43297e-16
HOXD13	1.81064	2.05267	8.50604	1.17515e-16	5.54488e-16	26.6745	5.54488e-16
TMEM196	-1.47591	5.04427	-8.5044	1.19024e-16	5.61222e-16	26.6619	5.61222e-16
FMOD	1.60349	7.07057	8.50017	1.23006e-16	5.79601e-16	26.6295	5.79601e-16
LOC647946	1.40049	2.03699	8.49933	1.23809e-16	5.82981e-16	26.6231	5.82981e-16
OLFM3	-1.41645	4.7799	-8.49481	1.28236e-16	6.03134e-16	26.5884	6.03134e-16
PRDM8	-1.06633	7.02038	-8.49393	1.29121e-16	6.07157e-16	26.5816	6.07157e-16
KCNQ5	-1.15292	7.87874	-8.49293	1.30128e-16	6.11612e-16	26.574	6.11612e-16
EFEMP2	1.01504	9.02139	8.49183	1.31238e-16	6.16409e-16	26.5656	6.16409e-16
C9orf125	-1.01766	7.89206	-8.49077	1.32325e-16	6.21369e-16	26.5575	6.21369e-16
PPP2R2C	-1.33491	9.21696	-8.48688	1.36384e-16	6.3926e-16	26.5277	6.3926e-16
PCDHGA3	-1.20447	5.87727	-8.48167	1.42019e-16	6.65369e-16	26.4878	6.65369e-16
TRPC5	-1.10221	2.61251	-8.47805	1.46068e-16	6.83248e-16	26.4601	6.83248e-16
SLN	1.65088	4.86625	8.46765	1.58328e-16	7.3824e-16	26.3806	7.3824e-16
HJURP	1.30675	5.93368	8.45285	1.77563e-16	8.24556e-16	26.2676	8.24556e-16
HOXC8	1.36072	1.57276	8.44775	1.84721e-16	8.57214e-16	26.2287	8.57214e-16
LOC254559	-1.10876	10.176	-8.43747	2.00001e-16	9.25821e-16	26.1503	9.25821e-16
DNM1	-1.07751	10.2528	-8.43518	2.03571e-16	9.41076e-16	26.1329	9.41076e-16
HMMR	1.10094	5.59667	8.42048	2.28051e-16	1.05022e-15	26.021	1.05022e-15
TMEM155	-1.4192	5.07109	-8.42029	2.28387e-16	1.05112e-15	26.0195	1.05112e-15
INMT	1.1731	4.57285	8.41449	2.38829e-16	1.0974e-15	25.9755	1.0974e-15
COL14A1	1.16889	6.71237	8.40845	2.50221e-16	1.14794e-15	25.9296	1.14794e-15
KHDRBS2	-1.30877	4.01782	-8.40357	2.59819e-16	1.1909e-15	25.8925	1.1909e-15
DLEC1	1.0804	5.87726	8.40312	2.6071e-16	1.19446e-15	25.8891	1.19446e-15
CA9	1.69928	3.74701	8.40044	2.66156e-16	1.21832e-15	25.8687	1.21832e-15
LRRC7	-1.16035	5.402	-8.39377	2.80175e-16	1.28049e-15	25.8181	1.28049e-15
DPP4	1.24078	4.32361	8.39292	2.8202e-16	1.28864e-15	25.8117	1.28864e-15
ADAM6	1.63204	5.32385	8.37101	3.33783e-16	1.51773e-15	25.6456	1.51773e-15
PRSS3	-1.08232	4.81851	-8.36707	3.44036e-16	1.56262e-15	25.6158	1.56262e-15
GTSE1	1.12224	6.24358	8.36479	3.50119e-16	1.58885e-15	25.5985	1.58885e-15
DCAF12L2	-1.1597	2.51211	-8.36354	3.53496e-16	1.60311e-15	25.5891	1.60311e-15
FAM111B	1.2091	5.5801	8.35677	3.72328e-16	1.68516e-15	25.5379	1.68516e-15
MIA	1.17882	3.03509	8.34176	4.17735e-16	1.8832e-15	25.4246	1.8832e-15
LINGO2	-1.1685	2.56808	-8.3413	4.19236e-16	1.88955e-15	25.421	1.88955e-15
CA10	-1.54463	8.39818	-8.34115	4.19696e-16	1.89121e-15	25.4199	1.89121e-15
LOC284276	1.02375	1.3101	8.3405	4.21816e-16	1.90035e-15	25.415	1.90035e-15
NEFH	-1.19239	7.35417	-8.3328	4.47413e-16	2.01169e-15	25.3569	2.01169e-15
SH3GL2	-1.28108	9.80352	-8.33009	4.56789e-16	2.0525e-15	25.3365	2.0525e-15
FGF13	-1.20764	7.59202	-8.31647	5.06937e-16	2.27087e-15	25.2339	2.27087e-15
TTC9B	-1.13204	6.68884	-8.31352	5.18508e-16	2.32119e-15	25.2116	2.32119e-15
DRD5	-1.08145	2.15282	-8.31132	5.27292e-16	2.36e-15	25.1951	2.36e-15
MAP7D2	-1.5182	5.94281	-8.29353	6.03985e-16	2.69038e-15	25.0613	2.69038e-15
CHRNA9	1.51378	2.76426	8.293	6.0642e-16	2.70002e-15	25.0573	2.70002e-15
DDIT4L	1.64438	5.22546	8.28941	6.23248e-16	2.77314e-15	25.0304	2.77314e-15
NEK2	1.24222	5.40301	8.28062	6.66424e-16	2.95692e-15	24.9644	2.95692e-15
AOX1	1.18466	3.85583	8.26274	7.63603e-16	3.37425e-15	24.8303	3.37425e-15
TDO2	1.21181	3.31212	8.26269	7.63891e-16	3.3748e-15	24.8299	3.3748e-15
HOXA11AS	1.21363	1.7812	8.26144	7.71175e-16	3.40478e-15	24.8206	3.40478e-15
FOXD3	1.29646	3.06683	8.25567	8.05721e-16	3.55272e-15	24.7774	3.55272e-15
KCNJ4	-1.21806	6.59678	-8.2541	8.15399e-16	3.59462e-15	24.7657	3.59462e-15
KLK7	-1.42109	2.63838	-8.24397	8.80593e-16	3.87204e-15	24.6899	3.87204e-15
COL8A1	1.53701	4.49091	8.24256	8.90083e-16	3.91293e-15	24.6793	3.91293e-15
CCDC19	1.21145	2.29078	8.2321	9.63613e-16	4.22713e-15	24.6012	4.22713e-15
BAI1	-1.11258	10.6991	-8.22993	9.79595e-16	4.2954e-15	24.585	4.2954e-15
FNDC1	1.20941	3.23837	8.22756	9.9738e-16	4.36872e-15	24.5672	4.36872e-15
MDGA2	-1.33691	6.66621	-8.22175	1.04225e-15	4.55846e-15	24.5239	4.55846e-15
EGR4	-1.26947	2.84655	-8.22126	1.04609e-15	4.57427e-15	24.5203	4.57427e-15
LHX3	-1.12304	2.23129	-8.21912	1.06322e-15	4.6472e-15	24.5043	4.6472e-15
FAM46B	1.13577	4.45043	8.21672	1.08268e-15	4.73124e-15	24.4864	4.73124e-15
PCP4L1	-1.29483	5.508	-8.20615	1.17282e-15	5.10451e-15	24.4076	5.10451e-15
IL7R	1.00509	2.44616	8.20604	1.17384e-15	5.1068e-15	24.4068	5.1068e-15
SOX8	-1.0562	13.0014	-8.20429	1.1895e-15	5.16945e-15	24.3937	5.16945e-15
NDST4	-1.38286	2.81429	-8.20269	1.20396e-15	5.23005e-15	24.3818	5.23005e-15
C6orf27	-1.04607	3.72971	-8.19442	1.28163e-15	5.55573e-15	24.3203	5.55573e-15
CD300LG	-1.10926	3.32432	-8.19414	1.28426e-15	5.56595e-15	24.3182	5.56595e-15
TPX2	1.02924	8.3897	8.18199	1.40773e-15	6.08691e-15	24.2279	6.08691e-15
DEPDC1B	1.04572	5.22913	8.17896	1.44029e-15	6.22114e-15	24.2053	6.22114e-15
CENPK	1.17251	5.17051	8.17808	1.44979e-15	6.25698e-15	24.1989	6.25698e-15
C11orf88	1.03896	1.38675	8.17482	1.48588e-15	6.40327e-15	24.1746	6.40327e-15
CDK1	1.10152	7.26383	8.17107	1.52848e-15	6.57855e-15	24.1468	6.57855e-15
ANO4	-1.05073	5.98938	-8.16726	1.57299e-15	6.76304e-15	24.1185	6.76304e-15
RBP1	1.32953	8.34834	8.16263	1.62883e-15	6.99287e-15	24.0842	6.99287e-15
CDC45	1.35312	5.29887	8.158	1.68673e-15	7.23236e-15	24.0498	7.23236e-15
GALNT9	-1.37889	7.4287	-8.14847	1.81201e-15	7.75175e-15	23.9792	7.75175e-15
SNCG	-1.155	7.59865	-8.13953	1.93807e-15	8.2824e-15	23.913	8.2824e-15
RPS6KA6	-1.18459	4.25772	-8.13461	2.01101e-15	8.58516e-15	23.8767	8.58516e-15
MYH7	-1.15901	8.45256	-8.12601	2.1451e-15	9.14808e-15	23.8131	9.14808e-15
VSTM2L	-1.10055	7.65611	-8.12419	2.17467e-15	9.26457e-15	23.7996	9.26457e-15
PCDHGA2	-1.0371	6.49949	-8.12167	2.21618e-15	9.43165e-15	23.781	9.43165e-15
SV2B	-1.60775	7.19839	-8.11947	2.25297e-15	9.58226e-15	23.7648	9.58226e-15
MAP1LC3C	1.26439	2.58021	8.11642	2.30521e-15	9.79227e-15	23.7422	9.79227e-15
SLC8A3	-1.07961	8.33931	-8.11387	2.34956e-15	9.97857e-15	23.7235	9.97857e-15
HOXA6	1.10807	1.26512	8.11246	2.37453e-15	1.00784e-14	23.713	1.00784e-14
ZNF676	-1.35779	2.86903	-8.10896	2.4377e-15	1.03315e-14	23.6872	1.03315e-14
SCGN	-1.31453	2.2432	-8.10578	2.49652e-15	1.05699e-14	23.6637	1.05699e-14
CTHRC1	1.19077	5.14438	8.105	2.51112e-15	1.06295e-14	23.658	1.06295e-14
CENPE	1.04366	5.832	8.10482	2.51449e-15	1.06416e-14	23.6567	1.06416e-14
NR5A2	1.01336	4.16308	8.10156	2.57659e-15	1.08977e-14	23.6326	1.08977e-14
ETV7	1.00882	3.57043	8.09532	2.69974e-15	1.14068e-14	23.5867	1.14068e-14
NACAP1	-1.22735	5.78851	-8.07177	3.21931e-15	1.35269e-14	23.4134	1.35269e-14
RBP3	-1.09653	3.28329	-8.06594	3.3626e-15	1.41232e-14	23.3705	1.41232e-14
HOXD10	1.7027	2.5371	8.0632	3.43196e-15	1.44057e-14	23.3504	1.44057e-14
CPNE7	-1.25263	4.60005	-8.06172	3.47009e-15	1.45628e-14	23.3396	1.45628e-14
MYH15	-1.03032	5.99308	-8.0496	3.79816e-15	1.58973e-14	23.2506	1.58973e-14
EMID2	-1.17343	5.91181	-8.0477	3.85215e-15	1.61134e-14	23.2368	1.61134e-14
HOXC11	1.35251	1.34564	8.04172	4.02762e-15	1.68166e-14	23.1929	1.68166e-14
EEF1A1P9	-1.089	11.4164	-8.04115	4.04462e-15	1.68772e-14	23.1888	1.68772e-14
PTGFR	-1.09961	3.9584	-8.03445	4.25149e-15	1.77009e-14	23.1397	1.77009e-14
LOC441666	-1.1943	5.3611	-8.02317	4.62328e-15	1.91943e-14	23.0571	1.91943e-14
FAP	1.11524	4.8019	8.02308	4.62641e-15	1.92034e-14	23.0565	1.92034e-14
HOXC5	1.13681	1.68302	8.02206	4.66143e-15	1.9341e-14	23.0491	1.9341e-14
H19	2.03001	5.54523	8.01843	4.78908e-15	1.98426e-14	23.0225	1.98426e-14
ACTG2	1.40264	4.16217	8.0115	5.04168e-15	2.08554e-14	22.9719	2.08554e-14
PPP1R1A	-1.25343	7.61968	-8.01102	5.0596e-15	2.09212e-14	22.9684	2.09212e-14
ESCO2	1.12029	5.18573	7.9994	5.51533e-15	2.27369e-14	22.8835	2.27369e-14
LOXL1	1.24643	5.3951	7.99842	5.55549e-15	2.28887e-14	22.8764	2.28887e-14
CHRDL1	-1.09026	8.53379	-7.99698	5.61503e-15	2.31247e-14	22.8659	2.31247e-14
KCTD4	-1.03261	6.04356	-7.99187	5.83158e-15	2.39973e-14	22.8286	2.39973e-14
LOC286002	-1.48305	4.77642	-7.98623	6.08011e-15	2.49899e-14	22.7876	2.49899e-14
NCAPH	1.00852	6.42795	7.97244	6.73332e-15	2.75863e-14	22.6871	2.75863e-14
VSNL1	-1.66861	8.39848	-7.96263	7.23944e-15	2.95655e-14	22.6158	2.95655e-14
HCN4	-1.05257	4.64634	-7.96103	7.32555e-15	2.99112e-14	22.6042	2.99112e-14
FOLR1	1.01476	4.54168	7.95594	7.60569e-15	3.10304e-14	22.5673	3.10304e-14
NLRP4	1.02823	2.19724	7.95463	7.67976e-15	3.13139e-14	22.5577	3.13139e-14
SHH	-1.02491	2.47126	-7.95442	7.69178e-15	3.13567e-14	22.5562	3.13567e-14
ULBP1	1.06486	2.65275	7.94354	8.33391e-15	3.39004e-14	22.4773	3.39004e-14
VASN	1.13808	6.69953	7.93145	9.11066e-15	3.69356e-14	22.3896	3.69356e-14
HMGA2	1.38114	1.86012	7.92858	9.30504e-15	3.7681e-14	22.3688	3.7681e-14
TCTEX1D1	1.46825	4.28791	7.91677	1.01489e-14	4.09911e-14	22.2834	4.09911e-14
SLC22A6	-1.46534	4.81802	-7.90189	1.13217e-14	4.56113e-14	22.1758	4.56113e-14
SLITRK4	-1.203	4.77495	-7.87061	1.42377e-14	5.69454e-14	21.9504	5.69454e-14
EPHA6	-1.08139	2.56987	-7.86808	1.45038e-14	5.79645e-14	21.9322	5.79645e-14
GRM1	-1.0263	5.9068	-7.86736	1.45801e-14	5.82581e-14	21.927	5.82581e-14
CKAP2L	1.19767	5.44465	7.86682	1.46377e-14	5.84769e-14	21.9231	5.84769e-14
FGF9	-1.04943	5.37876	-7.86222	1.51391e-14	6.0421e-14	21.89	6.0421e-14
KCNA5	-1.04326	4.88298	-7.85609	1.58322e-14	6.31014e-14	21.846	6.31014e-14
PHLDA2	1.11513	2.89357	7.84988	1.65671e-14	6.59279e-14	21.8013	6.59279e-14
BMP2	-1.00226	9.33988	-7.84804	1.67914e-14	6.67686e-14	21.7881	6.67686e-14
HOTAIR	1.3797	1.42499	7.84768	1.68349e-14	6.69157e-14	21.7856	6.69157e-14
RARRES2	1.44367	6.56393	7.84671	1.69544e-14	6.73777e-14	21.7786	6.73777e-14
PCDHA6	-1.25994	5.66652	-7.84467	1.72092e-14	6.8364e-14	21.7639	6.8364e-14
MYOD1	-1.2141	1.92443	-7.84338	1.73721e-14	6.89842e-14	21.7547	6.89842e-14
SYT5	-1.10518	7.38872	-7.84204	1.75426e-14	6.96209e-14	21.7451	6.96209e-14
RASGRF1	-1.29886	8.22535	-7.83212	1.8858e-14	7.46106e-14	21.674	7.46106e-14
SLC17A8	-1.52582	4.67201	-7.82617	1.96936e-14	7.77967e-14	21.6313	7.77967e-14
SYNPR	-1.51827	6.2067	-7.82068	2.04969e-14	8.08769e-14	21.592	8.08769e-14
HCG22	1.06249	4.72806	7.81258	2.17411e-14	8.56545e-14	21.534	8.56545e-14
LOC389332	-1.13719	3.15824	-7.81228	2.17886e-14	8.58251e-14	21.5319	8.58251e-14
PBK	1.30386	6.75946	7.8094	2.22495e-14	8.75732e-14	21.5113	8.75732e-14
DCC	-1.14357	5.80324	-7.80136	2.35882e-14	9.2647e-14	21.4538	9.2647e-14
CD70	1.0059	1.35185	7.79507	2.46914e-14	9.67394e-14	21.4089	9.67394e-14
TCEA3	1.04327	5.62834	7.79429	2.48322e-14	9.72725e-14	21.4033	9.72725e-14
TKTL1	1.08178	4.63335	7.78961	2.56898e-14	1.0044e-13	21.3699	1.0044e-13
KIF14	1.03366	5.46113	7.78856	2.58856e-14	1.01186e-13	21.3624	1.01186e-13
SLC30A3	-1.51758	5.09964	-7.78256	2.7037e-14	1.05567e-13	21.3196	1.05567e-13
BUB1B	1.16762	6.27691	7.75807	3.22823e-14	1.25498e-13	21.1453	1.25498e-13
NRG3	-1.02436	7.79585	-7.754	3.32483e-14	1.29107e-13	21.1163	1.29107e-13
CAMKV	-1.18873	8.20109	-7.74712	3.49412e-14	1.35578e-13	21.0675	1.35578e-13
PITX1	1.37803	3.38504	7.74252	3.61217e-14	1.3992e-13	21.0348	1.3992e-13
NEFL	-1.73489	8.29507	-7.71312	4.46513e-14	1.72019e-13	20.8264	1.72019e-13
MPZL2	1.02125	4.7525	7.7067	4.6762e-14	1.80016e-13	20.781	1.80016e-13
FOXM1	1.05275	8.41044	7.69848	4.96082e-14	1.90579e-13	20.7229	1.90579e-13
FLJ43390	-1.26248	6.52241	-7.69689	5.01795e-14	1.92702e-13	20.7116	1.92702e-13
CPA4	1.00934	2.61879	7.69165	5.21028e-14	1.99864e-13	20.6747	1.99864e-13
GPR1	1.2229	1.96286	7.68475	5.47499e-14	2.09861e-13	20.626	2.09861e-13
TOP2A	1.37576	8.86452	7.68161	5.59984e-14	2.14367e-13	20.6038	2.14367e-13
EVC2	1.1577	4.0497	7.68025	5.65495e-14	2.16395e-13	20.5942	2.16395e-13
TLX1	-1.63383	4.07743	-7.67758	5.76415e-14	2.20451e-13	20.5754	2.20451e-13
HOXA13	1.35252	2.36616	7.66973	6.09797e-14	2.32525e-13	20.52	2.32525e-13
FSTL4	-1.26999	5.22268	-7.66939	6.11281e-14	2.33047e-13	20.5176	2.33047e-13
F5	-1.70069	6.82982	-7.66473	6.31994e-14	2.40721e-13	20.4849	2.40721e-13
TMEM179	-1.01845	4.59495	-7.66101	6.49069e-14	2.47133e-13	20.4587	2.47133e-13
IGJ	1.23065	2.82961	7.65485	6.78306e-14	2.57977e-13	20.4154	2.57977e-13
SSPO	-1.01009	6.37333	-7.65307	6.8702e-14	2.6105e-13	20.4028	2.6105e-13
SCRT2	-1.33132	5.41902	-7.65285	6.88088e-14	2.61407e-13	20.4013	2.61407e-13
SPON2	1.1246	5.85153	7.63915	7.58886e-14	2.87346e-13	20.305	2.87346e-13
IL1R2	1.11043	2.59717	7.63078	8.05604e-14	3.04194e-13	20.2463	3.04194e-13
MAOB	1.29832	10.3212	7.62924	8.14547e-14	3.07458e-13	20.2355	3.07458e-13
ESPL1	1.14832	5.79778	7.61949	8.73196e-14	3.2881e-13	20.1672	3.2881e-13
SEC61G	1.02924	9.91781	7.59517	1.03825e-13	3.88824e-13	19.997	3.88824e-13
JAKMIP1	-1.04661	7.21756	-7.58932	1.08233e-13	4.04886e-13	19.9562	4.04886e-13
MUM1L1	-1.03378	4.90695	-7.58818	1.0911e-13	4.08095e-13	19.9482	4.08095e-13
DPEP1	1.54217	3.71743	7.58622	1.10642e-13	4.13673e-13	19.9345	4.13673e-13
PCDH11X	-1.37511	6.5837	-7.58373	1.12616e-13	4.20824e-13	19.9172	4.20824e-13
NDST3	-1.26277	4.38522	-7.57891	1.16535e-13	4.34754e-13	19.8836	4.34754e-13
IL1B	1.20445	6.53571	7.57247	1.21981e-13	4.54662e-13	19.8387	4.54662e-13
C9orf44	1.21647	1.68346	7.5625	1.30917e-13	4.87082e-13	19.7692	4.87082e-13
FAM163A	-1.00257	2.25098	-7.55513	1.37929e-13	5.12613e-13	19.718	5.12613e-13
MYT1	-1.23495	8.87078	-7.55184	1.41181e-13	5.24036e-13	19.6951	5.24036e-13
FABP5	1.21705	5.05203	7.54465	1.48541e-13	5.49664e-13	19.6451	5.49664e-13
DRD1	-1.12323	3.71655	-7.54043	1.53041e-13	5.65809e-13	19.6158	5.65809e-13
AQP1	1.23488	12.5426	7.52588	1.69611e-13	6.26278e-13	19.5148	6.26278e-13
C21orf128	-1.08303	2.41251	-7.52344	1.72548e-13	6.36667e-13	19.498	6.36667e-13
ISLR2	-1.08955	6.03251	-7.52264	1.73524e-13	6.39807e-13	19.4924	6.39807e-13
HPCA	-1.31974	7.72251	-7.52221	1.74058e-13	6.4166e-13	19.4894	6.4166e-13
OCIAD2	1.18938	7.10009	7.51988	1.76941e-13	6.51822e-13	19.4733	6.51822e-13
SLC24A4	-1.11823	6.93231	-7.51741	1.80046e-13	6.62783e-13	19.4562	6.62783e-13
TAC1	-1.53608	4.87928	-7.5113	1.87967e-13	6.90704e-13	19.4139	6.90704e-13
EXO1	1.06626	5.15215	7.5075	1.9307e-13	7.09075e-13	19.3876	7.09075e-13
KIAA0748	-1.51699	4.02726	-7.49533	2.10335e-13	7.70139e-13	19.3035	7.70139e-13
G0S2	1.35428	4.05541	7.49462	2.11387e-13	7.73799e-13	19.2985	7.73799e-13
GJB6	-1.69072	4.91207	-7.48106	2.32521e-13	8.46844e-13	19.205	8.46844e-13
LPPR3	-1.33096	6.12528	-7.46408	2.61935e-13	9.4959e-13	19.088	9.4959e-13
COL4A6	1.0416	5.56166	7.45917	2.71112e-13	9.81127e-13	19.0542	9.81127e-13
LGR5	-1.06372	6.69323	-7.45211	2.84845e-13	1.02865e-12	19.0056	1.02865e-12
FEZF2	-1.06664	4.7822	-7.43209	3.2767e-13	1.17874e-12	18.8681	1.17874e-12
MMP1	1.05028	1.50266	7.42929	3.34133e-13	1.20052e-12	18.8489	1.20052e-12
OR2L13	-1.11727	3.63483	-7.42615	3.41542e-13	1.22606e-12	18.8274	1.22606e-12
CNGB1	-1.14148	1.96319	-7.41505	3.69027e-13	1.32057e-12	18.7514	1.32057e-12
STMN2	-1.4322	9.44543	-7.40208	4.03931e-13	1.44171e-12	18.6626	1.44171e-12
NPM2	-1.10365	5.30509	-7.39663	4.19565e-13	1.49543e-12	18.6254	1.49543e-12
DKFZp434J0226	-1.21599	3.31552	-7.38726	4.47791e-13	1.59189e-12	18.5614	1.59189e-12
C13orf36	-1.26999	4.03127	-7.38586	4.5218e-13	1.60665e-12	18.5519	1.60665e-12
PI3	1.48238	2.04865	7.37685	4.81379e-13	1.70834e-12	18.4904	1.70834e-12
LOC643387	-1.03802	4.27367	-7.37676	4.81679e-13	1.7091e-12	18.4898	1.7091e-12
RGS4	-1.26236	7.98706	-7.37198	4.97922e-13	1.76552e-12	18.4573	1.76552e-12
ENTPD3	-1.19642	4.57575	-7.37154	4.99473e-13	1.77071e-12	18.4542	1.77071e-12
CDR1	-1.13159	5.65515	-7.36743	5.13908e-13	1.81906e-12	18.4262	1.81906e-12
HPSE2	-1.61544	4.94045	-7.35374	5.65032e-13	1.99075e-12	18.3332	1.99075e-12
IL21R	1.10435	4.48572	7.35122	5.75007e-13	2.02451e-12	18.316	2.02451e-12
VAT1L	-1.02736	9.76082	-7.34301	6.08589e-13	2.13834e-12	18.2603	2.13834e-12
WBSCR17	-1.33385	7.58147	-7.32956	6.67882e-13	2.33947e-12	18.169	2.33947e-12
GABRA5	-1.48753	5.8012	-7.32232	7.02139e-13	2.45319e-12	18.1199	2.45319e-12
CCK	-1.48145	6.51949	-7.31634	7.31702e-13	2.5517e-12	18.0794	2.5517e-12
NEUROD2	-1.36422	5.45006	-7.28554	9.0453e-13	3.13312e-12	17.8714	3.13312e-12
C11orf87	-1.31215	5.82601	-7.2822	9.25495e-13	3.20412e-12	17.8489	3.20412e-12
NOS1	-1.15311	4.04062	-7.27911	9.45404e-13	3.27084e-12	17.828	3.27084e-12
SULF1	1.11615	8.65643	7.27189	9.93417e-13	3.43406e-12	17.7794	3.43406e-12
CPAMD8	-1.02131	4.98197	-7.24922	1.1604e-12	3.99245e-12	17.6269	3.99245e-12
POSTN	2.22088	4.61119	7.23567	1.27308e-12	4.36407e-12	17.536	4.36407e-12
IGFN1	-1.60113	5.82673	-7.23335	1.29343e-12	4.43234e-12	17.5205	4.43234e-12
E2F7	1.11714	4.95454	7.20962	1.52069e-12	5.18342e-12	17.3617	5.18342e-12
IL13RA2	1.67693	4.83948	7.20624	1.55614e-12	5.30073e-12	17.3391	5.30073e-12
SLC17A7	-1.69348	9.05085	-7.20354	1.58507e-12	5.39033e-12	17.321	5.39033e-12
CNTN3	-1.38008	6.41445	-7.19848	1.64058e-12	5.57266e-12	17.2872	5.57266e-12
KRT75	1.03076	1.31183	7.19481	1.68203e-12	5.70777e-12	17.2628	5.70777e-12
DHRS2	-1.12903	4.3858	-7.18423	1.80756e-12	6.12565e-12	17.1922	6.12565e-12
FTHL3	-1.34675	6.88192	-7.18097	1.84802e-12	6.25553e-12	17.1705	6.25553e-12
FSTL5	-1.36568	6.25779	-7.17847	1.87967e-12	6.36057e-12	17.1538	6.36057e-12
MGAT4C	-1.12293	5.80946	-7.15183	2.25157e-12	7.5853e-12	16.9767	7.5853e-12
AQP9	1.15871	3.96155	7.148	2.31083e-12	7.77728e-12	16.9513	7.77728e-12
NGB	-1.28669	3.55529	-7.13666	2.49488e-12	8.37885e-12	16.8761	8.37885e-12
C5orf40	-1.06759	4.86661	-7.13244	2.56709e-12	8.60728e-12	16.8481	8.60728e-12
PAX7	-1.00824	2.19215	-7.1323	2.56947e-12	8.61387e-12	16.8472	8.61387e-12
AGXT2L1	-1.39587	9.86401	-7.12887	2.62976e-12	8.80878e-12	16.8245	8.80878e-12
ALPK2	1.04236	2.93081	7.12651	2.67197e-12	8.94578e-12	16.8089	8.94578e-12
ADAMTS15	1.00451	5.11668	7.11772	2.83516e-12	9.47362e-12	16.7508	9.47362e-12
CRYM	-1.45499	6.38713	-7.10835	3.01999e-12	1.00748e-11	16.6888	1.00748e-11
GALNT13	-1.24271	10.2905	-7.07735	3.71964e-12	1.23347e-11	16.4846	1.23347e-11
FAM81B	1.16163	1.82413	7.06618	4.0091e-12	1.3271e-11	16.4111	1.3271e-11
ADM	1.1461	6.85788	7.05121	4.43183e-12	1.46326e-11	16.3128	1.46326e-11
SPC24	1.04595	3.4976	7.05021	4.4615e-12	1.47258e-11	16.3063	1.47258e-11
PCDHGA1	-1.16208	6.34101	-7.04493	4.62176e-12	1.52327e-11	16.2717	1.52327e-11
HS6ST3	-1.16917	6.45034	-7.03002	5.10594e-12	1.67613e-11	16.1741	1.67613e-11
C1QL2	-1.08377	5.19039	-7.01783	5.53847e-12	1.81376e-11	16.0944	1.81376e-11
HAPLN1	-1.02729	8.20042	-6.99871	6.29011e-12	2.05076e-11	15.9697	2.05076e-11
EYA1	-1.14761	7.94233	-6.95454	8.43065e-12	2.72569e-11	15.6827	2.72569e-11
PRKG2	-1.2381	3.76361	-6.94763	8.82482e-12	2.84998e-11	15.6379	2.84998e-11
HOXD8	1.38572	4.33391	6.94677	8.87531e-12	2.86539e-11	15.6323	2.86539e-11
AEBP1	1.12941	10.9143	6.89886	1.21702e-11	3.90094e-11	15.3231	3.90094e-11
LOC100271831	1.20703	3.63211	6.89365	1.25935e-11	4.03157e-11	15.2896	4.03157e-11
GPR12	-1.04684	5.46248	-6.89348	1.2608e-11	4.03559e-11	15.2885	4.03559e-11
USP43	-1.03911	6.83902	-6.88027	1.3749e-11	4.38576e-11	15.2036	4.38576e-11
SMOC1	-1.3113	12.2735	-6.85396	1.63324e-11	5.17526e-11	15.035	5.17526e-11
MCM10	1.01134	5.3759	6.8499	1.67722e-11	5.31297e-11	15.009	5.31297e-11
DPP10	-1.05456	8.3231	-6.83109	1.89615e-11	5.99078e-11	14.8889	5.99078e-11
GDF10	-1.25464	5.71599	-6.81176	2.15043e-11	6.75982e-11	14.7657	6.75982e-11
PDLIM4	1.20307	6.74946	6.78761	2.51539e-11	7.87211e-11	14.6123	7.87211e-11
TLL1	-1.00404	3.87307	-6.77837	2.6706e-11	8.34386e-11	14.5537	8.34386e-11
C13orf26	1.05767	2.91267	6.77385	2.74988e-11	8.58631e-11	14.525	8.58631e-11
PAX3	1.24416	1.60341	6.72684	3.7244e-11	1.14998e-10	14.2282	1.14998e-10
MSX2	-1.06933	4.56499	-6.71922	3.91146e-11	1.20556e-10	14.1803	1.20556e-10
SCNN1B	1.19868	2.35771	6.70061	4.40811e-11	1.35294e-10	14.0633	1.35294e-10
SLC6A15	-1.14027	5.82131	-6.66855	5.41203e-11	1.64826e-10	13.8626	1.64826e-10
LUZP2	-1.18072	9.99142	-6.65796	5.79056e-11	1.75884e-10	13.7965	1.75884e-10
F2RL2	1.01845	3.84636	6.62743	7.03306e-11	2.12524e-10	13.6064	2.12524e-10
PDGFD	1.06423	5.88824	6.60504	8.10674e-11	2.43822e-10	13.4675	2.43822e-10
HOXB13	1.15097	1.57005	6.59612	8.57789e-11	2.57387e-10	13.4123	2.57387e-10
LOC84856	-1.10571	6.57416	-6.58987	8.92367e-11	2.67332e-10	13.3736	2.67332e-10
FXYD7	-1.09711	6.81663	-6.5784	9.59462e-11	2.86721e-10	13.3028	2.86721e-10
STAC	1.31316	3.92109	6.55581	1.10636e-10	3.29038e-10	13.1635	3.29038e-10
CSDC2	-1.01608	9.52568	-6.53288	1.27792e-10	3.77817e-10	13.0226	3.77817e-10
SHD	-1.07759	10.0261	-6.50806	1.49304e-10	4.3933e-10	12.8706	4.3933e-10
ST8SIA2	-1.08544	5.31745	-6.48114	1.76653e-10	5.1677e-10	12.7063	5.1677e-10
CPNE6	-1.30693	6.90794	-6.47918	1.78825e-10	5.22826e-10	12.6943	5.22826e-10
SEMA3D	-1.1755	6.76305	-6.47899	1.79044e-10	5.23317e-10	12.6931	5.23317e-10
POU4F1	1.1011	3.43144	6.41181	2.71681e-10	7.84583e-10	12.2859	7.84583e-10
NRGN	-1.15855	9.65377	-6.39937	2.9338e-10	8.44044e-10	12.2108	8.44044e-10
IL8	1.35134	5.29743	6.37486	3.41198e-10	9.77231e-10	12.0634	9.77231e-10
GPR17	-1.25512	9.43808	-6.37256	3.46065e-10	9.91032e-10	12.0496	9.91032e-10
PI16	1.06182	8.01234	6.36667	3.58816e-10	1.02626e-09	12.0143	1.02626e-09
CPLX3	-1.02605	4.44328	-6.35099	3.95077e-10	1.12636e-09	11.9203	1.12636e-09
PCDH15	-1.29794	8.63745	-6.30686	5.17418e-10	1.46317e-09	11.657	1.46317e-09
LOC153328	-1.09082	6.65077	-6.303	5.29754e-10	1.49723e-09	11.634	1.49723e-09
RELN	-1.0935	6.74308	-6.3024	5.3168e-10	1.50246e-09	11.6305	1.50246e-09
GRIN2A	-1.08121	7.59465	-6.3015	5.34604e-10	1.51031e-09	11.6251	1.51031e-09
GDA	-1.24365	7.02859	-6.27478	6.28926e-10	1.7685e-09	11.4666	1.7685e-09
MEPE	-1.09655	2.94199	-6.2556	7.06439e-10	1.97699e-09	11.3532	1.97699e-09
CHIT1	1.09089	4.55591	6.23814	7.85095e-10	2.19024e-09	11.2503	2.19024e-09
COL22A1	1.26169	6.22754	6.23108	8.19305e-10	2.28351e-09	11.2087	2.28351e-09
WIF1	-1.39544	3.9148	-6.23039	8.22706e-10	2.29237e-09	11.2046	2.29237e-09
HOXD3	1.17116	3.68045	6.19054	1.0456e-09	2.89186e-09	10.9709	2.89186e-09
RASAL1	-1.20976	5.22947	-6.1897	1.05089e-09	2.9057e-09	10.9659	2.9057e-09
CPNE4	-1.14288	5.93316	-6.07624	2.06494e-09	5.58174e-09	10.3077	5.58174e-09
KCNS1	-1.22535	4.80012	-6.06516	2.20456e-09	5.9427e-09	10.244	5.9427e-09
MEOX2	1.52814	4.3308	6.01184	3.0156e-09	8.03194e-09	9.93892	8.03194e-09
YSK4	1.04471	2.83114	5.99994	3.23291e-09	8.58402e-09	9.87117	8.58402e-09
WISP1	1.05929	4.0124	5.9781	3.67236e-09	9.71317e-09	9.74711	9.71317e-09
CRLF1	-1.23157	7.36505	-5.95854	4.11486e-09	1.0843e-08	9.63638	1.0843e-08
ADAMTS18	1.00364	3.10945	5.91651	5.24896e-09	1.37136e-08	9.39953	1.37136e-08
VIPR2	-1.23883	8.90678	-5.90991	5.45298e-09	1.42303e-08	9.36244	1.42303e-08
?|652919	-1.03661	2.60244	-5.72227	1.5863e-08	3.99199e-08	8.32455	3.99199e-08
KLRC2	-1.39044	7.14315	-5.71204	1.68001e-08	4.22212e-08	8.26881	4.22212e-08
DSG2	1.09354	2.94008	5.67372	2.08116e-08	5.18585e-08	8.06092	5.18585e-08
SST	-1.01648	5.61953	-5.63759	2.54383e-08	6.29443e-08	7.86608	6.29443e-08
CHRNA1	1.08125	3.71639	5.61346	2.90707e-08	7.15614e-08	7.73658	7.15614e-08
MOXD1	1.32651	6.54367	5.59246	3.2638e-08	8.00356e-08	7.6243	8.00356e-08
EMILIN3	1.15895	6.69486	5.48235	5.95246e-08	1.42795e-07	7.04177	1.42795e-07
ADAMTS20	-1.00739	3.02522	-5.45704	6.82418e-08	1.63173e-07	6.90938	1.63173e-07
PLA2G5	1.01857	6.09358	5.39719	9.40778e-08	2.22257e-07	6.5985	2.22257e-07
AQP5	1.10494	3.14716	5.31716	1.43832e-07	3.34301e-07	6.18775	3.34301e-07
CBLN4	-1.01323	4.53253	-5.25521	1.99045e-07	4.58012e-07	5.87366	4.58012e-07
USH1C	-1.13171	7.79149	-5.2105	2.5113e-07	5.73237e-07	5.64909	5.73237e-07
PNOC	-1.00841	4.13136	-5.20288	2.61235e-07	5.95178e-07	5.61098	5.95178e-07
DES	1.07042	3.98271	5.03212	6.24094e-07	1.37372e-06	4.77075	1.37372e-06
PCDHGA10	-1.01794	7.4532	-4.70281	3.11796e-06	6.50328e-06	3.22398	6.50328e-06
SFRP2	-1.07293	8.69238	-4.49479	8.20584e-06	1.64969e-05	2.29742	1.64969e-05
RPS4Y1	1.69894	7.17871	4.34662	1.59755e-05	3.13075e-05	1.66151	3.13075e-05
CYorf15A	1.16905	4.36744	4.24982	2.44321e-05	4.7058e-05	1.25696	4.7058e-05
XIST	-1.61458	7.00603	-4.01317	6.66776e-05	0.000123938	0.304323	0.000123938
EIF1AY	1.23705	5.09571	3.8727	0.000118204	0.000215001	-0.236517	0.000215001
ZFY	1.11413	4.85624	3.86622	0.000121316	0.000220447	-0.261021	0.000220447
TTTY15	1.12969	4.65329	3.85325	0.00012778	0.000231539	-0.309957	0.000231539
UTY	1.13067	4.78138	3.72253	0.000213834	0.000380319	-0.794337	0.000380319
DDX3Y	1.30644	6.09342	3.68194	0.000250127	0.00044211	-0.941451	0.00044211
KDM5D	1.20311	5.80125	3.43517	0.000628765	0.00106965	-1.8026	0.00106965
USP9Y	1.07738	5.36427	3.27911	0.0010953	0.00181783	-2.31744	0.00181783
Note: Genes were ranked by p-value. Columns include log2 fold change (logFC), average expression (AveExpr), moderated t-statistic (t), p-value, FDR-adjusted p-value, and B-statistic. Significant DEGs were defined as |log2FC| > 1 and FDR < 0.05.

## Sheet: Supplementary Table S2
Table S2: Gene Ontology Biological Process enrichment analysis of significant DEGs (FDR < 0.05).
ID	Description	GeneRatio	BgRatio	RichFactor	FoldEnrichment	zScore	pvalue	p.adjust	qvalue	geneID	Count
GO:0007159	leukocyte cell-cell adhesion	118/1577	433/18805	0.272517	3.24964	14.3286	7.33266e-32	4.12536e-28	2.84585e-28	CD300A/LAPTM5/HAVCR2/LGALS9/FERMT3/SASH3/ITGB2/HLA-DMB/TNFAIP8L2/RAC2/CD4/NCKAP1L/HLA-DMA/PYCARD/PTPN6/AIF1/VAV1/LILRB4/LILRB1/ITGAL/SYK/CD86/CD74/IL18/ALOX5/LYN/LILRB2/IL12RB1/VSIG4/SPN/RHOH/ASCL2/IL4I1/PIK3R6/HLA-DRA/TGFB1/HLA-DOA/IL10/PTPRC/IL2RG/RASAL3/HLA-DPB1/HLA-DPA1/RUNX1/HLA-DRB1/EBI3/PDCD1LG2/GPNMB/PTAFR/OLR1/B2M/LOXL3/MSN/RUNX3/DOCK8/JAK3/CD44/CD80/LRG1/PTPN22/HLA-DQA1/FGL2/CD69/ANXA1/…	118
GO:0002274	myeloid leukocyte activation	84/1577	251/18805	0.334661	3.99068	14.4315	8.31122e-30	2.33795e-26	1.61281e-26	FCER1G/CD300A/TYROBP/SPI1/HAVCR2/LGALS9/VAMP8/ITGB2/TREM2/STXBP2/C1QA/RAC2/CTSC/BATF/PYCARD/CD300LF/FCGR3A/PTPN6/AIF1/LILRB4/TMEM106A/LAT2/CD33/BTK/SYK/LCP2/TLR1/CD74/CEBPA/IL18/LILRA2/LYN/VSIG4/HAMP/PLCG2/RHOH/TGFB1/DOCK2/SLC11A1/IL16/IL10/TLR2/PTPRC/PRAM1/LTBR/C5AR1/ITGAM/CD226/PTAFR/CD84/PIK3CG/NMI/PLSCR1/TLR6/PRKCE/STXBP1/BATF3/ANXA1/CLEC12A/CXCR2/CCL5/UBD/CD2/CST7/CAMK4/FCGR2B/IL15/CCR2/CPLX…	84
GO:0002697	regulation of immune effector process	109/1577	414/18805	0.263285	3.13955	13.3182	4.30881e-28	6.08588e-25	4.1983e-25	CD300A/LAPTM5/TYROBP/SPI1/HAVCR2/LGALS9/SASH3/VAMP8/ITGB2/HLA-DMB/TREM2/STXBP2/RAC2/FCGR1A/NCKAP1L/BATF/RIPK3/PYCARD/PTPN6/VAV1/LILRB4/LILRB1/BTK/SYK/RASGRP4/WAS/CD86/CD74/IL18/NCF1/LYN/C3/IL12RB1/VSIG4/CD40/SPN/TNFRSF1B/PLCG2/IRF5/A2M/TLR7/ASCL2/IL4I1/PIK3R6/HLA-DRA/TGFB1/IL10/SLAMF8/PTPRC/IL2RG/PRAM1/HLA-DRB1/CARD9/ITGAM/CLEC7A/INPP5D/CD226/PTAFR/CD7/IL13RA1/CD84/B2M/LOXL3/JAK3/CD80/HLA-B/STXBP…	109
GO:0050863	regulation of T cell activation	106/1577	395/18805	0.268354	3.2	13.3696	4.32697e-28	6.08588e-25	4.1983e-25	CD300A/LAPTM5/HAVCR2/LGALS9/SASH3/HLA-DMB/TNFAIP8L2/RAC2/CD4/NCKAP1L/BATF/HLA-DMA/RIPK3/PYCARD/PTPN6/AIF1/VAV1/LILRB4/LILRB1/SYK/CD86/CD74/IL18/LYN/LILRB2/IL12RB1/VSIG4/SPN/TNFRSF1B/RHOH/ASCL2/IL4I1/PIK3R6/TNFSF8/HLA-DRA/TGFB1/HLA-DOA/IL10/PTPRC/IL2RG/RASAL3/HLA-DPB1/HLA-DPA1/RUNX1/HLA-DRB1/EBI3/PDCD1LG2/GPNMB/B2M/LOXL3/RUNX3/DOCK8/JAK3/CD80/PTPN22/HLA-DQA1/FGL2/CD69/ANXA1/IRF1/CCL2/VNN1/CCL5/ICO…	106
GO:0002443	leukocyte mediated immunity	119/1577	483/18805	0.246377	2.93793	13.0542	9.52854e-28	1.07215e-24	7.39615e-25	FCER1G/C1QB/C1QC/CD300A/TYROBP/SPI1/HAVCR2/LGALS9/SASH3/VAMP8/ITGB2/TREM2/STXBP2/C1QA/RAC2/FCGR1A/NCKAP1L/CTSC/BATF/RIPK3/FCGR2A/C2/FCGR3A/PTPN6/VAV1/LILRB4/LILRB1/LAT2/BTK/SYK/HCST/RASGRP4/WAS/CD74/IL18/LYN/C3/IL12RB1/CSF2RB/CD40/SPN/TNFRSF1B/PLCG2/UNC93B1/IL4I1/PIK3R6/HLA-DRA/TGFB1/TLR8/IL10/PTPRC/PRAM1/HLA-DRB1/CARD9/ITGAM/MYO1G/CLEC7A/INPP5D/TCIRG1/CD226/PTAFR/CD7/CD84/PIK3CG/B2M/TREM1/JAK3/C…	119
GO:1903037	regulation of leukocyte cell-cell adhesion	104/1577	395/18805	0.263291	3.13963	13.0027	7.61504e-27	7.14037e-24	4.92573e-24	CD300A/LAPTM5/HAVCR2/LGALS9/SASH3/ITGB2/HLA-DMB/TNFAIP8L2/CD4/NCKAP1L/HLA-DMA/PYCARD/PTPN6/AIF1/VAV1/LILRB4/LILRB1/SYK/CD86/CD74/IL18/ALOX5/LYN/LILRB2/IL12RB1/VSIG4/SPN/RHOH/ASCL2/IL4I1/PIK3R6/HLA-DRA/TGFB1/HLA-DOA/IL10/PTPRC/IL2RG/RASAL3/HLA-DPB1/HLA-DPA1/RUNX1/HLA-DRB1/EBI3/PDCD1LG2/GPNMB/PTAFR/B2M/LOXL3/RUNX3/DOCK8/JAK3/CD44/CD80/PTPN22/HLA-DQA1/FGL2/CD69/ANXA1/IRF1/CCL2/VNN1/CCL5/ICOSLG/HLA-D…	104
GO:0050867	positive regulation of cell activation	102/1577	392/18805	0.260204	3.10281	12.7293	6.61377e-26	5.31558e-23	3.66691e-23	TYROBP/SPI1/HAVCR2/LGALS9/SASH3/HLA-DMB/TREM2/CD4/RPS6KA1/NCKAP1L/CTSC/HLA-DMA/PYCARD/FCGR3A/PTPN6/AIF1/VAV1/LILRB4/PLEK/LILRB1/BTK/SYK/CD86/CD74/CEBPA/IL18/LILRA2/LYN/LILRB2/IL12RB1/CD40/HAMP/SPN/RHOH/IL4I1/PIK3R6/HLA-DRA/TGFB1/HLA-DOA/IL16/IL10/PTPRC/IL2RG/RASAL3/HLA-DPB1/HLA-DPA1/RUNX1/HLA-DRB1/EBI3/CLEC7A/INPP5D/CD226/PDCD1LG2/BST1/B2M/RUNX3/DOCK8/CD80/TLR6/MMP14/GPR183/HLA-DQA1/CHRNB2/ANXA1/…	102
GO:0002696	positive regulation of leukocyte activation	98/1577	372/18805	0.263441	3.14141	12.6211	2.26276e-25	1.59129e-22	1.09774e-22	TYROBP/SPI1/HAVCR2/LGALS9/SASH3/HLA-DMB/TREM2/CD4/NCKAP1L/CTSC/HLA-DMA/PYCARD/FCGR3A/PTPN6/AIF1/VAV1/LILRB4/LILRB1/BTK/SYK/CD86/CD74/CEBPA/IL18/LYN/LILRB2/IL12RB1/CD40/HAMP/SPN/RHOH/IL4I1/PIK3R6/HLA-DRA/TGFB1/HLA-DOA/IL16/IL10/PTPRC/IL2RG/RASAL3/HLA-DPB1/HLA-DPA1/RUNX1/HLA-DRB1/EBI3/CLEC7A/INPP5D/CD226/PDCD1LG2/BST1/B2M/RUNX3/DOCK8/CD80/TLR6/MMP14/GPR183/HLA-DQA1/CHRNB2/ANXA1/CCL2/VNN1/CCL5/CLCF1…	98
GO:0070661	leukocyte proliferation	93/1577	344/18805	0.270349	3.22379	12.5941	5.08256e-25	3.17716e-22	2.19174e-22	CD300A/TYROBP/HAVCR2/LGALS9/SASH3/HLA-DMB/TREM2/RAC2/NCKAP1L/RIPK3/PYCARD/FCGR3A/PTPN6/AIF1/LILRB4/LILRB1/BTK/CD180/SYK/CD86/LST1/CD74/IL18/LYN/LILRB2/IL12RB1/VSIG4/CSF2RB/CD40/ELF4/SPN/TNFRSF1B/MNDA/IL4I1/TNFSF8/TGFB1/DOCK2/SLC11A1/GAPT/IL10/PTPRC/RASAL3/HLA-DPB1/HLA-DPA1/HHEX/HLA-DRB1/EBI3/INPP5D/TCIRG1/PDCD1LG2/GPNMB/BST1/PIK3CG/MSN/DOCK8/CSF1R/CD80/PTPN22/GPR183/CHRNB2/ANXA1/IRF1/CSF2RA/BST2/…	93
GO:1903039	positive regulation of leukocyte cell-cell adhesion	83/1577	285/18805	0.291228	3.47276	12.7265	8.46443e-25	4.76209e-22	3.28509e-22	HAVCR2/LGALS9/SASH3/ITGB2/HLA-DMB/CD4/NCKAP1L/HLA-DMA/PYCARD/PTPN6/AIF1/VAV1/LILRB4/LILRB1/SYK/CD86/CD74/IL18/ALOX5/LYN/LILRB2/IL12RB1/SPN/RHOH/IL4I1/PIK3R6/HLA-DRA/TGFB1/HLA-DOA/PTPRC/IL2RG/RASAL3/HLA-DPB1/HLA-DPA1/RUNX1/HLA-DRB1/EBI3/PDCD1LG2/PTAFR/B2M/RUNX3/DOCK8/CD44/CD80/HLA-DQA1/ANXA1/CCL2/VNN1/CCL5/ICOSLG/HLA-DRB5/HLA-DQB1/IL15/HLA-DQB2/CCR2/CD3E/CD28/IL1A/LCK/IL6/TNFSF14/SLAMF1/HLA-DOB/CC…	83
GO:0022409	positive regulation of cell-cell adhesion	91/1577	337/18805	0.27003	3.21998	12.4416	1.8256e-24	9.3371e-22	6.44113e-22	HAVCR2/LGALS9/SASH3/ITGB2/HLA-DMB/CD4/NCKAP1L/HLA-DMA/PYCARD/PTPN6/AIF1/VAV1/LILRB4/LILRB1/SYK/CD86/CD74/IL18/ALOX5/LYN/LILRB2/IL12RB1/SPN/RHOH/IL4I1/PIK3R6/HLA-DRA/TGFB1/HLA-DOA/IL10/PTPRC/IL2RG/RASAL3/HLA-DPB1/HLA-DPA1/RUNX1/HLA-DRB1/EBI3/PDCD1LG2/PTAFR/PLAUR/B2M/PDPN/RUNX3/DOCK8/CD44/CD80/SERPINF2/HLA-DQA1/ANXA1/CCL2/VNN1/CCL5/ICOSLG/HLA-DRB5/EMILIN2/HLA-DQB1/IL15/HLA-DQB2/CCR2/CD3E/HTR2A/CD28…	91
GO:0051251	positive regulation of lymphocyte activation	90/1577	337/18805	0.267062	3.1846	12.2433	7.71799e-24	3.53572e-21	2.43909e-21	TYROBP/SPI1/HAVCR2/LGALS9/SASH3/HLA-DMB/CD4/NCKAP1L/HLA-DMA/PYCARD/FCGR3A/PTPN6/AIF1/VAV1/LILRB4/LILRB1/BTK/SYK/CD86/CD74/IL18/LYN/LILRB2/IL12RB1/CD40/SPN/RHOH/IL4I1/PIK3R6/HLA-DRA/TGFB1/HLA-DOA/IL10/PTPRC/IL2RG/RASAL3/HLA-DPB1/HLA-DPA1/RUNX1/HLA-DRB1/EBI3/CLEC7A/INPP5D/PDCD1LG2/BST1/B2M/RUNX3/DOCK8/CD80/MMP14/GPR183/HLA-DQA1/CHRNB2/ANXA1/CCL2/VNN1/CCL5/CLCF1/ICOSLG/HLA-DRB5/HLA-DQB1/IL15/HLA-DQB…	90
GO:0046651	lymphocyte proliferation	84/1577	300/18805	0.28	3.33887	12.3551	8.16999e-24	3.53572e-21	2.43909e-21	CD300A/TYROBP/HAVCR2/LGALS9/SASH3/HLA-DMB/RAC2/NCKAP1L/RIPK3/PYCARD/FCGR3A/PTPN6/AIF1/LILRB4/LILRB1/BTK/CD180/SYK/CD86/LST1/CD74/IL18/LYN/LILRB2/IL12RB1/VSIG4/CD40/ELF4/SPN/TNFRSF1B/MNDA/IL4I1/TNFSF8/TGFB1/DOCK2/SLC11A1/GAPT/IL10/PTPRC/RASAL3/HLA-DPB1/HLA-DPA1/HLA-DRB1/EBI3/INPP5D/PDCD1LG2/GPNMB/BST1/PIK3CG/MSN/DOCK8/CD80/PTPN22/GPR183/CHRNB2/ANXA1/IRF1/CCL5/SH2D2A/CLCF1/ICOSLG/FCGR2B/IL15/CCR2/C…	84
GO:0050870	positive regulation of T cell activation	77/1577	261/18805	0.295019	3.51797	12.3935	1.76822e-23	6.86176e-21	4.73353e-21	HAVCR2/LGALS9/SASH3/HLA-DMB/CD4/NCKAP1L/HLA-DMA/PYCARD/PTPN6/AIF1/VAV1/LILRB4/LILRB1/SYK/CD86/CD74/IL18/LYN/LILRB2/IL12RB1/SPN/RHOH/IL4I1/PIK3R6/HLA-DRA/TGFB1/HLA-DOA/PTPRC/IL2RG/RASAL3/HLA-DPB1/HLA-DPA1/RUNX1/HLA-DRB1/EBI3/PDCD1LG2/B2M/RUNX3/DOCK8/CD80/HLA-DQA1/ANXA1/CCL2/VNN1/CCL5/ICOSLG/HLA-DRB5/HLA-DQB1/IL15/HLA-DQB2/CCR2/CD3E/CD28/IL1A/LCK/IL6/TNFSF14/SLAMF1/HLA-DOB/CCR7/VCAM1/HLA-DQA2/ACTL6…	77
GO:0070663	regulation of leukocyte proliferation	79/1577	273/18805	0.289377	3.45069	12.3405	1.82948e-23	6.86176e-21	4.73353e-21	CD300A/TYROBP/HAVCR2/LGALS9/SASH3/HLA-DMB/RAC2/NCKAP1L/RIPK3/PYCARD/FCGR3A/PTPN6/AIF1/LILRB4/LILRB1/BTK/SYK/CD86/LST1/CD74/IL18/LYN/LILRB2/IL12RB1/VSIG4/CSF2RB/CD40/SPN/TNFRSF1B/MNDA/IL4I1/TNFSF8/TGFB1/IL10/PTPRC/RASAL3/HLA-DPB1/HLA-DPA1/HHEX/HLA-DRB1/EBI3/INPP5D/PDCD1LG2/GPNMB/BST1/CSF1R/CD80/PTPN22/GPR183/CHRNB2/ANXA1/IRF1/CSF2RA/BST2/CCL5/CLCF1/ICOSLG/FCGR2B/IL15/CCR2/CD3E/CD28/IL1A/IL6/SLAMF1…	79
GO:0050900	leukocyte migration	98/1577	395/18805	0.248101	2.95849	11.9019	2.98471e-23	1.0495e-20	7.23987e-21	FCER1G/CD300A/LGALS9/HCK/GPSM3/ITGB2/TREM2/RAC2/NCKAP1L/CCR1/RIPK3/PYCARD/AIF1/VAV1/ITGAL/CCR5/SYK/HMOX1/CD74/ALOX5/LYN/SPN/ASCL2/C3AR1/TGFB1/CSF3R/IL16/IL10/SLAMF8/PLVAP/C5AR1/MYO1G/PTAFR/BST1/PIK3CG/PTGER4/MSN/TREM1/CYP19A1/DOCK8/CSF1R/HSD3B7/MMP14/GPR183/CD69/ANXA1/ICAM1/CCL2/CXCR2/FPR2/CCL5/TRPV4/TNFRSF11A/S100A9/MADCAM1/CXCR3/CD99/CXCR4/CXCL10/CCR2/SELPLG/ITGB3/CHGA/ITGB7/CX3CR1/IL1A/SMPD3/L…	98
GO:0032943	mononuclear cell proliferation	84/1577	308/18805	0.272727	3.25215	12.0572	5.57267e-23	1.84423e-20	1.27222e-20	CD300A/TYROBP/HAVCR2/LGALS9/SASH3/HLA-DMB/RAC2/NCKAP1L/RIPK3/PYCARD/FCGR3A/PTPN6/AIF1/LILRB4/LILRB1/BTK/CD180/SYK/CD86/LST1/CD74/IL18/LYN/LILRB2/IL12RB1/VSIG4/CD40/ELF4/SPN/TNFRSF1B/MNDA/IL4I1/TNFSF8/TGFB1/DOCK2/SLC11A1/GAPT/IL10/PTPRC/RASAL3/HLA-DPB1/HLA-DPA1/HLA-DRB1/EBI3/INPP5D/PDCD1LG2/GPNMB/BST1/PIK3CG/MSN/DOCK8/CD80/PTPN22/GPR183/CHRNB2/ANXA1/IRF1/CCL5/SH2D2A/CLCF1/ICOSLG/FCGR2B/IL15/CCR2/C…	84
GO:0050670	regulation of lymphocyte proliferation	73/1577	243/18805	0.300412	3.58227	12.2579	7.66055e-23	2.39435e-20	1.65172e-20	CD300A/TYROBP/HAVCR2/LGALS9/SASH3/HLA-DMB/RAC2/NCKAP1L/RIPK3/PYCARD/FCGR3A/PTPN6/AIF1/LILRB4/LILRB1/BTK/SYK/CD86/LST1/CD74/IL18/LYN/LILRB2/IL12RB1/VSIG4/CD40/SPN/TNFRSF1B/MNDA/IL4I1/TNFSF8/TGFB1/IL10/PTPRC/RASAL3/HLA-DPB1/HLA-DPA1/HLA-DRB1/EBI3/INPP5D/PDCD1LG2/GPNMB/BST1/CD80/PTPN22/GPR183/CHRNB2/ANXA1/IRF1/CCL5/CLCF1/ICOSLG/FCGR2B/IL15/CCR2/CD3E/CD28/IL1A/IL6/SLAMF1/VCAM1/AHR/IL2RA/FOXJ1/TNFSF13…	73
GO:0002366	leukocyte activation involved in immune response	85/1577	319/18805	0.266458	3.17739	11.8668	1.66324e-22	4.92495e-20	3.39744e-20	FCER1G/CD300A/TYROBP/SPI1/HAVCR2/LGALS9/VAMP8/ITGB2/HLA-DMB/TREM2/STXBP2/RAC2/NCKAP1L/BATF/PYCARD/FCGR3A/PTPN6/LILRB1/LAT2/ITGAL/BTK/LCP1/CD180/SYK/CD86/CD74/IL18/LILRA2/LYN/IL12RB1/CD40/APBB1IP/SPN/PLCG2/ASCL2/HLA-DRA/TGFB1/DOCK2/SLC11A1/MFNG/GAPT/IL10/PTPRC/PRAM1/HLA-DRB1/ITGAM/PTAFR/IRF8/CD84/PIK3CG/NMI/PTGER4/LOXL3/JAK3/CD80/PRKCE/STXBP1/GPR183/FGL2/CD69/ANXA1/ICAM1/SLAMF6/CLCF1/ICOSLG/BCL3/N…	85
GO:0032944	regulation of mononuclear cell proliferation	73/1577	248/18805	0.294355	3.51005	12.0386	2.94098e-22	8.11912e-20	5.60092e-20	CD300A/TYROBP/HAVCR2/LGALS9/SASH3/HLA-DMB/RAC2/NCKAP1L/RIPK3/PYCARD/FCGR3A/PTPN6/AIF1/LILRB4/LILRB1/BTK/SYK/CD86/LST1/CD74/IL18/LYN/LILRB2/IL12RB1/VSIG4/CD40/SPN/TNFRSF1B/MNDA/IL4I1/TNFSF8/TGFB1/IL10/PTPRC/RASAL3/HLA-DPB1/HLA-DPA1/HLA-DRB1/EBI3/INPP5D/PDCD1LG2/GPNMB/BST1/CD80/PTPN22/GPR183/CHRNB2/ANXA1/IRF1/CCL5/CLCF1/ICOSLG/FCGR2B/IL15/CCR2/CD3E/CD28/IL1A/IL6/SLAMF1/VCAM1/AHR/IL2RA/FOXJ1/TNFSF13…	73
GO:0002703	regulation of leukocyte mediated immunity	75/1577	260/18805	0.288462	3.43977	11.9852	3.0306e-22	8.11912e-20	5.60092e-20	CD300A/TYROBP/SPI1/HAVCR2/LGALS9/SASH3/VAMP8/ITGB2/TREM2/STXBP2/RAC2/FCGR1A/NCKAP1L/RIPK3/PTPN6/VAV1/LILRB4/LILRB1/BTK/SYK/RASGRP4/WAS/IL18/LYN/C3/IL12RB1/CD40/SPN/TNFRSF1B/PLCG2/IL4I1/PIK3R6/HLA-DRA/TGFB1/IL10/PTPRC/PRAM1/HLA-DRB1/ITGAM/CLEC7A/INPP5D/CD226/PTAFR/CD7/CD84/B2M/JAK3/CD80/HLA-B/STXBP1/ICAM1/SLAMF6/BST2/CLCF1/MR1/SECTM1/FCGR2B/PDCD1/CCR2/CD28/CX3CR1/IL6/SLAMF1/CD96/HFE/KLRB1/AHR/F2RL…	75
GO:0002263	cell activation involved in immune response	85/1577	323/18805	0.263158	3.13804	11.7264	4.07852e-22	1.04299e-19	7.19498e-20	FCER1G/CD300A/TYROBP/SPI1/HAVCR2/LGALS9/VAMP8/ITGB2/HLA-DMB/TREM2/STXBP2/RAC2/NCKAP1L/BATF/PYCARD/FCGR3A/PTPN6/LILRB1/LAT2/ITGAL/BTK/LCP1/CD180/SYK/CD86/CD74/IL18/LILRA2/LYN/IL12RB1/CD40/APBB1IP/SPN/PLCG2/ASCL2/HLA-DRA/TGFB1/DOCK2/SLC11A1/MFNG/GAPT/IL10/PTPRC/PRAM1/HLA-DRB1/ITGAM/PTAFR/IRF8/CD84/PIK3CG/NMI/PTGER4/LOXL3/JAK3/CD80/PRKCE/STXBP1/GPR183/FGL2/CD69/ANXA1/ICAM1/SLAMF6/CLCF1/ICOSLG/BCL3/N…	85
GO:0006909	phagocytosis	70/1577	238/18805	0.294118	3.50722	11.777	2.25945e-21	5.52681e-19	3.81263e-19	FCER1G/CD300A/TYROBP/HCK/CD14/ITGB2/TREM2/CYBA/FCGR1A/NCF4/NCKAP1L/PYCARD/FCGR2A/C2/CD300LF/AIF1/VAV1/MSR1/ITGAL/BTK/SYK/ARHGAP25/LYN/C3/NCF2/PLCG2/BIN2/TGFB1/DOCK2/SLC11A1/TLR2/PTPRC/IL2RG/ITGAM/MYO1G/CLEC7A/MYO7A/P2RY6/IRF8/PLSCR1/FCGR2C/PRKCE/RAB20/ANXA1/CCL2/TUB/FPR2/XKR7/CEACAM4/PLD4/IL2RB/FCGR2B/IL15/CCR2/ITGB3/SLAMF1/TICAM2/SPHK1/CD93/F2RL1/PTX3/RAB34/XKR8/ICAM5/XKR4/PRKCG/CD36/SYT7/SPON2/…	70
GO:0045055	regulated exocytosis	68/1577	228/18805	0.298246	3.55644	11.75	3.60644e-21	8.4541e-19	5.832e-19	CD300A/SPI1/LGALS9/HCK/VAMP8/ITGB2/STXBP2/RAC2/NCKAP1L/FCGR3A/PLEK/LAT2/BTK/SCIN/SYK/SYNGR2/LYN/PRAM1/ITGAM/PTAFR/CD84/PIK3CG/UNC13A/STX11/SYNGR1/STXBP1/STX1B/SYP/SYN1/RAB3A/CDK5R2/NKG7/CPLX1/FCGR2B/RIMS2/CCR2/CPLX2/SYT10/CHGA/RIMS1/SNAP25/SYT4/KCNB1/NAPB/PPFIA2/RAPGEF4/F2RL1/RPH3A/SYT13/SYT2/SYT15/SYT1/DOC2B/STEAP2/SYNGR3/SYN2/PRKCB/DOC2A/UNC13C/PRKCG/PCLO/SYT7/FCER1A/SV2B/SYT5/IL13RA2/CPLX3/KLR…	68
GO:0045785	positive regulation of cell adhesion	108/1577	499/18805	0.216433	2.58086	10.8286	1.58903e-20	3.57595e-18	2.46684e-18	HAVCR2/LGALS9/SASH3/ITGB2/HLA-DMB/CD4/NCKAP1L/HLA-DMA/PYCARD/PTPN6/AIF1/VAV1/LILRB4/LILRB1/SYK/CD86/CD74/IL18/ALOX5/LYN/LILRB2/IL12RB1/APBB1IP/SPN/RHOH/IL4I1/PIK3R6/HLA-DRA/TGFB1/HLA-DOA/IL10/PTPRC/IL2RG/RASAL3/HLA-DPB1/HLA-DPA1/RUNX1/HLA-DRB1/EBI3/PDCD1LG2/PTAFR/PLAUR/B2M/PDPN/RUNX3/DOCK8/CD44/CD80/SERPINF2/S100A10/PRKCE/HLA-DQA1/ANXA1/CCL2/VNN1/CCL5/ICOSLG/HLA-DRB5/EMILIN2/ITGA5/HLA-DQB1/IL15/H…	108
GO:0002460	adaptive immune response based on somatic recombination of immune receptors built from immunoglobulin superfamily domains	93/1577	396/18805	0.234848	2.80046	10.9557	2.40538e-20	5.20488e-18	3.59054e-18	FCER1G/C1QB/C1QC/HAVCR2/SASH3/TREM2/C1QA/FCGR1A/CD4/NCKAP1L/CTSC/BATF/RIPK3/FCGR2A/C2/FCGR3A/PTPN6/LILRB4/LILRB1/BTK/WAS/CD74/IL18/C3/IL12RB1/CSF2RB/CD40/SPN/TNFRSF1B/UNC93B1/ASCL2/IL4I1/HLA-DRA/TGFB1/SLC11A1/TLR8/IL10/PTPRC/HLA-DRB1/CARD9/EBI3/MYO1G/CLEC7A/INPP5D/TCIRG1/CD226/CD7/B2M/LOXL3/JAK3/CD80/HLA-B/FCGR2C/KLHL6/CFI/CD69/ANXA1/C1R/ICAM1/SLAMF6/C1RL/IRF7/CLCF1/MR1/BCL3/SECTM1/IL2RB/FCGR2B/P…	93
GO:0002449	lymphocyte mediated immunity	91/1577	384/18805	0.236979	2.82587	10.9371	3.2606e-20	6.79413e-18	4.68688e-18	FCER1G/C1QB/C1QC/HAVCR2/LGALS9/SASH3/TREM2/C1QA/FCGR1A/NCKAP1L/CTSC/BATF/RIPK3/FCGR2A/C2/FCGR3A/PTPN6/VAV1/LILRB4/LILRB1/BTK/HCST/RASGRP4/WAS/CD74/IL18/C3/IL12RB1/CSF2RB/CD40/SPN/TNFRSF1B/UNC93B1/IL4I1/PIK3R6/HLA-DRA/TGFB1/TLR8/IL10/PTPRC/HLA-DRB1/CARD9/MYO1G/INPP5D/TCIRG1/CD226/CD7/B2M/CD80/HLA-B/FCGR2C/CFI/C1R/ICAM1/SLAMF6/C1RL/IRF7/CLCF1/MR1/CD2/BCL3/SECTM1/NKG7/IL2RB/FCGR2B/PDCD1/CCR2/SLAMF7/…	91
GO:0042391	regulation of membrane potential	102/1577	463/18805	0.220302	2.627	10.7246	4.97518e-20	9.99655e-18	6.89605e-18	UCP2/TREM2/KCNK13/KCNQ1/KCNE3/CLIC1/B2M/CACNG2/TSPO/GABBR1/SCN2A/CHRNB2/KCNJ5/KCNIP2/SCN8A/STX1B/RGS7BP/GRIN3A/GABRG2/KCNC1/CACNA1I/MAPK8IP2/KCNJ11/ABCC8/GJD2/KCNB2/SLC25A27/SCN3B/RIMS2/SOD2/CUX2/CELF4/RIMS1/KCNK3/LTF/GRIA2/KCNB1/GRIN1/SLC8A2/KCNC2/GRM5/KCNJ9/SCN2B/CHRM1/ANK3/SHANK1/GABRA4/KCNA4/KCNK4/KCNH7/CBLN1/NALCN/GABRA3/GABRA1/SLC1A6/KCNA1/NRXN1/HCN1/GABRB2/KCTD16/KCNJ3/GABRD/GRIA4/KCNV1/KC…	102
GO:0042098	T cell proliferation	64/1577	217/18805	0.294931	3.51692	11.2825	1.01587e-19	1.97079e-17	1.35954e-17	HAVCR2/LGALS9/SASH3/HLA-DMB/RAC2/NCKAP1L/RIPK3/PYCARD/PTPN6/AIF1/LILRB4/LILRB1/SYK/CD86/IL18/LILRB2/IL12RB1/VSIG4/ELF4/SPN/TNFRSF1B/IL4I1/TNFSF8/TGFB1/DOCK2/SLC11A1/IL10/PTPRC/RASAL3/HLA-DPB1/HLA-DPA1/HLA-DRB1/EBI3/PDCD1LG2/GPNMB/PIK3CG/MSN/DOCK8/CD80/ANXA1/IRF1/CCL5/SH2D2A/ICOSLG/IL15/CCR2/CD3E/CD28/IL1A/IL6/TNFSF14/SLAMF1/VCAM1/IL2RA/FOXJ1/TNFSF13B/PLA2G2A/IDO1/IGFBP2/LGALS3/SHH/CD70/IL1B/PLA2G5	64
GO:0006887	exocytosis	86/1577	358/18805	0.240223	2.86455	10.7765	1.43737e-19	2.69554e-17	1.8595e-17	CD300A/SPI1/LGALS9/HCK/VAMP8/ITGB2/STXBP2/RAC2/NCKAP1L/CCR1/FCGR3A/PLEK/LAT2/BTK/SCIN/SYK/SYNGR2/LYN/PRAM1/ITGAM/MYO1G/SYTL3/PTAFR/CD84/PIK3CG/S100A10/UNC13A/STX11/SYNGR1/STXBP1/ANXA2/ANXA1/STX1B/SYP/CCL5/SYN1/RAB3A/CDK5R2/NKG7/CPLX1/FCGR2B/RIMS2/CCR2/CPLX2/SYT10/CHGA/RIMS1/STXBP5L/SNAP25/SYT4/KCNB1/SMPD3/NAPB/TNFAIP2/ANK1/EXOC3L2/PPFIA2/RAPGEF4/F2RL1/STXBP6/BRSK2/RPH3A/SYT13/SYT2/SYT15/RAB3C/SYT…	86
GO:0002237	response to molecule of bacterial origin	89/1577	379/18805	0.234828	2.80022	10.7116	1.62201e-19	2.94368e-17	2.03068e-17	CD68/HAVCR2/LGALS9/HCK/CD14/TREM2/LY86/PYCARD/C2/PTPN6/LILRB1/BTK/CCR5/CD180/CD86/TLR1/CASP1/IL18/LILRA2/IL10RA/LY96/LYN/LILRB2/CSF2RB/CD40/TNFRSF1B/PLCG2/IRF5/SLC11A1/IL10/TLR2/CARD9/C5AR1/CASP8/CARD16/PDCD1LG2/PTAFR/VIM/IRF8/B2M/TLR5/GBP2/PTGER4/TLR10/CD80/TSPO/GBP5/TLR6/PRKCE/PTPN22/CCL2/TNFRSF11A/ABCC8/PTGIR/FCGR2B/CXCL10/SOD2/LTF/CX3CR1/IL1A/CYP1A1/IL6/CD96/S100A8/TICAM2/CCR7/VCAM1/AHR/TRIM6…	89
GO:0030098	lymphocyte differentiation	96/1577	432/18805	0.222222	2.6499	10.4962	3.45392e-19	6.07242e-17	4.18901e-17	FCER1G/SPI1/LGALS9/SASH3/CMTM7/CD4/NCKAP1L/BATF/RIPK3/PTPN6/VAV1/NFAM1/LILRB4/BTK/SYK/CD86/CD74/IL18/LILRB2/IL12RB1/SPN/PLCG2/RHOH/ASCL2/IL4I1/PIK3R6/TNFSF8/HLA-DRA/TGFB1/DOCK2/HLA-DOA/MFNG/IL10/SLAMF8/PTPRC/IL2RG/IKZF1/HHEX/RUNX1/HLA-DRB1/BLNK/INPP5D/TCIRG1/LYL1/IRF8/B2M/PTGER4/LOXL3/RUNX3/JAK3/CD80/MMP14/PTPN22/GPR183/FGL2/RUNX2/CD69/ANXA1/IRF1/SLAMF6/VNN1/CLCF1/ICOSLG/MR1/TCF7/CD2/BCL3/CAMK4/C…	96
GO:0023061	signal release	105/1577	497/18805	0.211268	2.51927	10.3852	3.59569e-19	6.1301e-17	4.22881e-17	UCP2/VAMP8/STXBP2/LILRB1/BTK/KCNQ1/SYK/ADORA3/ALOX5/LYN/SPP1/HLA-DRB1/TCIRG1/CYP19A1/CRY2/TSPO/UNC13A/STX11/PRKCE/GRM4/STXBP1/CHRNB2/HTR1A/ANXA1/STX1B/SYP/PPARG/CCL5/MYOF/IL1RN/TRPV4/TNFRSF11A/KCNJ11/SYN1/ABCC8/RAB3A/CPLX1/HRH3/RIMS2/FAM3B/ACVR1C/CPLX2/CHGA/RIMS1/HTR2A/IL1A/GPR158/SNAP25/G6PC2/SYT4/KCNB1/SMPD3/IL6/NAPB/HFE/PPFIA2/CRHR1/RAPGEF4/CRH/F2RL1/OSM/PLCB1/BRSK2/RPH3A/SYT13/SYT2/NRXN1/LIF/…	105
GO:0050727	regulation of inflammatory response	96/1577	442/18805	0.217195	2.58995	10.234	1.7983e-18	2.97565e-16	2.05273e-16	HCK/VAMP8/GPSM3/TREM2/TNFAIP8L2/FCGR1A/CTSC/NLRC4/PYCARD/PTPN6/BTK/PIK3AP1/SYK/CASP1/CEBPA/IL18/NCF1/IL10RA/ALOX5/LYN/C3/ELF4/ALOX5AP/HAMP/SPN/TNFRSF1B/PLCG2/CASP4/TLR7/TGFB1/IL16/IL10/TLR2/SLAMF8/PTPRC/HLA-DRB1/SIGLEC10/RHBDF2/AOAH/CASP5/BST1/PIK3CG/TNFRSF1A/NMI/GBP2/PTGER4/CYP19A1/GBP5/ANXA1/GBP1/CLEC12A/PPARG/FPR2/CCL5/TRPV4/TNFRSF11A/S100A9/CST7/NKG7/FCGR2B/IL15/CCR2/GSDMD/PDE2A/TNC/HTR2A/CD2…	96
GO:0042129	regulation of T cell proliferation	56/1577	184/18805	0.304348	3.62921	10.8432	4.09177e-18	6.49548e-16	4.48086e-16	HAVCR2/LGALS9/SASH3/HLA-DMB/RAC2/NCKAP1L/RIPK3/PYCARD/PTPN6/AIF1/LILRB4/LILRB1/SYK/CD86/IL18/LILRB2/IL12RB1/VSIG4/SPN/TNFRSF1B/IL4I1/TNFSF8/TGFB1/IL10/PTPRC/RASAL3/HLA-DPB1/HLA-DPA1/HLA-DRB1/EBI3/PDCD1LG2/GPNMB/CD80/ANXA1/IRF1/CCL5/ICOSLG/IL15/CCR2/CD3E/CD28/IL1A/IL6/SLAMF1/VCAM1/IL2RA/FOXJ1/TNFSF13B/PLA2G2A/IDO1/IGFBP2/LGALS3/SHH/CD70/IL1B/PLA2G5	56
GO:0001906	cell killing	69/1577	263/18805	0.262357	3.12849	10.5171	4.15637e-18	6.49548e-16	4.48086e-16	TYROBP/SPI1/HAVCR2/LGALS9/STXBP2/FCGR1A/NCKAP1L/CTSC/RIPK3/FCGR2A/FCGR3A/PTPN6/VAV1/LILRB1/HCST/IL18/C3/IL12RB1/HAMP/PIK3R6/HLA-DRA/TGFB1/PTPRC/HLA-DRB1/ITGAM/INPP5D/CD226/B2M/GBP2/TREM1/MICB/HLA-B/FCGR2C/GBP5/GBP1/ICAM1/SLAMF6/LYZ/MR1/CD2/NKG7/APOL1/FCGR2B/CXCL10/GZMA/SLAMF7/CHGA/LTF/CX3CR1/CTSH/KLRB1/F2RL1/CCL20/PRF1/GBP3/GNLY/PLA2G2A/CXCL9/GZMH/CCL8/CD5L/FCGR3B/CXCL11/LGALS3/IL7R/ULBP1/TAC1/SC…	69
GO:1902105	regulation of leukocyte differentiation	80/1577	340/18805	0.235294	2.80577	10.166	1.0199e-17	1.5508e-15	1.06981e-15	C1QC/TYROBP/SPI1/LGALS9/SASH3/TREM2/CD4/NCKAP1L/BATF/CCR1/PTPN6/NFAM1/LILRB4/LILRB1/BTK/SYK/CD86/CD74/IL18/LYN/LILRB2/IL12RB1/HCLS1/RHOH/ASCL2/IL4I1/PIK3R6/HLA-DRA/TGFB1/HLA-DOA/EVI2B/LILRB3/IL10/SLAMF8/PTPRC/IL2RG/RUNX1/HLA-DRB1/CASP8/INPP5D/LOXL3/RUNX3/JAK3/CD80/HLA-B/MMP14/FGL2/TMEM176B/CD69/ANXA1/IRF1/CLEC12A/VNN1/IRF7/TNFRSF11A/TCF7/CD2/CAMK4/FCGR2B/IL15/CCR2/TMEM176A/LTF/CD28/ACTL6B/LGALS1/…	80
GO:0002685	regulation of leukocyte migration	64/1577	236/18805	0.271186	3.23377	10.4478	1.13632e-17	1.68235e-15	1.16056e-15	CD300A/LGALS9/GPSM3/TREM2/RAC2/NCKAP1L/CCR1/RIPK3/PYCARD/AIF1/HMOX1/CD74/LYN/SPN/ASCL2/C3AR1/TGFB1/SLAMF8/PLVAP/C5AR1/PTAFR/BST1/PTGER4/MSN/CYP19A1/DOCK8/CSF1R/MMP14/CD69/ANXA1/ICAM1/CCL2/CXCR2/FPR2/CCL5/TRPV4/MADCAM1/CXCR3/CD99/CXCL10/CCR2/ITGB3/CX3CR1/IL1A/SMPD3/IL6/TNFSF14/SLAMF1/CCR7/F2RL1/CCL20/PLCB1/CCL8/HOXA7/SERPINE1/FUT9/LGALS3/GDF15/TNFAIP6/EDN3/ITGA4/DPP4/RARRES2/PDGFD	64
GO:0071706	tumor necrosis factor superfamily cytokine production	57/1577	196/18805	0.290816	3.46785	10.5077	2.13572e-17	3.0039e-15	2.07221e-15	TYROBP/HAVCR2/LGALS9/SASH3/CD14/TREM2/CYBA/FCGR1A/PYCARD/FCGR2A/FCGR3A/PTPN6/LILRB4/LILRB1/TMEM106A/CD33/BTK/SYK/CD86/TLR1/LILRA2/CYBB/LY96/ELF4/SPN/PLCG2/TGFB1/IL10/TLR2/PTPRC/CARD9/CLEC7A/GPNMB/PTAFR/TSPO/FCGR2C/PTPN22/ABCC8/CD2/BCL3/OAS1/FCGR2B/CCR2/LTF/CX3CR1/IL1A/IL6/SLAMF1/OAS2/TNFRSF8/LILRA5/ACP5/CHRNA7/ZFP36/CD36/CIDEA/SPON2	57
GO:1903555	regulation of tumor necrosis factor superfamily cytokine production	57/1577	196/18805	0.290816	3.46785	10.5077	2.13572e-17	3.0039e-15	2.07221e-15	TYROBP/HAVCR2/LGALS9/SASH3/CD14/TREM2/CYBA/FCGR1A/PYCARD/FCGR2A/FCGR3A/PTPN6/LILRB4/LILRB1/TMEM106A/CD33/BTK/SYK/CD86/TLR1/LILRA2/CYBB/LY96/ELF4/SPN/PLCG2/TGFB1/IL10/TLR2/PTPRC/CARD9/CLEC7A/GPNMB/PTAFR/TSPO/FCGR2C/PTPN22/ABCC8/CD2/BCL3/OAS1/FCGR2B/CCR2/LTF/CX3CR1/IL1A/IL6/SLAMF1/OAS2/TNFRSF8/LILRA5/ACP5/CHRNA7/ZFP36/CD36/CIDEA/SPON2	57
GO:0032640	tumor necrosis factor production	56/1577	191/18805	0.293194	3.4962	10.4906	2.71653e-17	3.63886e-15	2.51024e-15	TYROBP/HAVCR2/LGALS9/SASH3/CD14/TREM2/CYBA/FCGR1A/PYCARD/FCGR2A/FCGR3A/PTPN6/LILRB4/LILRB1/TMEM106A/CD33/BTK/SYK/TLR1/LILRA2/CYBB/LY96/ELF4/SPN/PLCG2/TGFB1/IL10/TLR2/PTPRC/CARD9/CLEC7A/GPNMB/PTAFR/TSPO/FCGR2C/PTPN22/ABCC8/CD2/BCL3/OAS1/FCGR2B/CCR2/LTF/CX3CR1/IL1A/IL6/SLAMF1/OAS2/TNFRSF8/LILRA5/ACP5/CHRNA7/ZFP36/CD36/CIDEA/SPON2	56
GO:0032680	regulation of tumor necrosis factor production	56/1577	191/18805	0.293194	3.4962	10.4906	2.71653e-17	3.63886e-15	2.51024e-15	TYROBP/HAVCR2/LGALS9/SASH3/CD14/TREM2/CYBA/FCGR1A/PYCARD/FCGR2A/FCGR3A/PTPN6/LILRB4/LILRB1/TMEM106A/CD33/BTK/SYK/TLR1/LILRA2/CYBB/LY96/ELF4/SPN/PLCG2/TGFB1/IL10/TLR2/PTPRC/CARD9/CLEC7A/GPNMB/PTAFR/TSPO/FCGR2C/PTPN22/ABCC8/CD2/BCL3/OAS1/FCGR2B/CCR2/LTF/CX3CR1/IL1A/IL6/SLAMF1/OAS2/TNFRSF8/LILRA5/ACP5/CHRNA7/ZFP36/CD36/CIDEA/SPON2	56
GO:0002695	negative regulation of leukocyte activation	58/1577	204/18805	0.284314	3.39031	10.3854	3.57042e-17	4.67144e-15	3.22256e-15	CD300A/LAPTM5/TYROBP/HAVCR2/LGALS9/TNFAIP8L2/CD300LF/PTPN6/LILRB4/LILRB1/CD33/SAMSN1/BTK/CD86/LST1/CD74/LYN/LILRB2/VSIG4/SPN/MNDA/ASCL2/IL4I1/TGFB1/IL10/PTPRC/RUNX1/HLA-DRB1/INPP5D/PDCD1LG2/GPNMB/CD84/LOXL3/RUNX3/TBC1D10C/JAK3/CD80/PTPN22/FGL2/CD69/ANXA1/IRF1/CLEC12A/CST7/FCGR2B/PDCD1/HFE/LGALS1/SOCS1/IL2RA/FOXJ1/PLA2G2A/FN1/IDO1/LRFN5/LGALS3/SHH/PLA2G5	58
GO:0032496	response to lipopolysaccharide	81/1577	357/18805	0.226891	2.70557	9.84356	6.23927e-17	7.97776e-15	5.5034e-15	CD68/HAVCR2/LGALS9/HCK/CD14/TREM2/LY86/PYCARD/C2/PTPN6/LILRB1/BTK/CCR5/CD180/CD86/CASP1/IL18/LILRA2/IL10RA/LY96/LYN/LILRB2/CSF2RB/CD40/TNFRSF1B/PLCG2/SLC11A1/IL10/TLR2/CASP8/CARD16/PDCD1LG2/PTAFR/VIM/IRF8/B2M/TLR5/GBP2/PTGER4/CD80/TSPO/GBP5/PRKCE/PTPN22/CCL2/TNFRSF11A/ABCC8/PTGIR/CXCL10/SOD2/LTF/CX3CR1/IL1A/CYP1A1/IL6/CD96/S100A8/TICAM2/CCR7/VCAM1/TRIM6/ACP5/GBP3/MMP9/CXCL9/IDO1/SERPINE1/ZFP36/KM…	81
GO:0002819	regulation of adaptive immune response	60/1577	219/18805	0.273973	3.267	10.2095	7.04364e-17	8.80611e-15	6.07483e-15	HAVCR2/SASH3/TREM2/FCGR1A/CD4/NCKAP1L/BATF/RIPK3/PYCARD/PTPN6/LILRB4/LILRB1/SAMSN1/BTK/WAS/IL18/C3/IL12RB1/CD40/SPN/TNFRSF1B/ASCL2/IL4I1/HLA-DRA/TGFB1/SLC11A1/IL10/PTPRC/HLA-DRB1/CARD9/CLEC7A/CD226/CD7/B2M/LOXL3/JAK3/CD80/HLA-B/CD69/ANXA1/IRF1/IRF7/CLCF1/MR1/SECTM1/FCGR2B/PDCD1/CCR2/CD28/IL6/SLAMF1/HFE/AHR/LGALS1/FOXJ1/TNFSF13B/GATA3/IL7R/ULBP1/IL1B	60
GO:0006935	chemotaxis	96/1577	466/18805	0.206009	2.45656	9.63288	7.33883e-17	8.97571e-15	6.19183e-15	FCER1G/LGALS9/GPSM3/ITGB2/TREM2/CMTM7/RAC2/NCKAP1L/CCR1/AIF1/VAV1/CCRL2/CCR5/TYMP/SYK/CD74/FPR1/ALOX5/LYN/RNASE2/FPR3/SPN/BIN2/C3AR1/TGFB1/DOCK2/CSF3R/IL16/IL10/SLAMF8/C5AR1/PLAU/RNASE3/GPNMB/PTAFR/BST1/PLAUR/PIK3CG/TREM1/CYP19A1/CSF1R/HSD3B7/S100A4/LSP1/GPR183/ANXA1/CCL2/CXCR2/FPR2/CCL5/TRPV4/TNFRSF11A/S100A9/CXCR3/PLP2/CXCR4/CXCL10/CXCR6/CCR2/ITGB3/CHGA/CX3CR1/L1CAM/IL6/TNFSF14/SLAMF1/S100A8/CC…	96
GO:0042330	taxis	96/1577	468/18805	0.205128	2.44606	9.58448	9.84737e-17	1.17875e-14	8.13152e-15	FCER1G/LGALS9/GPSM3/ITGB2/TREM2/CMTM7/RAC2/NCKAP1L/CCR1/AIF1/VAV1/CCRL2/CCR5/TYMP/SYK/CD74/FPR1/ALOX5/LYN/RNASE2/FPR3/SPN/BIN2/C3AR1/TGFB1/DOCK2/CSF3R/IL16/IL10/SLAMF8/C5AR1/PLAU/RNASE3/GPNMB/PTAFR/BST1/PLAUR/PIK3CG/TREM1/CYP19A1/CSF1R/HSD3B7/S100A4/LSP1/GPR183/ANXA1/CCL2/CXCR2/FPR2/CCL5/TRPV4/TNFRSF11A/S100A9/CXCR3/PLP2/CXCR4/CXCL10/CXCR6/CCR2/ITGB3/CHGA/CX3CR1/L1CAM/IL6/TNFSF14/SLAMF1/S100A8/CC…	96
GO:0070665	positive regulation of leukocyte proliferation	51/1577	168/18805	0.303571	3.61995	10.3201	1.44231e-16	1.69051e-14	1.16619e-14	HAVCR2/LGALS9/SASH3/HLA-DMB/RAC2/NCKAP1L/PYCARD/FCGR3A/AIF1/BTK/SYK/CD86/CD74/IL18/LYN/LILRB2/IL12RB1/CSF2RB/CD40/SPN/PTPRC/RASAL3/HLA-DPB1/HLA-DPA1/EBI3/PDCD1LG2/BST1/CSF1R/CD80/GPR183/CHRNB2/ANXA1/CSF2RA/BST2/CCL5/CLCF1/ICOSLG/IL15/CCR2/CD3E/CD28/IL1A/IL6/SLAMF1/VCAM1/IL2RA/TNFSF13B/IGFBP2/SHH/CD70/IL1B	51
GO:0050729	positive regulation of inflammatory response	50/1577	163/18805	0.306748	3.65783	10.311	1.77765e-16	2.04103e-14	1.40799e-14	VAMP8/GPSM3/TREM2/FCGR1A/CTSC/NLRC4/PYCARD/BTK/CASP1/CEBPA/IL18/C3/ALOX5AP/PLCG2/CASP4/TLR7/TGFB1/IL16/TLR2/CASP5/PIK3CG/TNFRSF1A/NMI/GBP2/PTGER4/GBP5/GBP1/TRPV4/TNFRSF11A/S100A9/NKG7/IL15/CCR2/GSDMD/PDE2A/HTR2A/CD28/IL6/S100A8/CCR7/LGALS1/LILRA5/OSM/GBP3/PLA2G2A/IDO1/SERPINE1/ZBP1/OSMR/IL1B	50
GO:0002768	immune response-regulating cell surface receptor signaling pathway	82/1577	372/18805	0.22043	2.62853	9.59825	2.40999e-16	2.71172e-14	1.87066e-14	FCER1G/CD300A/LAPTM5/TYROBP/HCK/CD14/TREM2/CYBA/FCGR1A/NCKAP1L/FCGR2A/FCGR3A/PTPN6/VAV1/NFAM1/LILRB4/LILRB1/LAT2/CD33/BTK/PIK3AP1/SYK/LCP2/TLR1/LILRA2/FPR1/LY96/LYN/C3/LILRB2/CD40/FPR3/PLCG2/MNDA/C3AR1/TLR2/PTPRC/HLA-DPB1/PRAM1/HLA-DRB1/BLNK/C5AR1/ITGAM/MYO1G/CLEC7A/INPP5D/CD226/NMI/TLR5/PLSCR1/MICB/FCGR2C/KLHL6/TLR6/PRKCE/PTPN22/GBP1/CD72/FPR2/ICOSLG/HLA-DQB1/CD3D/OAS1/FCGR2B/CD3E/LTF/CD28/LCK/T…	82
GO:0050866	negative regulation of cell activation	60/1577	227/18805	0.264317	3.15186	9.8685	4.41315e-16	4.84102e-14	3.33954e-14	CD300A/LAPTM5/TYROBP/HAVCR2/LGALS9/TREM2/TNFAIP8L2/CD300LF/PTPN6/LILRB4/LILRB1/CD33/SAMSN1/BTK/CD86/LST1/CD74/LYN/LILRB2/VSIG4/SPN/MNDA/ASCL2/IL4I1/TGFB1/IL10/PTPRC/RUNX1/HLA-DRB1/INPP5D/PDCD1LG2/GPNMB/CD84/LOXL3/RUNX3/TBC1D10C/JAK3/CD80/PTPN22/FGL2/CD69/ANXA1/IRF1/CLEC12A/CST7/FCGR2B/PDCD1/HFE/LGALS1/SOCS1/IL2RA/FOXJ1/PLA2G2A/FN1/IDO1/LRFN5/LGALS3/SHH/ADAMTS18/PLA2G5	60
GO:0017157	regulation of exocytosis	53/1577	184/18805	0.288043	3.43479	10.0413	4.47446e-16	4.84102e-14	3.33954e-14	CD300A/SPI1/LGALS9/VAMP8/ITGB2/STXBP2/RAC2/NCKAP1L/SYK/LYN/PRAM1/ITGAM/PTAFR/CD84/S100A10/STXBP1/ANXA2/ANXA1/SYN1/RAB3A/CDK5R2/CPLX1/FCGR2B/RIMS2/CCR2/CPLX2/SYT10/RIMS1/SYT4/KCNB1/SMPD3/PPFIA2/RAPGEF4/F2RL1/STXBP6/RPH3A/SYT13/SYT2/SYT15/RAB3C/SYT1/DOC2B/PRKCB/DOC2A/PRKCG/PCLO/IL1RAPL1/SYT7/SV2B/VSNL1/SYT5/IL13RA2/KLRC2	53
GO:0051250	negative regulation of lymphocyte activation	51/1577	173/18805	0.294798	3.51533	10.0557	5.58898e-16	5.93275e-14	4.09266e-14	CD300A/LAPTM5/TYROBP/HAVCR2/LGALS9/TNFAIP8L2/PTPN6/LILRB4/LILRB1/SAMSN1/BTK/CD86/LST1/CD74/LYN/LILRB2/VSIG4/SPN/MNDA/ASCL2/IL4I1/TGFB1/IL10/RUNX1/HLA-DRB1/INPP5D/PDCD1LG2/GPNMB/LOXL3/RUNX3/TBC1D10C/JAK3/CD80/PTPN22/FGL2/CD69/ANXA1/IRF1/CLEC12A/FCGR2B/PDCD1/HFE/LGALS1/SOCS1/IL2RA/FOXJ1/PLA2G2A/IDO1/LGALS3/SHH/PLA2G5	51
GO:0002822	regulation of adaptive immune response based on somatic recombination of immune receptors built from immunoglobulin superfamily domains	56/1577	204/18805	0.27451	3.2734	9.8775	6.94482e-16	7.23548e-14	4.99134e-14	HAVCR2/SASH3/TREM2/FCGR1A/CD4/NCKAP1L/BATF/RIPK3/PTPN6/LILRB4/LILRB1/BTK/WAS/IL18/C3/IL12RB1/CD40/SPN/TNFRSF1B/ASCL2/IL4I1/HLA-DRA/TGFB1/SLC11A1/IL10/PTPRC/HLA-DRB1/CARD9/CLEC7A/CD226/CD7/B2M/LOXL3/JAK3/CD80/HLA-B/CD69/ANXA1/CLCF1/MR1/SECTM1/FCGR2B/PDCD1/CCR2/CD28/IL6/SLAMF1/HFE/AHR/LGALS1/FOXJ1/TNFSF13B/GATA3/IL7R/ULBP1/IL1B	56
GO:0002275	myeloid cell activation involved in immune response	37/1577	98/18805	0.377551	4.50212	10.5164	8.46029e-16	8.65411e-14	5.96997e-14	FCER1G/CD300A/TYROBP/SPI1/HAVCR2/LGALS9/VAMP8/ITGB2/TREM2/STXBP2/RAC2/PYCARD/PTPN6/LAT2/BTK/SYK/LILRA2/LYN/PLCG2/DOCK2/PRAM1/ITGAM/PTAFR/CD84/PIK3CG/NMI/PRKCE/STXBP1/CCR2/CPLX2/CHGA/CX3CR1/SLAMF1/F2RL1/FCER1A/IL13RA2/SCNN1B	37
GO:0002495	antigen processing and presentation of peptide antigen via MHC class II	22/1577	35/18805	0.628571	7.49543	11.6368	9.19305e-16	9.23574e-14	6.3712e-14	FCER1G/HLA-DMB/TREM2/IFI30/HLA-DMA/PYCARD/CTSS/CD74/UNC93B1/HLA-DRA/HLA-DOA/HLA-DPB1/HLA-DPA1/HLA-DRB1/B2M/HLA-DQA1/HLA-DRB5/HLA-DQB1/FCGR2B/HLA-DQB2/HLA-DOB/HLA-DQA2	22
GO:0030217	T cell differentiation	74/1577	324/18805	0.228395	2.72351	9.46774	9.68468e-16	9.55895e-14	6.59417e-14	FCER1G/SPI1/LGALS9/SASH3/CD4/NCKAP1L/BATF/RIPK3/VAV1/LILRB4/SYK/CD86/CD74/IL18/LILRB2/IL12RB1/SPN/RHOH/ASCL2/IL4I1/PIK3R6/TNFSF8/HLA-DRA/TGFB1/DOCK2/HLA-DOA/PTPRC/IL2RG/RUNX1/HLA-DRB1/TCIRG1/B2M/PTGER4/LOXL3/RUNX3/JAK3/CD80/PTPN22/GPR183/FGL2/RUNX2/CD69/ANXA1/IRF1/SLAMF6/VNN1/ICOSLG/MR1/TCF7/CD2/BCL3/CAMK4/CD3D/IL15/CCR2/CD3E/CD28/IL1A/LCK/IL6/CCR7/ACTL6B/LGALS1/SOCS1/IL2RA/FOXJ1/ITK/SOCS3/ZBTB16…	74
GO:0046631	alpha-beta T cell activation	55/1577	201/18805	0.273632	3.26293	9.75866	1.4683e-15	1.40865e-13	9.71746e-14	CD300A/LGALS9/SASH3/NCKAP1L/BATF/LILRB4/LILRB1/SYK/CD86/IL18/IL12RB1/ELF4/SPN/ASCL2/TNFSF8/HLA-DRA/DOCK2/PTPRC/IL2RG/RASAL3/RUNX1/HLA-DRB1/EBI3/TCIRG1/WDFY4/PTGER4/LOXL3/RUNX3/JAK3/CD80/GPR183/CD69/ANXA1/IRF1/CLEC2B/SLAMF6/ICOSLG/BCL3/NKG7/CD3D/IL15/CCR2/CD3E/CD28/IL6/HFE/LGALS1/SOCS1/IL2RA/ITK/SOCS3/ZBTB16/GATA3/LGALS3/SHH	55
GO:0043269	regulation of monoatomic ion transport	94/1577	472/18805	0.199153	2.3748	9.15204	1.47725e-15	1.40865e-13	9.71746e-14	UCP2/TREM2/CYBA/CD4/CCR1/STAC3/PTPN6/LILRB1/CTSS/KCNQ1/FXYD5/KCNE3/LILRA2/LYN/LILRB2/HAMP/TGFB1/IL16/TCIRG1/P2RY6/TRPV2/CD84/PIK3CG/B2M/TSPO/PRKCE/KCNJ5/HTR1A/KCNIP2/CCL2/CCL5/KCNC1/KCNJ11/KCNAB1/ABCC8/CXCR3/KCNMB1/CXCR4/CXCL10/SCN3B/CCR2/ITGB3/AKAP5/RGS7/HTR2A/GRIN1/JPH4/KCNC2/KCNJ9/SCN2B/CHRM1/HFE/ANK3/CRHR1/JPH3/LILRA5/CRH/MMP9/TRPC3/CXCL9/KCNJ3/KCNJ12/KCNIP3/CAMK2B/CAV1/CA7/GRIN2B/NKX2-5/STC1…	94
GO:1903706	regulation of hemopoiesis	89/1577	436/18805	0.204128	2.43414	9.16674	1.8278e-15	1.71387e-13	1.1823e-13	C1QC/TYROBP/SPI1/LGALS9/SASH3/TREM2/CD4/NCKAP1L/BATF/CCR1/PTPN6/NFAM1/LILRB4/LILRB1/BTK/SCIN/SYK/CD86/CD74/CEBPA/IL18/LYN/LILRB2/IL12RB1/HCLS1/RHOH/ASCL2/IL4I1/PIK3R6/HLA-DRA/TGFB1/HLA-DOA/CSF3R/EVI2B/LILRB3/IL10/SLAMF8/PTPRC/IL2RG/RUNX1/HLA-DRB1/CASP8/INPP5D/B2M/LOXL3/RUNX3/JAK3/CD80/HLA-B/MMP14/FGL2/TMEM176B/CD69/ANXA1/IRF1/CLEC12A/VNN1/IRF7/TNFRSF11A/TCF7/CD2/CAMK4/FCGR2B/IL15/CCR2/TMEM176A/LT…	89
GO:0060078	regulation of postsynaptic membrane potential	46/1577	150/18805	0.306667	3.65686	9.88417	2.89611e-15	2.67107e-13	1.84261e-13	GABBR1/CHRNB2/STX1B/RGS7BP/GRIN3A/GABRG2/MAPK8IP2/RIMS2/CUX2/CELF4/RIMS1/GRIA2/GRIN1/SLC8A2/GRM5/CHRM1/SHANK1/GABRA4/CBLN1/GABRA3/GABRA1/KCNA1/NRXN1/HCN1/GABRB2/KCTD16/GABRD/GRIA4/CHRNA7/GRIN2B/CHRNA4/HTR3B/GLRA3/CHRNA2/GABRG1/SEZ6/GRIK2/GABRB1/CHRNA9/SLC8A3/GRM1/RGS4/GABRA5/RELN/GRIN2A/CHRNA1	46
GO:0006816	calcium ion transport	90/1577	447/18805	0.201342	2.40091	9.06935	3.0297e-15	2.72516e-13	1.87993e-13	UCP2/CYBA/CD4/CCR1/STAC3/PTPN6/LILRB1/CCR5/LILRA2/LYN/LILRB2/PLCG2/TGFB1/IL16/PTPRC/PLCB2/P2RY6/CACNA2D4/TMEM37/TRPV2/CD84/PIK3CG/CACNG2/TSPO/PRKCE/CHRNB2/CCL2/CCL5/GRIN3A/TRPV4/CACNA1I/CXCR3/CXCR4/CXCL10/ATP2B3/ITGB3/AKAP5/HTR2A/FAIM2/ATP2B2/VDR/GRIN1/JPH4/SLC8A2/CACNG8/LCK/CACNA1A/CCR7/CACNA2D2/CACNA2D3/CRHR1/JPH3/LILRA5/CRH/NALCN/PLCB1/TRPC3/CXCL9/CCL8/CACNG3/TRPM8/HTR2C/CAMK2B/CAV1/CHRNA7/GRI…	90
GO:0019882	antigen processing and presentation	40/1577	117/18805	0.34188	4.07677	10.1002	3.05164e-15	2.72516e-13	1.87993e-13	FCER1G/CD68/HLA-DMB/TREM2/FCGR1A/IFI30/HLA-DMA/PYCARD/CTSS/WAS/CD74/LILRB2/UNC93B1/RAB32/HLA-DRA/SLC11A1/HLA-DOA/HLA-DPB1/HLA-DPA1/HLA-DRB1/WDFY4/B2M/HLA-B/HLA-DQA1/FGL2/ICAM1/MR1/HLA-DRB5/HLA-DQB1/FCGR2B/HLA-DQB2/CTSH/HLA-DOB/CCR7/HFE/HLA-DQA2/RAB3C/RAB34/ULBP1/KDM5D	40
GO:0002699	positive regulation of immune effector process	65/1577	270/18805	0.240741	2.87072	9.36739	3.78462e-15	3.24556e-13	2.23892e-13	CD300A/LAPTM5/TYROBP/SPI1/LGALS9/SASH3/VAMP8/ITGB2/HLA-DMB/TREM2/FCGR1A/PYCARD/PTPN6/VAV1/LILRB1/BTK/SYK/RASGRP4/CD86/CD74/IL18/C3/IL12RB1/CD40/PLCG2/IRF5/TLR7/HLA-DRA/TGFB1/IL10/PTPRC/IL2RG/HLA-DRB1/CARD9/ITGAM/CLEC7A/CD226/PTAFR/CD7/IL13RA1/B2M/CD80/HLA-B/STXBP1/ANXA1/SLAMF6/CLCF1/MR1/SECTM1/CCR2/HTR2A/CD28/IL6/SLAMF1/TRIM6/F2RL1/GATA3/CD36/KLK5/KLK7/ULBP1/SPON2/IL1B/KLRC2/PLA2G5	65
GO:0002698	negative regulation of immune effector process	43/1577	134/18805	0.320896	3.82653	9.9345	3.793e-15	3.24556e-13	2.23892e-13	CD300A/SPI1/HAVCR2/LGALS9/NCKAP1L/PTPN6/LILRB4/LILRB1/VSIG4/SPN/A2M/ASCL2/IL4I1/TGFB1/IL10/SLAMF8/PTPRC/INPP5D/CD84/LOXL3/JAK3/CD80/HLA-B/FGL2/CD69/ANXA1/BST2/FCGR2B/PDCD1/CCR2/CX3CR1/SLAMF1/CD96/HFE/SERPING1/AHR/LGALS1/ACP5/FOXJ1/TGFB2/LGALS3/IL7R/IL13RA2	43
GO:0050764	regulation of phagocytosis	37/1577	102/18805	0.362745	4.32557	10.1891	3.80744e-15	3.24556e-13	2.23892e-13	FCER1G/CD300A/HCK/TREM2/CYBA/FCGR1A/NCKAP1L/PYCARD/FCGR2A/C2/CD300LF/BTK/SYK/C3/PLCG2/TGFB1/DOCK2/SLC11A1/TLR2/PTPRC/IL2RG/CLEC7A/PLSCR1/FCGR2C/CCL2/TUB/FPR2/IL2RB/FCGR2B/IL15/SPHK1/F2RL1/PTX3/PRKCG/CD36/SYT7/PLA2G5	37
GO:0002504	antigen processing and presentation of peptide or polysaccharide antigen via MHC class II	22/1577	37/18805	0.594595	7.09027	11.2189	4.94546e-15	4.15271e-13	2.86472e-13	FCER1G/HLA-DMB/TREM2/IFI30/HLA-DMA/PYCARD/CTSS/CD74/UNC93B1/HLA-DRA/HLA-DOA/HLA-DPB1/HLA-DPA1/HLA-DRB1/B2M/HLA-DQA1/HLA-DRB5/HLA-DQB1/FCGR2B/HLA-DQB2/HLA-DOB/HLA-DQA2	22
GO:0006813	potassium ion transport	61/1577	245/18805	0.24898	2.96897	9.38547	5.13571e-15	4.24904e-13	2.93117e-13	TREM2/KCNK13/KCNQ1/FXYD5/KCNE3/KCNJ5/KCNIP2/SLC9A2/KCNC1/KCNJ11/KCNAB1/ABCC8/KCNMB1/CDK2/KCNB2/RGS7/KCNK3/KCNT1/HTR2A/SNAP25/KCNB1/KCNC2/KCNJ9/SLC12A5/ANK3/KCNA4/KCNK4/KCNH7/NALCN/KCNA1/HCN1/KCNJ3/KCNN1/KCNJ12/KCNIP3/KCNV1/KCNMB2/KCNH4/CAV1/SLC17A6/KCNH1/ATP1A3/OPRK1/KCNH5/KCNS2/EDN3/GCK/KCNQ5/KCNJ4/HCN4/KCNA5/DRD1/AQP1/SLC24A4/CNGB1/RGS4/NOS1/SLC17A7/DPP10/FXYD7/KCNS1	61
GO:0050671	positive regulation of lymphocyte proliferation	45/1577	147/18805	0.306122	3.65037	9.76014	6.23943e-15	5.0874e-13	3.5095e-13	HAVCR2/LGALS9/SASH3/HLA-DMB/NCKAP1L/PYCARD/FCGR3A/AIF1/BTK/SYK/CD86/CD74/IL18/LILRB2/IL12RB1/CD40/SPN/PTPRC/RASAL3/HLA-DPB1/HLA-DPA1/EBI3/PDCD1LG2/BST1/CD80/GPR183/CHRNB2/ANXA1/CCL5/CLCF1/ICOSLG/IL15/CCR2/CD3E/CD28/IL1A/IL6/SLAMF1/VCAM1/IL2RA/TNFSF13B/IGFBP2/SHH/CD70/IL1B	45
GO:1903557	positive regulation of tumor necrosis factor superfamily cytokine production	39/1577	114/18805	0.342105	4.07945	9.97775	6.6018e-15	5.27087e-13	3.63607e-13	TYROBP/HAVCR2/LGALS9/SASH3/CD14/CYBA/FCGR1A/PYCARD/FCGR2A/FCGR3A/TMEM106A/BTK/SYK/CD86/TLR1/LILRA2/CYBB/LY96/SPN/PLCG2/TGFB1/TLR2/PTPRC/CARD9/CLEC7A/PTAFR/FCGR2C/ABCC8/CD2/OAS1/FCGR2B/CCR2/IL1A/IL6/OAS2/TNFRSF8/LILRA5/CD36/SPON2	39
GO:0001909	leukocyte mediated cytotoxicity	46/1577	153/18805	0.300654	3.58516	9.71389	6.65182e-15	5.27087e-13	3.63607e-13	TYROBP/SPI1/HAVCR2/LGALS9/STXBP2/FCGR1A/NCKAP1L/CTSC/RIPK3/FCGR2A/FCGR3A/PTPN6/VAV1/LILRB1/HCST/IL18/IL12RB1/PIK3R6/HLA-DRA/TGFB1/PTPRC/HLA-DRB1/ITGAM/INPP5D/CD226/B2M/TREM1/HLA-B/FCGR2C/ICAM1/SLAMF6/MR1/CD2/NKG7/FCGR2B/SLAMF7/CX3CR1/CTSH/KLRB1/F2RL1/PRF1/FCGR3B/IL7R/ULBP1/SCNN1B/KLRC2	46
GO:0030595	leukocyte chemotaxis	59/1577	234/18805	0.252137	3.00661	9.34497	7.85302e-15	6.13626e-13	4.23305e-13	FCER1G/LGALS9/GPSM3/ITGB2/RAC2/NCKAP1L/CCR1/AIF1/VAV1/CCR5/SYK/CD74/ALOX5/LYN/C3AR1/CSF3R/IL16/IL10/SLAMF8/C5AR1/BST1/PIK3CG/TREM1/CYP19A1/CSF1R/HSD3B7/GPR183/ANXA1/CCL2/CXCR2/FPR2/CCL5/TRPV4/TNFRSF11A/S100A9/CXCR4/CXCL10/CCR2/CHGA/CX3CR1/IL6/TNFSF14/SLAMF1/S100A8/CCR7/F2RL1/CXCL9/SAA1/CCL8/SERPINE1/CXCL11/TGFB2/LGALS3/TNFAIP6/EDN3/DPP4/RARRES2/DPEP1/IL1B	59
GO:0019886	antigen processing and presentation of exogenous peptide antigen via MHC class II	20/1577	31/18805	0.645161	7.69325	11.284	9.08314e-15	7.00024e-13	4.82906e-13	FCER1G/HLA-DMB/IFI30/HLA-DMA/CTSS/CD74/UNC93B1/HLA-DRA/HLA-DOA/HLA-DPB1/HLA-DPA1/HLA-DRB1/B2M/HLA-DQA1/HLA-DRB5/HLA-DQB1/FCGR2B/HLA-DQB2/HLA-DOB/HLA-DQA2	20
GO:1903305	regulation of regulated secretory pathway	41/1577	126/18805	0.325397	3.88021	9.81422	9.63925e-15	7.32843e-13	5.05546e-13	CD300A/SPI1/LGALS9/VAMP8/ITGB2/STXBP2/RAC2/NCKAP1L/SYK/LYN/PRAM1/ITGAM/PTAFR/CD84/STXBP1/SYN1/RAB3A/CDK5R2/FCGR2B/RIMS2/CCR2/SYT10/RIMS1/SYT4/KCNB1/PPFIA2/F2RL1/RPH3A/SYT13/SYT2/SYT15/SYT1/DOC2B/PRKCB/DOC2A/PRKCG/SYT7/SV2B/SYT5/IL13RA2/KLRC2	41
GO:0032760	positive regulation of tumor necrosis factor production	38/1577	110/18805	0.345455	4.11939	9.92719	1.02063e-14	7.65607e-13	5.28148e-13	TYROBP/HAVCR2/LGALS9/SASH3/CD14/CYBA/FCGR1A/PYCARD/FCGR2A/FCGR3A/TMEM106A/BTK/SYK/TLR1/LILRA2/CYBB/LY96/SPN/PLCG2/TGFB1/TLR2/PTPRC/CARD9/CLEC7A/PTAFR/FCGR2C/ABCC8/CD2/OAS1/FCGR2B/CCR2/IL1A/IL6/OAS2/TNFRSF8/LILRA5/CD36/SPON2	38
GO:0042102	positive regulation of T cell proliferation	37/1577	105/18805	0.352381	4.20198	9.95442	1.10972e-14	8.21487e-13	5.66697e-13	HAVCR2/LGALS9/SASH3/HLA-DMB/NCKAP1L/PYCARD/AIF1/SYK/CD86/IL18/LILRB2/IL12RB1/SPN/PTPRC/RASAL3/HLA-DPB1/HLA-DPA1/EBI3/PDCD1LG2/CD80/ANXA1/CCL5/ICOSLG/IL15/CCR2/CD3E/CD28/IL1A/IL6/SLAMF1/VCAM1/IL2RA/TNFSF13B/IGFBP2/SHH/CD70/IL1B	37
GO:0006836	neurotransmitter transport	55/1577	211/18805	0.260664	3.10829	9.31771	1.41415e-14	1.03094e-12	7.11187e-13	STXBP2/UNC13A/STX11/GRM4/STXBP1/STX1B/SYP/SLC6A1/MYOF/SYN1/ABCC8/RAB3A/CPLX1/HRH3/RIMS2/CPLX2/ITGB3/RIMS1/GPR158/SNAP25/SYT4/SLC1A2/NAPB/SLC6A17/PPFIA2/RPH3A/SYT13/SYT2/SLC1A6/NRXN1/SYT1/DOC2B/SYNGR3/SYN3/KMO/SYN2/PRKCB/SLC17A6/CAMK2A/DOC2A/UNC13C/PRKCG/PCLO/SLC6A7/SYT7/SLC32A1/SNCG/SV2B/SYT5/SLC17A8/DRD1/NOS1/SLC17A7/SLC6A15/CPLX3	55
GO:0032946	positive regulation of mononuclear cell proliferation	45/1577	150/18805	0.3	3.57736	9.58842	1.42932e-14	1.03094e-12	7.11187e-13	HAVCR2/LGALS9/SASH3/HLA-DMB/NCKAP1L/PYCARD/FCGR3A/AIF1/BTK/SYK/CD86/CD74/IL18/LILRB2/IL12RB1/CD40/SPN/PTPRC/RASAL3/HLA-DPB1/HLA-DPA1/EBI3/PDCD1LG2/BST1/CD80/GPR183/CHRNB2/ANXA1/CCL5/CLCF1/ICOSLG/IL15/CCR2/CD3E/CD28/IL1A/IL6/SLAMF1/VCAM1/IL2RA/TNFSF13B/IGFBP2/SHH/CD70/IL1B	45
GO:0002706	regulation of lymphocyte mediated immunity	53/1577	200/18805	0.265	3.16	9.29133	2.04847e-14	1.45882e-12	1.00636e-12	HAVCR2/LGALS9/SASH3/TREM2/FCGR1A/NCKAP1L/RIPK3/PTPN6/VAV1/LILRB4/LILRB1/BTK/RASGRP4/WAS/IL18/C3/IL12RB1/CD40/SPN/TNFRSF1B/IL4I1/PIK3R6/HLA-DRA/TGFB1/IL10/PTPRC/HLA-DRB1/INPP5D/CD226/CD7/B2M/CD80/HLA-B/SLAMF6/CLCF1/MR1/SECTM1/FCGR2B/PDCD1/CCR2/CD28/IL6/SLAMF1/CD96/HFE/KLRB1/AHR/FOXJ1/GATA3/IL7R/ULBP1/IL1B/KLRC2	53
GO:0036230	granulocyte activation	26/1577	56/18805	0.464286	5.53639	10.2858	4.72156e-14	3.32044e-12	2.29058e-12	FCER1G/CD300A/TYROBP/SPI1/ITGB2/STXBP2/PTPN6/SYK/IL18/LILRA2/IL16/PRAM1/ITGAM/PTAFR/ANXA1/CLEC12A/CXCR2/CCL5/FCGR2B/IL15/CCR2/F2RL1/PLA2G2A/FCAR/FCER1A/SCNN1B	26
GO:0071674	mononuclear cell migration	57/1577	230/18805	0.247826	2.95521	9.02645	5.00348e-14	3.47526e-12	2.39738e-12	LGALS9/TREM2/CCR1/RIPK3/PYCARD/AIF1/ITGAL/CCR5/ALOX5/LYN/SPN/ASCL2/C3AR1/TGFB1/SLAMF8/C5AR1/MYO1G/PIK3CG/MSN/CYP19A1/DOCK8/CSF1R/HSD3B7/MMP14/GPR183/CD69/ANXA1/ICAM1/CCL2/CXCR2/FPR2/CCL5/TRPV4/TNFRSF11A/MADCAM1/CD99/CXCR4/CXCL10/CCR2/ITGB3/ITGB7/CX3CR1/IL6/TNFSF14/SLAMF1/CCR7/CCL20/PLCB1/SAA1/SERPINE1/ROR2/GATA3/CXCL11/LGALS3/ITGA4/RARRES2/PDGFD	57
GO:0042119	neutrophil activation	24/1577	48/18805	0.5	5.96227	10.4146	5.53044e-14	3.79442e-12	2.61755e-12	FCER1G/CD300A/TYROBP/SPI1/ITGB2/STXBP2/PTPN6/SYK/IL18/LILRA2/IL16/PRAM1/ITGAM/PTAFR/ANXA1/CLEC12A/CXCR2/CCL5/FCGR2B/IL15/F2RL1/PLA2G2A/FCAR/SCNN1B	24
GO:0002444	myeloid leukocyte mediated immunity	38/1577	116/18805	0.327586	3.90631	9.49953	7.15821e-14	4.85206e-12	3.34716e-12	CD300A/TYROBP/SPI1/LGALS9/VAMP8/ITGB2/STXBP2/RAC2/FCGR1A/FCGR2A/FCGR3A/LAT2/BTK/SYK/LYN/C3/PRAM1/CARD9/ITGAM/PTAFR/CD84/PIK3CG/TREM1/FCGR2C/STXBP1/FCGR2B/CCR2/CPLX2/CHGA/CX3CR1/IL6/F2RL1/FCGR3B/FCAR/FCER1A/SPON2/IL13RA2/SCNN1B	38
GO:0042742	defense response to bacterium	73/1577	343/18805	0.212828	2.53788	8.69666	7.25719e-14	4.86059e-12	3.35304e-12	FCER1G/HAVCR2/TREM2/CYBA/FCGR1A/CD4/NLRC4/PYCARD/SYK/RASGRP4/CASP1/IL18/RNASE6/HAMP/SPN/CASP4/TNFSF8/SLC11A1/IL10/TLR2/SLAMF8/STAB1/CARD9/C5AR1/RNASE3/IRF8/TNFRSF1A/B2M/GBP2/TREM1/ANG/GBP5/TLR6/GBP1/FPR2/MMP7/LYZ/PLAC8/MR1/S100A9/BCL3/EMILIN2/OAS1/RNASE4/GSDMD/CHGA/LTF/IL6/S100A8/OAS2/F2RL1/CCL20/ACP5/GBP3/GNLY/GSDMA/PLA2G2A/SERPINE1/ISG15/VIP/CD36/KLK5/SLPI/KLK7/IL7R/RARRES2/SPON2/IL1B/AQP1/TAC1…	73
GO:0002399	MHC class II protein complex assembly	14/1577	16/18805	0.875	10.434	11.4216	8.23735e-14	5.38876e-12	3.71739e-12	HLA-DMB/HLA-DMA/HLA-DRA/HLA-DOA/HLA-DPB1/HLA-DPA1/HLA-DRB1/B2M/HLA-DQA1/HLA-DRB5/HLA-DQB1/HLA-DQB2/HLA-DOB/HLA-DQA2	14
GO:0002503	peptide antigen assembly with MHC class II protein complex	14/1577	16/18805	0.875	10.434	11.4216	8.23735e-14	5.38876e-12	3.71739e-12	HLA-DMB/HLA-DMA/HLA-DRA/HLA-DOA/HLA-DPB1/HLA-DPA1/HLA-DRB1/B2M/HLA-DQA1/HLA-DRB5/HLA-DQB1/HLA-DQB2/HLA-DOB/HLA-DQA2	14
GO:0071219	cellular response to molecule of bacterial origin	59/1577	246/18805	0.239837	2.85995	8.88414	8.47678e-14	5.48165e-12	3.78147e-12	CD68/HAVCR2/HCK/CD14/TREM2/LY86/PYCARD/PTPN6/LILRB1/CCR5/CD180/CD86/TLR1/CASP1/IL18/LILRA2/LY96/LYN/LILRB2/CD40/TNFRSF1B/PLCG2/IL10/TLR2/CARD16/PDCD1LG2/PTAFR/VIM/IRF8/B2M/TLR5/GBP2/TLR10/CD80/TSPO/GBP5/TLR6/PRKCE/PTPN22/CCL2/FCGR2B/CXCL10/LTF/CX3CR1/IL1A/IL6/TICAM2/AHR/GBP3/MMP9/CXCL9/SERPINE1/ZFP36/KMO/OPRK1/FCAR/CD36/SPON2/IL1B	59
GO:0002687	positive regulation of leukocyte migration	44/1577	152/18805	0.289474	3.45184	9.18255	1.14907e-13	7.34623e-12	5.06774e-12	LGALS9/GPSM3/TREM2/RAC2/NCKAP1L/CCR1/PYCARD/AIF1/CD74/SPN/ASCL2/C3AR1/TGFB1/PLVAP/C5AR1/PTAFR/DOCK8/CSF1R/MMP14/ICAM1/CXCR2/FPR2/CCL5/TRPV4/MADCAM1/CD99/CXCL10/CCR2/ITGB3/CX3CR1/IL1A/IL6/TNFSF14/SLAMF1/CCR7/F2RL1/CCL20/CCL8/SERPINE1/LGALS3/EDN3/ITGA4/RARRES2/PDGFD	44
GO:0030198	extracellular matrix organization	72/1577	339/18805	0.212389	2.53265	8.61547	1.20198e-13	7.59814e-12	5.24152e-12	CTSS/LCP1/TNFRSF1B/TGFB1/RUNX1/SPINT1/COL8A2/TNFRSF1A/OLFML2B/LOXL3/PDPN/SERPINF2/MMP14/ANXA2/PPARG/MMP7/THSD4/TGFBI/BCL3/SERPINH1/ITGB3/LOXL2/COL1A1/SMPD3/IL6/RXFP1/P4HA3/ECM2/TNR/COL4A1/LOX/COL4A2/IBSP/HAS2/COL15A1/MMP9/COL3A1/TNFRSF11B/PTX3/MMP11/COL1A2/CAV1/LUM/COL17A1/KLK5/TGFB2/COL5A1/LOXL4/SLC2A10/FMOD/EFEMP2/COL14A1/DPP4/MIA/KLK7/COL8A1/FAP/LOXL1/BMP2/COL4A6/MMP1/HPSE2/SULF1/POSTN/ADAMTS1…	72
GO:0043062	extracellular structure organization	72/1577	340/18805	0.211765	2.5252	8.58646	1.40313e-13	8.77111e-12	6.05068e-12	CTSS/LCP1/TNFRSF1B/TGFB1/RUNX1/SPINT1/COL8A2/TNFRSF1A/OLFML2B/LOXL3/PDPN/SERPINF2/MMP14/ANXA2/PPARG/MMP7/THSD4/TGFBI/BCL3/SERPINH1/ITGB3/LOXL2/COL1A1/SMPD3/IL6/RXFP1/P4HA3/ECM2/TNR/COL4A1/LOX/COL4A2/IBSP/HAS2/COL15A1/MMP9/COL3A1/TNFRSF11B/PTX3/MMP11/COL1A2/CAV1/LUM/COL17A1/KLK5/TGFB2/COL5A1/LOXL4/SLC2A10/FMOD/EFEMP2/COL14A1/DPP4/MIA/KLK7/COL8A1/FAP/LOXL1/BMP2/COL4A6/MMP1/HPSE2/SULF1/POSTN/ADAMTS1…	72
GO:0045229	external encapsulating structure organization	72/1577	341/18805	0.211144	2.51779	8.55756	1.63664e-13	1.01184e-11	6.98011e-12	CTSS/LCP1/TNFRSF1B/TGFB1/RUNX1/SPINT1/COL8A2/TNFRSF1A/OLFML2B/LOXL3/PDPN/SERPINF2/MMP14/ANXA2/PPARG/MMP7/THSD4/TGFBI/BCL3/SERPINH1/ITGB3/LOXL2/COL1A1/SMPD3/IL6/RXFP1/P4HA3/ECM2/TNR/COL4A1/LOX/COL4A2/IBSP/HAS2/COL15A1/MMP9/COL3A1/TNFRSF11B/PTX3/MMP11/COL1A2/CAV1/LUM/COL17A1/KLK5/TGFB2/COL5A1/LOXL4/SLC2A10/FMOD/EFEMP2/COL14A1/DPP4/MIA/KLK7/COL8A1/FAP/LOXL1/BMP2/COL4A6/MMP1/HPSE2/SULF1/POSTN/ADAMTS1…	72
GO:0050868	negative regulation of T cell activation	41/1577	136/18805	0.301471	3.5949	9.18867	1.76417e-13	1.07883e-11	7.4422e-12	CD300A/LAPTM5/HAVCR2/LGALS9/TNFAIP8L2/PTPN6/LILRB4/LILRB1/CD86/CD74/LILRB2/VSIG4/SPN/ASCL2/IL4I1/TGFB1/IL10/RUNX1/HLA-DRB1/PDCD1LG2/GPNMB/LOXL3/RUNX3/JAK3/CD80/PTPN22/FGL2/CD69/ANXA1/IRF1/PDCD1/HFE/LGALS1/SOCS1/IL2RA/FOXJ1/PLA2G2A/IDO1/LGALS3/SHH/PLA2G5	41
GO:0007269	neurotransmitter secretion	43/1577	148/18805	0.290541	3.46456	9.10696	1.89638e-13	1.13501e-11	7.82975e-12	STXBP2/UNC13A/STX11/GRM4/STXBP1/STX1B/SYP/MYOF/SYN1/ABCC8/RAB3A/CPLX1/HRH3/RIMS2/CPLX2/RIMS1/GPR158/SNAP25/SYT4/NAPB/PPFIA2/RPH3A/SYT13/SYT2/NRXN1/SYT1/DOC2B/SYNGR3/SYN3/KMO/SYN2/PRKCB/CAMK2A/DOC2A/UNC13C/PRKCG/PCLO/SYT7/SLC32A1/SNCG/SV2B/SYT5/CPLX3	43
GO:0099643	signal release from synapse	43/1577	148/18805	0.290541	3.46456	9.10696	1.89638e-13	1.13501e-11	7.82975e-12	STXBP2/UNC13A/STX11/GRM4/STXBP1/STX1B/SYP/MYOF/SYN1/ABCC8/RAB3A/CPLX1/HRH3/RIMS2/CPLX2/RIMS1/GPR158/SNAP25/SYT4/NAPB/PPFIA2/RPH3A/SYT13/SYT2/NRXN1/SYT1/DOC2B/SYNGR3/SYN3/KMO/SYN2/PRKCB/CAMK2A/DOC2A/UNC13C/PRKCG/PCLO/SYT7/SLC32A1/SNCG/SV2B/SYT5/CPLX3	43
GO:0045619	regulation of lymphocyte differentiation	55/1577	225/18805	0.244444	2.91489	8.74249	2.55797e-13	1.51486e-11	1.04501e-11	SPI1/LGALS9/SASH3/NCKAP1L/BATF/PTPN6/NFAM1/LILRB4/BTK/SYK/CD86/CD74/IL18/LILRB2/IL12RB1/RHOH/ASCL2/IL4I1/PIK3R6/HLA-DRA/TGFB1/HLA-DOA/IL10/SLAMF8/PTPRC/IL2RG/RUNX1/HLA-DRB1/INPP5D/LOXL3/RUNX3/JAK3/CD80/MMP14/FGL2/CD69/ANXA1/IRF1/VNN1/TCF7/CD2/CAMK4/IL15/CCR2/CD28/ACTL6B/LGALS1/SOCS1/IL2RA/FOXJ1/ZBTB16/GATA3/WNT10B/IL7R/SHH	55
GO:0071216	cellular response to biotic stimulus	62/1577	273/18805	0.227106	2.70814	8.60135	2.75676e-13	1.61558e-11	1.11449e-11	CD68/HAVCR2/HCK/CD14/TREM2/LY86/PYCARD/PTPN6/LILRB1/BTK/CCR5/CD180/SYK/CD86/TLR1/CASP1/IL18/LILRA2/LY96/LYN/LILRB2/CD40/TNFRSF1B/PLCG2/IL10/TLR2/CLEC7A/CARD16/PDCD1LG2/PTAFR/VIM/IRF8/B2M/TLR5/GBP2/TLR10/CD80/TSPO/GBP5/TLR6/PRKCE/PTPN22/CCL2/FCGR2B/CXCL10/LTF/CX3CR1/IL1A/IL6/TICAM2/AHR/GBP3/MMP9/CXCL9/SERPINE1/ZFP36/KMO/OPRK1/FCAR/CD36/SPON2/IL1B	62
GO:0006959	humoral immune response	67/1577	309/18805	0.216828	2.58558	8.50261	3.10876e-13	1.80308e-11	1.24384e-11	C1QB/C1QC/TREM2/C1QA/C2/PTPN6/ALOX5/C3/VSIG4/RNASE6/HAMP/A2M/SLC11A1/PTPRC/HLA-DRB1/BLNK/EBI3/RNASE3/BST1/B2M/TREM1/CFD/ANG/CFI/GPR183/C1R/CCL2/CCL5/MMP7/LYZ/C1RL/S100A9/BCL3/HLA-DQB1/RNASE4/FCGR2B/CXCL10/PDCD1/CCR2/LTF/CD28/IL6/CCR7/C1S/SERPING1/CCL20/FOXJ1/GNLY/CXCL9/CCL8/CFB/CD5L/VIP/GATA3/CXCL11/KLK5/LGALS3/SLPI/PRSS3/KLK7/RARRES2/SPON2/IL1B/TAC1/EXO1/PI3/ADM	67
GO:0050777	negative regulation of immune response	53/1577	214/18805	0.247664	2.95327	8.69445	3.97302e-13	2.28084e-11	1.57342e-11	CD300A/SPI1/HAVCR2/LGALS9/HCK/TREM2/NCKAP1L/PTPN6/LILRB4/LILRB1/SAMSN1/SYK/LYN/VSIG4/SPN/A2M/ASCL2/IL4I1/TGFB1/IL10/SLAMF8/PTPRC/HLA-DRB1/RHBDF2/INPP5D/NMI/LOXL3/JAK3/CD80/HLA-B/FGL2/CD69/ANXA1/CLEC12A/PPARG/OAS1/FCGR2B/PDCD1/CCR2/SLAMF1/CD96/HFE/SERPING1/AHR/LGALS1/FOXJ1/COL3A1/AURKB/ISG15/LGALS3/IL7R/NLRP4/GPR17	53
GO:0002429	immune response-activating cell surface receptor signaling pathway	71/1577	340/18805	0.208824	2.49012	8.38901	4.26625e-13	2.42444e-11	1.67248e-11	FCER1G/CD300A/LAPTM5/TYROBP/HCK/CD14/TREM2/CYBA/NCKAP1L/PTPN6/VAV1/NFAM1/LILRB4/LAT2/BTK/PIK3AP1/SYK/LCP2/TLR1/LILRA2/FPR1/LY96/LYN/C3/FPR3/PLCG2/MNDA/C3AR1/TLR2/PTPRC/HLA-DPB1/PRAM1/HLA-DRB1/BLNK/C5AR1/ITGAM/MYO1G/CLEC7A/INPP5D/CD226/NMI/TLR5/PLSCR1/MICB/KLHL6/TLR6/PRKCE/PTPN22/GBP1/CD72/FPR2/ICOSLG/HLA-DQB1/CD3D/OAS1/FCGR2B/CD3E/LTF/CD28/LCK/TICAM2/CCR7/PAK3/CD79B/F2RL1/ITK/ITPRIPL1/PRKCB/GATA3…	71
GO:0048499	synaptic vesicle membrane organization	20/1577	36/18805	0.555556	6.62474	10.2201	5.20115e-13	2.90687e-11	2.00528e-11	SYNGR2/STX11/SYNGR1/STXBP1/STX1B/SYP/RAB3A/CPLX1/CPLX2/SNAP25/SYT4/RPH3A/SYT13/SYT2/SYT1/DOC2B/DOC2A/SYT7/SYT5/CPLX3	20
GO:0099504	synaptic vesicle cycle	54/1577	222/18805	0.243243	2.90056	8.61836	5.21851e-13	2.90687e-11	2.00528e-11	STXBP2/BSN/UNC13A/STX11/STXBP1/MX2/STX1B/SYP/AP3B2/SYN1/RAB3A/ATP6V1G2/CPLX1/RIMS2/CPLX2/CDK5R1/RIMS1/SNAP25/SYT4/NAPB/PPFIA2/SNAP91/SNCB/ATP8A1/RAPGEF4/BRSK2/RPH3A/SYT13/SYT2/DNM3/NRXN1/SYT1/DOC2B/SYNGR3/SYN3/SYN2/PRKCB/SLC17A6/PACSIN1/DOC2A/UNC13C/PRKCG/PCLO/SYT7/ABCA13/SLC32A1/DNM1/SH3GL2/SNCG/SV2B/SYT5/SLC17A8/SLC17A7/CPLX3	54
GO:0071805	potassium ion transmembrane transport	53/1577	216/18805	0.24537	2.92593	8.61316	5.91501e-13	3.26254e-11	2.25063e-11	TREM2/KCNK13/KCNQ1/KCNE3/KCNJ5/KCNIP2/SLC9A2/KCNC1/KCNJ11/KCNAB1/ABCC8/KCNMB1/KCNB2/RGS7/KCNK3/KCNT1/SNAP25/KCNB1/KCNC2/KCNJ9/SLC12A5/ANK3/KCNA4/KCNK4/KCNH7/NALCN/KCNA1/HCN1/KCNJ3/KCNN1/KCNJ12/KCNIP3/KCNV1/KCNMB2/KCNH4/CAV1/SLC17A6/KCNH1/ATP1A3/OPRK1/KCNH5/KCNS2/EDN3/KCNQ5/KCNJ4/HCN4/KCNA5/AQP1/SLC24A4/RGS4/SLC17A7/DPP10/KCNS1	53
GO:0097529	myeloid leukocyte migration	56/1577	237/18805	0.236287	2.81761	8.51955	7.02165e-13	3.83532e-11	2.64576e-11	FCER1G/CD300A/ITGB2/TREM2/RAC2/NCKAP1L/CCR1/AIF1/VAV1/SYK/CD74/LYN/C3AR1/CSF3R/SLAMF8/C5AR1/BST1/PIK3CG/PTGER4/TREM1/CYP19A1/CSF1R/MMP14/ANXA1/CCL2/CXCR2/FPR2/CCL5/TRPV4/TNFRSF11A/S100A9/CD99/CXCL10/CCR2/CHGA/CX3CR1/IL1A/IL6/SLAMF1/S100A8/CCR7/PLCB1/CXCL9/SAA1/CCL8/SERPINE1/ROR2/TGFB2/LGALS3/TNFAIP6/EDN3/DPP4/RARRES2/DPEP1/IL1B/PDGFD	56
GO:0048002	antigen processing and presentation of peptide antigen	28/1577	71/18805	0.394366	4.70264	9.45689	7.58687e-13	4.10421e-11	2.83125e-11	FCER1G/HLA-DMB/TREM2/FCGR1A/IFI30/HLA-DMA/PYCARD/CTSS/CD74/UNC93B1/HLA-DRA/SLC11A1/HLA-DOA/HLA-DPB1/HLA-DPA1/HLA-DRB1/B2M/HLA-B/HLA-DQA1/MR1/HLA-DRB5/HLA-DQB1/FCGR2B/HLA-DQB2/HLA-DOB/HFE/HLA-DQA2/ULBP1	28
GO:0002704	negative regulation of leukocyte mediated immunity	29/1577	76/18805	0.381579	4.55015	9.38253	8.00237e-13	4.28775e-11	2.95787e-11	CD300A/SPI1/HAVCR2/LGALS9/NCKAP1L/PTPN6/LILRB4/LILRB1/SPN/IL4I1/TGFB1/PTPRC/INPP5D/CD84/JAK3/CD80/HLA-B/BST2/FCGR2B/PDCD1/CCR2/CX3CR1/SLAMF1/CD96/HFE/AHR/FOXJ1/IL7R/IL13RA2	29
GO:0002285	lymphocyte activation involved in immune response	55/1577	231/18805	0.238095	2.83918	8.50942	8.09838e-13	4.29825e-11	2.96512e-11	FCER1G/TYROBP/HAVCR2/LGALS9/HLA-DMB/TREM2/NCKAP1L/BATF/FCGR3A/LILRB1/ITGAL/LCP1/CD180/CD86/CD74/IL18/IL12RB1/CD40/APBB1IP/SPN/PLCG2/ASCL2/HLA-DRA/TGFB1/SLC11A1/MFNG/GAPT/IL10/PTPRC/HLA-DRB1/IRF8/PTGER4/LOXL3/JAK3/CD80/GPR183/FGL2/CD69/ANXA1/ICAM1/SLAMF6/CLCF1/ICOSLG/BCL3/NKG7/FCGR2B/CD28/IL6/LGALS1/F2RL1/SOCS3/GATA3/LGALS3/EXO1/KLRC2	55
GO:0042113	B cell activation	63/1577	287/18805	0.219512	2.61758	8.35476	8.94849e-13	4.70507e-11	3.24575e-11	CD300A/LAPTM5/TYROBP/SPI1/SASH3/CMTM7/NCKAP1L/BATF/PTPN6/NFAM1/LAT2/SAMSN1/BTK/CD180/SYK/CD86/CD74/LYN/C3/CD40/PLCG2/MNDA/IL4I1/TGFB1/MFNG/GAPT/IL10/SLAMF8/PTPRC/IL2RG/HHEX/BLNK/CASP8/INPP5D/TCIRG1/LYL1/IRF8/BST1/TBC1D10C/JAK3/MMP14/GPR183/CHRNB2/BST2/CLCF1/ICOSLG/BCL3/FCGR2B/CD28/SKAP2/IL6/CD79B/VCAM1/AHR/LGALS1/FOXJ1/TNFSF13B/CHRNA4/PRKCB/ITGA4/IL7R/CD70/EXO1	63
GO:0002478	antigen processing and presentation of exogenous peptide antigen	21/1577	41/18805	0.512195	6.10769	9.90552	1.14007e-12	5.9389e-11	4.0969e-11	FCER1G/HLA-DMB/FCGR1A/IFI30/HLA-DMA/CTSS/CD74/UNC93B1/HLA-DRA/HLA-DOA/HLA-DPB1/HLA-DPA1/HLA-DRB1/B2M/HLA-DQA1/HLA-DRB5/HLA-DQB1/FCGR2B/HLA-DQB2/HLA-DOB/HLA-DQA2	21
GO:0060326	cell chemotaxis	68/1577	325/18805	0.209231	2.49498	8.22526	1.21805e-12	6.28691e-11	4.33698e-11	FCER1G/LGALS9/GPSM3/ITGB2/RAC2/NCKAP1L/CCR1/AIF1/VAV1/CCRL2/CCR5/SYK/CD74/ALOX5/LYN/BIN2/C3AR1/CSF3R/IL16/IL10/SLAMF8/C5AR1/BST1/PIK3CG/TREM1/CYP19A1/CSF1R/HSD3B7/GPR183/ANXA1/CCL2/CXCR2/FPR2/CCL5/TRPV4/TNFRSF11A/S100A9/CXCR3/CXCR4/CXCL10/CXCR6/CCR2/CHGA/CX3CR1/IL6/TNFSF14/SLAMF1/S100A8/CCR7/VCAM1/LOX/F2RL1/HGF/CCL20/CXCL9/SAA1/CCL8/SERPINE1/CXCL11/TGFB2/LGALS3/TNFAIP6/EDN3/DPP4/RARRES2/DPEP1/IL1…	68
GO:0050766	positive regulation of phagocytosis	28/1577	73/18805	0.383562	4.5738	9.25599	1.70676e-12	8.72931e-11	6.02185e-11	FCER1G/TREM2/CYBA/FCGR1A/NCKAP1L/PYCARD/FCGR2A/C2/CD300LF/BTK/C3/PLCG2/DOCK2/SLC11A1/PTPRC/IL2RG/CLEC7A/FCGR2C/CCL2/TUB/FPR2/IL2RB/FCGR2B/IL15/F2RL1/PTX3/CD36/PLA2G5	28
GO:0002367	cytokine production involved in immune response	38/1577	127/18805	0.299213	3.56797	8.78518	1.74681e-12	8.85366e-11	6.10763e-11	LAPTM5/SASH3/PYCARD/LILRB4/LILRB1/BTK/SYK/CD74/IL18/TNFRSF1B/PLCG2/IRF5/TLR7/TGFB1/IL10/CARD9/CLEC7A/CD226/CD7/B2M/TREM1/JAK3/BST2/SECTM1/CCR2/HTR2A/IL6/SLAMF1/CD96/HFE/TRIM6/F2RL1/ACP5/GATA3/CD36/TGFB2/SPON2/IL1B	38
GO:0045088	regulation of innate immune response	88/1577	482/18805	0.182573	2.17709	7.92064	2.08601e-12	1.04785e-10	7.22848e-11	CD300A/TYROBP/SPI1/HAVCR2/LGALS9/HCK/CD14/TREM2/CYBA/CD300C/NLRC4/PYCARD/SLC15A3/CD300LF/PTPN6/VAV1/LILRB1/CTSS/BTK/KCNK13/PIK3AP1/SYK/RASGRP4/RBM47/TLR1/CASP1/LILRA2/NCF1/LY96/LYN/VSIG4/PLCG2/MNDA/TRAF3IP3/UNC93B1/A2M/TLR7/PIK3R6/TGFB1/RNF135/TLR8/TLR2/SLAMF8/CARD9/CASP8/ZDHHC12/CLEC7A/INPP5D/CD226/NMI/TLR5/GBP2/TLR10/PLSCR1/HLA-B/GBP5/TLR6/PRKCE/PTPN22/IRF1/ALPK1/SLAMF6/PPARG/FPR2/CCL5/IRF7/S10…	88
GO:0002286	T cell activation involved in immune response	40/1577	140/18805	0.285714	3.40701	8.64872	2.37527e-12	1.18259e-10	8.15801e-11	FCER1G/TYROBP/HAVCR2/LGALS9/HLA-DMB/TREM2/NCKAP1L/BATF/LILRB1/ITGAL/LCP1/CD86/CD74/IL18/IL12RB1/APBB1IP/SPN/ASCL2/HLA-DRA/SLC11A1/HLA-DRB1/PTGER4/LOXL3/JAK3/CD80/GPR183/FGL2/CD69/ANXA1/ICAM1/SLAMF6/ICOSLG/BCL3/FCGR2B/IL6/LGALS1/F2RL1/SOCS3/GATA3/LGALS3	40
GO:0099003	vesicle-mediated transport in synapse	58/1577	258/18805	0.224806	2.68071	8.22412	2.54054e-12	1.25378e-10	8.64911e-11	STXBP2/GRIP2/BSN/UNC13A/STX11/STXBP1/MX2/STX1B/SYP/AP3B2/SYN1/RAB3A/ATP6V1G2/CPLX1/RIMS2/CPLX2/ITGB3/CDK5R1/RIMS1/SNAP25/SYT4/NAPB/PPFIA2/SNAP91/SNCB/ATP8A1/RAPGEF4/BRSK2/RPH3A/SYT13/SYT2/DNM3/NRXN1/SYT1/DOC2B/SYNGR3/SYN3/CALY/SYN2/PRKCB/SLC17A6/PACSIN1/DOC2A/UNC13C/PRKCG/PCLO/SYT7/ABCA13/SLC32A1/DNM1/SH3GL2/SNCG/SV2B/SYT5/SLC17A8/HPCA/SLC17A7/CPLX3	58
GO:0046634	regulation of alpha-beta T cell activation	37/1577	123/18805	0.300813	3.58706	8.70904	2.85733e-12	1.39785e-10	9.64299e-11	CD300A/LGALS9/SASH3/NCKAP1L/BATF/LILRB4/LILRB1/SYK/CD86/IL18/IL12RB1/ASCL2/HLA-DRA/PTPRC/IL2RG/RASAL3/RUNX1/HLA-DRB1/EBI3/LOXL3/RUNX3/JAK3/CD80/CD69/ANXA1/IRF1/CCR2/CD3E/CD28/HFE/LGALS1/SOCS1/IL2RA/ZBTB16/GATA3/LGALS3/SHH	37
GO:0032102	negative regulation of response to external stimulus	83/1577	448/18805	0.185268	2.20923	7.8374	4.05502e-12	1.96669e-10	1.3567e-10	HAVCR2/LGALS9/HCK/TREM2/TNFAIP8L2/PTPN6/AIF1/LILRB1/SYK/LILRA2/IL10RA/ALOX5/LYN/VSIG4/ELF4/HAMP/SPN/TRIM38/TNFRSF1B/A2M/SPP1/TGFB1/IL10/SLAMF8/PTPRC/HLA-DRB1/SIGLEC10/RHBDF2/PLAU/CARD16/INPP5D/AOAH/PLAUR/TNFRSF1A/NMI/PTGER4/MICB/CYP19A1/SERPINF2/HLA-B/FGL2/ANXA2/CLEC12A/CCL2/PPARG/FPR2/GRIN3A/CST7/OAS1/FCGR2B/RTN4R/LTF/CD96/TNR/SERPING1/AHR/SLIT1/IER3/HGF/ACP5/IL2RA/CNTNAP2/SOCS3/MMRN1/SAA1/RTN4R…	83
GO:0140029	exocytic process	31/1577	91/18805	0.340659	4.06221	8.85922	4.41002e-12	2.12058e-10	1.46286e-10	VAMP8/STXBP2/PLEK/BTK/SYK/LYN/UNC13A/STX11/STXBP1/STX1B/SYP/RAB3A/CPLX1/RIMS2/CPLX2/RIMS1/SNAP25/SYT4/KCNB1/NAPB/RPH3A/SYT13/SYT2/SYT1/DOC2B/SYNGR3/DOC2A/UNC13C/SYT7/SYT5/CPLX3	31
GO:0006968	cellular defense response	23/1577	52/18805	0.442308	5.27432	9.33806	4.85828e-12	2.31633e-10	1.5979e-10	TYROBP/CD300C/CCR5/NCF1/LY96/LILRB2/NCF2/SPN/MNDA/C5AR1/TCIRG1/LSP1/CXCR2/CCR2/CX3CR1/CLEC5A/PRF1/GNLY/ITK/CXCL9/FOSL1/CD5L/KLRC2	23
GO:0002456	T cell mediated immunity	39/1577	137/18805	0.284672	3.39458	8.51067	5.0552e-12	2.38996e-10	1.6487e-10	SASH3/NCKAP1L/CTSC/RIPK3/LILRB4/LILRB1/WAS/IL18/IL12RB1/SPN/TNFRSF1B/UNC93B1/IL4I1/HLA-DRA/PTPRC/HLA-DRB1/MYO1G/CD7/B2M/CD80/HLA-B/ICAM1/MR1/SECTM1/FCGR2B/PDCD1/CCR2/CTSH/IL6/SLAMF1/HFE/AHR/PRF1/GATA3/IL7R/ULBP1/CD70/IL1B/KDM5D	39
GO:0043299	leukocyte degranulation	29/1577	81/18805	0.358025	4.26928	8.92111	5.21464e-12	2.4448e-10	1.68653e-10	CD300A/SPI1/LGALS9/HCK/VAMP8/ITGB2/STXBP2/RAC2/NCKAP1L/FCGR3A/LAT2/BTK/SYK/LYN/PRAM1/ITGAM/PTAFR/CD84/PIK3CG/STXBP1/NKG7/FCGR2B/CCR2/CPLX2/CHGA/F2RL1/FCER1A/IL13RA2/KLRC2	29
GO:0002718	regulation of cytokine production involved in immune response	37/1577	126/18805	0.293651	3.50165	8.5243	6.38266e-12	2.94656e-10	2.03266e-10	LAPTM5/SASH3/PYCARD/LILRB4/LILRB1/BTK/SYK/CD74/IL18/TNFRSF1B/PLCG2/IRF5/TLR7/TGFB1/IL10/CARD9/CLEC7A/CD226/CD7/B2M/JAK3/BST2/SECTM1/CCR2/HTR2A/IL6/SLAMF1/CD96/HFE/TRIM6/F2RL1/ACP5/GATA3/CD36/TGFB2/SPON2/IL1B	37
GO:1902107	positive regulation of leukocyte differentiation	48/1577	195/18805	0.246154	2.93527	8.21882	6.442e-12	2.94656e-10	2.03266e-10	TYROBP/SPI1/LGALS9/SASH3/TREM2/CD4/NCKAP1L/CCR1/LILRB4/BTK/SYK/CD86/CD74/IL18/LILRB2/IL12RB1/HCLS1/RHOH/IL4I1/PIK3R6/HLA-DRA/TGFB1/EVI2B/IL10/PTPRC/IL2RG/RUNX1/HLA-DRB1/CASP8/INPP5D/RUNX3/CD80/MMP14/ANXA1/VNN1/TNFRSF11A/IL15/ACTL6B/SOCS1/IL2RA/LIF/ZBTB16/ROR2/GATA3/WNT10B/IL7R/SHH/POU4F1	48
GO:1903708	positive regulation of hemopoiesis	48/1577	195/18805	0.246154	2.93527	8.21882	6.442e-12	2.94656e-10	2.03266e-10	TYROBP/SPI1/LGALS9/SASH3/TREM2/CD4/NCKAP1L/CCR1/LILRB4/BTK/SYK/CD86/CD74/IL18/LILRB2/IL12RB1/HCLS1/RHOH/IL4I1/PIK3R6/HLA-DRA/TGFB1/EVI2B/IL10/PTPRC/IL2RG/RUNX1/HLA-DRB1/CASP8/INPP5D/RUNX3/CD80/MMP14/ANXA1/VNN1/TNFRSF11A/IL15/ACTL6B/SOCS1/IL2RA/LIF/ZBTB16/ROR2/GATA3/WNT10B/IL7R/SHH/POU4F1	48
GO:0002700	regulation of production of molecular mediator of immune response	48/1577	197/18805	0.243655	2.90547	8.1341	9.54924e-12	4.33258e-10	2.9888e-10	LAPTM5/SASH3/PYCARD/LILRB4/LILRB1/BTK/SYK/CD86/CD74/IL18/CD40/TNFRSF1B/PLCG2/IRF5/TLR7/TGFB1/IL10/PTPRC/IL2RG/CARD9/CLEC7A/CD226/CD7/IL13RA1/B2M/JAK3/BST2/CLCF1/SECTM1/FCGR2B/CCR2/HTR2A/CD28/IL6/SLAMF1/CD96/HFE/TRIM6/F2RL1/ACP5/GATA3/CD36/KLK5/TGFB2/KLK7/SPON2/IL1B/IL13RA2	48
GO:0071222	cellular response to lipopolysaccharide	53/1577	232/18805	0.228448	2.72414	7.99465	1.16254e-11	5.23237e-10	3.60951e-10	CD68/HAVCR2/HCK/CD14/LY86/PYCARD/PTPN6/LILRB1/CCR5/CD180/CD86/CASP1/IL18/LILRA2/LY96/LYN/LILRB2/CD40/TNFRSF1B/PLCG2/IL10/TLR2/CARD16/PDCD1LG2/PTAFR/VIM/IRF8/B2M/TLR5/GBP2/CD80/TSPO/GBP5/PRKCE/PTPN22/CCL2/CXCL10/LTF/CX3CR1/IL1A/IL6/TICAM2/GBP3/MMP9/CXCL9/SERPINE1/ZFP36/KMO/OPRK1/FCAR/CD36/SPON2/IL1B	53
GO:0035249	synaptic transmission, glutamatergic	34/1577	111/18805	0.306306	3.65256	8.48007	1.23798e-11	5.52766e-10	3.81322e-10	CACNG2/UNC13A/GRM4/STXBP1/CCL2/GRIN3A/MAPK8IP2/ABCC8/CCR2/HTR2A/GRIA2/GRIN1/CACNG8/GRM5/NAPB/TNR/NRXN1/SYT1/GRIA4/CACNG3/ROR2/GRIN2B/KMO/SLC17A6/UNC13C/GRM2/GRIK2/GRM7/GRM1/SLC17A8/DRD1/SLC17A7/RELN/GRIN2A	34
GO:0045580	regulation of T cell differentiation	47/1577	192/18805	0.244792	2.91903	8.08625	1.31601e-11	5.82984e-10	4.02167e-10	LGALS9/SASH3/NCKAP1L/BATF/LILRB4/SYK/CD86/CD74/IL18/LILRB2/IL12RB1/RHOH/ASCL2/IL4I1/PIK3R6/HLA-DRA/TGFB1/HLA-DOA/PTPRC/IL2RG/RUNX1/HLA-DRB1/LOXL3/RUNX3/JAK3/CD80/FGL2/CD69/ANXA1/IRF1/VNN1/TCF7/CD2/CAMK4/IL15/CCR2/CD28/ACTL6B/LGALS1/SOCS1/IL2RA/FOXJ1/ZBTB16/GATA3/WNT10B/IL7R/SHH	47
GO:0010959	regulation of metal ion transport	76/1577	403/18805	0.188586	2.2488	7.66717	1.36027e-11	5.97881e-10	4.12444e-10	UCP2/TREM2/CYBA/CD4/CCR1/STAC3/PTPN6/LILRB1/KCNQ1/FXYD5/KCNE3/LILRA2/LYN/LILRB2/HAMP/TGFB1/IL16/P2RY6/TRPV2/CD84/PIK3CG/B2M/TSPO/PRKCE/KCNIP2/CCL2/CCL5/KCNC1/KCNAB1/ABCC8/CXCR3/KCNMB1/CXCR4/CXCL10/SCN3B/ITGB3/AKAP5/RGS7/HTR2A/GRIN1/JPH4/KCNC2/SCN2B/HFE/ANK3/CRHR1/JPH3/LILRA5/CRH/TRPC3/CXCL9/KCNIP3/CAMK2B/CAV1/NKX2-5/STC1/CAMK2A/OPRK1/RYR2/CXCL11/KCNS2/LGALS3/CACNA2D1/EDN3/GCK/SLN/FGF13/KCNA5/DRD1…	76
GO:0048706	embryonic skeletal system development	38/1577	135/18805	0.281481	3.35654	8.31367	1.37683e-11	6.00468e-10	4.14228e-10	MMP14/RUNX2/HOXB7/HOXC4/HOXA1/RDH10/COL1A1/HOXA4/HOXB2/OSR2/HOXC6/HOXA5/HAND2/NOG/HOXA7/HOXC9/HOXA3/IRX5/HOXA2/HOXB4/HOXB3/SHOX2/HOXD11/HOXA11/HOXD9/HOXB6/SLC2A10/HOXA9/DSCAML1/HOXA6/HOXD10/HOXC11/HOXC5/SHH/FGF9/SULF1/EYA1/HOXD3	38
GO:0019884	antigen processing and presentation of exogenous antigen	22/1577	50/18805	0.44	5.2468	9.09728	1.60839e-11	6.96063e-10	4.80174e-10	FCER1G/HLA-DMB/FCGR1A/IFI30/HLA-DMA/CTSS/CD74/UNC93B1/HLA-DRA/HLA-DOA/HLA-DPB1/HLA-DPA1/HLA-DRB1/B2M/HLA-DQA1/MR1/HLA-DRB5/HLA-DQB1/FCGR2B/HLA-DQB2/HLA-DOB/HLA-DQA2	22
GO:0032609	type II interferon production	36/1577	124/18805	0.290323	3.46196	8.32177	1.77041e-11	7.54571e-10	5.20535e-10	LAPTM5/HAVCR2/LGALS9/SASH3/CD14/RIPK3/PYCARD/LILRB4/LILRB1/IL18/IL12RB1/TLR7/SLC11A1/TLR8/IL10/HLA-DPB1/HLA-DPA1/HLA-DRB1/EBI3/CLEC7A/CD226/PDCD1LG2/IRF8/PTPN22/SLAMF6/CD2/BCL3/CCR2/CD3E/SLAMF1/CD96/CCR7/F2RL1/ISG15/GATA3/IL1B	36
GO:0032649	regulation of type II interferon production	36/1577	124/18805	0.290323	3.46196	8.32177	1.77041e-11	7.54571e-10	5.20535e-10	LAPTM5/HAVCR2/LGALS9/SASH3/CD14/RIPK3/PYCARD/LILRB4/LILRB1/IL18/IL12RB1/TLR7/SLC11A1/TLR8/IL10/HLA-DPB1/HLA-DPA1/HLA-DRB1/EBI3/CLEC7A/CD226/PDCD1LG2/IRF8/PTPN22/SLAMF6/CD2/BCL3/CCR2/CD3E/SLAMF1/CD96/CCR7/F2RL1/ISG15/GATA3/IL1B	36
GO:1903038	negative regulation of leukocyte cell-cell adhesion	41/1577	155/18805	0.264516	3.15423	8.14784	1.93028e-11	8.16522e-10	5.63271e-10	CD300A/LAPTM5/HAVCR2/LGALS9/TNFAIP8L2/PTPN6/LILRB4/LILRB1/CD86/CD74/LILRB2/VSIG4/SPN/ASCL2/IL4I1/TGFB1/IL10/RUNX1/HLA-DRB1/PDCD1LG2/GPNMB/LOXL3/RUNX3/JAK3/CD80/PTPN22/FGL2/CD69/ANXA1/IRF1/PDCD1/HFE/LGALS1/SOCS1/IL2RA/FOXJ1/PLA2G2A/IDO1/LGALS3/SHH/PLA2G5	41
GO:0097530	granulocyte migration	40/1577	149/18805	0.268456	3.20122	8.16151	2.05511e-11	8.6284e-10	5.95223e-10	FCER1G/CD300A/ITGB2/RAC2/NCKAP1L/VAV1/SYK/CD74/C3AR1/CSF3R/SLAMF8/C5AR1/BST1/PIK3CG/PTGER4/TREM1/CSF1R/ANXA1/CCL2/CXCR2/CCL5/TRPV4/S100A9/CD99/CXCL10/IL1A/SLAMF1/S100A8/CCR7/CXCL9/SAA1/CCL8/TGFB2/LGALS3/TNFAIP6/EDN3/DPP4/RARRES2/DPEP1/IL1B	40
GO:0050672	negative regulation of lymphocyte proliferation	30/1577	91/18805	0.32967	3.93117	8.48011	2.51212e-11	1.0469e-09	7.22198e-10	CD300A/TYROBP/HAVCR2/LGALS9/PTPN6/LILRB4/LILRB1/BTK/CD86/LST1/LYN/LILRB2/VSIG4/SPN/MNDA/IL4I1/TGFB1/IL10/HLA-DRB1/INPP5D/PDCD1LG2/GPNMB/CD80/FCGR2B/IL2RA/FOXJ1/PLA2G2A/IDO1/SHH/PLA2G5	30
GO:0007204	positive regulation of cytosolic calcium ion concentration	43/1577	170/18805	0.252941	3.01621	7.98948	3.09741e-11	1.28132e-09	8.83911e-10	CCR1/CCRL2/CCR5/FPR1/FPR3/C3AR1/C5AR1/PIK3CG/PTGER4/CXCR2/S1PR3/FPR2/TRPV4/CXCR3/PTGIR/CXCR4/CXCR6/CCR2/HTR2A/CX3CR1/GRIN1/JPH4/CACNA1A/CCR7/GPR6/BDKRB2/JPH3/F2RL1/TRPC3/SAA1/CD52/CAV1/CCKBR/RYR2/CD36/GLP1R/CACNA2D1/TRPC5/CHRNA9/PTGFR/TAC1/NOS1/ADM	43
GO:0002440	production of molecular mediator of immune response	52/1577	231/18805	0.225108	2.68431	7.7929	3.26058e-11	1.33898e-09	9.23686e-10	LAPTM5/SASH3/BATF/PYCARD/LILRB4/LILRB1/BTK/SYK/CD86/CD74/IL18/CD40/TNFRSF1B/PLCG2/IRF5/TLR7/TGFB1/IL10/PTPRC/IL2RG/CARD9/CLEC7A/CD226/CD7/IL13RA1/B2M/TREM1/JAK3/BST2/MMP7/CLCF1/SECTM1/FCGR2B/CCR2/HTR2A/CD28/IL6/SLAMF1/CD96/HFE/TRIM6/F2RL1/ACP5/GATA3/CD36/KLK5/TGFB2/KLK7/SPON2/IL1B/EXO1/IL13RA2	52
GO:0032635	interleukin-6 production	44/1577	177/18805	0.248588	2.96429	7.94389	3.41236e-11	1.38115e-09	9.52775e-10	TYROBP/HAVCR2/LGALS9/TREM2/CYBA/NCKAP1L/PYCARD/PTPN6/AIF1/LILRB4/TMEM106A/BTK/SYK/TLR1/CD74/LILRA2/LILRB2/ELF4/PLCG2/UNC93B1/TLR7/TGFB1/TLR8/IL16/IL10/TLR2/CARD9/CLEC7A/INPP5D/PTAFR/HLA-B/TLR6/PTPN22/TRPV4/IL1A/IL6/SLAMF1/LILRA5/F2RL1/HGF/FOXJ1/CD36/SPON2/IL1B	44
GO:0032675	regulation of interleukin-6 production	44/1577	177/18805	0.248588	2.96429	7.94389	3.41236e-11	1.38115e-09	9.52775e-10	TYROBP/HAVCR2/LGALS9/TREM2/CYBA/NCKAP1L/PYCARD/PTPN6/AIF1/LILRB4/TMEM106A/BTK/SYK/TLR1/CD74/LILRA2/LILRB2/ELF4/PLCG2/UNC93B1/TLR7/TGFB1/TLR8/IL16/IL10/TLR2/CARD9/CLEC7A/INPP5D/PTAFR/HLA-B/TLR6/PTPN22/TRPV4/IL1A/IL6/SLAMF1/LILRA5/F2RL1/HGF/FOXJ1/CD36/SPON2/IL1B	44
GO:0017156	calcium-ion regulated exocytosis	25/1577	66/18805	0.378788	4.51687	8.65922	3.64789e-11	1.44529e-09	9.97019e-10	STXBP2/SCIN/UNC13A/STXBP1/STX1B/RAB3A/CDK5R2/RIMS2/SYT10/RIMS1/SNAP25/SYT4/KCNB1/RAPGEF4/RPH3A/SYT13/SYT2/SYT15/SYT1/DOC2B/SYN2/DOC2A/UNC13C/SYT7/SYT5	25
GO:0032613	interleukin-10 production	25/1577	66/18805	0.378788	4.51687	8.65922	3.64789e-11	1.44529e-09	9.97019e-10	TYROBP/LGALS9/SASH3/TREM2/PYCARD/LILRB4/LILRB1/BTK/SYK/RBM47/PLCG2/TLR2/HLA-DRB1/CLEC7A/PDCD1LG2/JAK3/BCL3/FCGR2B/CD28/IL6/LILRA5/F2RL1/HGF/IDO1/ISG15	25
GO:0032653	regulation of interleukin-10 production	25/1577	66/18805	0.378788	4.51687	8.65922	3.64789e-11	1.44529e-09	9.97019e-10	TYROBP/LGALS9/SASH3/TREM2/PYCARD/LILRB4/LILRB1/BTK/SYK/RBM47/PLCG2/TLR2/HLA-DRB1/CLEC7A/PDCD1LG2/JAK3/BCL3/FCGR2B/CD28/IL6/LILRA5/F2RL1/HGF/IDO1/ISG15	25
GO:0031629	synaptic vesicle fusion to presynaptic active zone membrane	17/1577	31/18805	0.548387	6.53926	9.33852	3.92474e-11	1.5441e-09	1.06518e-09	STX11/STXBP1/STX1B/RAB3A/CPLX1/CPLX2/SNAP25/SYT4/RPH3A/SYT13/SYT2/SYT1/DOC2B/DOC2A/SYT7/SYT5/CPLX3	17
GO:0007162	negative regulation of cell adhesion	63/1577	312/18805	0.201923	2.40784	7.58666	4.06001e-11	1.58622e-09	1.09424e-09	CD300A/LAPTM5/SPI1/HAVCR2/LGALS9/TNFAIP8L2/PTPN6/LILRB4/LILRB1/FXYD5/CD86/CD74/LILRB2/VSIG4/SPN/ASCL2/IL4I1/TGFB1/IL10/PTPRC/RUNX1/HLA-DRB1/PDCD1LG2/GPNMB/LOXL3/RUNX3/JAK3/CD80/MMP14/PTPN22/FGL2/CD69/CLDN7/ANXA1/GBP1/IRF1/MUC1/IL1RN/TRPV4/TGFBI/PDCD1/COL1A1/TNC/HFE/TNR/LGALS1/SOCS1/IL2RA/FOXJ1/PLA2G2A/IDO1/HOXA7/SERPINE1/DAB1/ADAMDEC1/ARHGDIG/ANGPT2/LGALS3/SHH/BMP2/POSTN/ADAMTS18/PLA2G5	63
GO:0031338	regulation of vesicle fusion	18/1577	35/18805	0.514286	6.13262	9.19527	4.35113e-11	1.68824e-09	1.16462e-09	STXBP1/ANXA2/ANXA1/RAB3A/CPLX1/CPLX2/SYT4/SLAMF1/SPHK1/RPH3A/SYT13/SYT2/SYT1/DOC2B/DOC2A/SYT7/SYT5/CPLX3	18
GO:0032945	negative regulation of mononuclear cell proliferation	30/1577	93/18805	0.322581	3.84663	8.32598	4.66293e-11	1.79683e-09	1.23953e-09	CD300A/TYROBP/HAVCR2/LGALS9/PTPN6/LILRB4/LILRB1/BTK/CD86/LST1/LYN/LILRB2/VSIG4/SPN/MNDA/IL4I1/TGFB1/IL10/HLA-DRB1/INPP5D/PDCD1LG2/GPNMB/CD80/FCGR2B/IL2RA/FOXJ1/PLA2G2A/IDO1/SHH/PLA2G5	30
GO:0002886	regulation of myeloid leukocyte mediated immunity	23/1577	57/18805	0.403509	4.81166	8.71961	4.84429e-11	1.85401e-09	1.27898e-09	CD300A/TYROBP/SPI1/LGALS9/VAMP8/ITGB2/STXBP2/RAC2/FCGR1A/BTK/SYK/LYN/C3/PRAM1/ITGAM/PTAFR/CD84/STXBP1/FCGR2B/CCR2/CX3CR1/F2RL1/IL13RA2	23
GO:0071621	granulocyte chemotaxis	35/1577	122/18805	0.286885	3.42097	8.11653	4.87735e-11	1.85405e-09	1.279e-09	FCER1G/ITGB2/RAC2/NCKAP1L/VAV1/SYK/CD74/C3AR1/CSF3R/C5AR1/BST1/PIK3CG/TREM1/CSF1R/ANXA1/CCL2/CXCR2/CCL5/TRPV4/S100A9/CXCL10/SLAMF1/S100A8/CCR7/CXCL9/SAA1/CCL8/TGFB2/LGALS3/TNFAIP6/EDN3/DPP4/RARRES2/DPEP1/IL1B	35
GO:0002396	MHC protein complex assembly	14/1577	21/18805	0.666667	7.94969	9.64062	5.33179e-11	1.99978e-09	1.37953e-09	HLA-DMB/HLA-DMA/HLA-DRA/HLA-DOA/HLA-DPB1/HLA-DPA1/HLA-DRB1/B2M/HLA-DQA1/HLA-DRB5/HLA-DQB1/HLA-DQB2/HLA-DOB/HLA-DQA2	14
GO:0002501	peptide antigen assembly with MHC protein complex	14/1577	21/18805	0.666667	7.94969	9.64062	5.33179e-11	1.99978e-09	1.37953e-09	HLA-DMB/HLA-DMA/HLA-DRA/HLA-DOA/HLA-DPB1/HLA-DPA1/HLA-DRB1/B2M/HLA-DQA1/HLA-DRB5/HLA-DQB1/HLA-DQB2/HLA-DOB/HLA-DQA2	14
GO:0010720	positive regulation of cell development	80/1577	447/18805	0.178971	2.13415	7.34232	5.95338e-11	2.21813e-09	1.53016e-09	TYROBP/SPI1/LGALS9/SASH3/TREM2/CD4/NCKAP1L/CCR1/LILRB4/BTK/SYK/CD86/CD74/IL18/LYN/LILRB2/IL12RB1/HCLS1/TNFRSF1B/RHOH/IL4I1/PIK3R6/HLA-DRA/TGFB1/EVI2B/IL10/TLR2/PTPRC/IL2RG/RUNX1/HLA-DRB1/SPINT1/CASP8/CLEC7A/INPP5D/TRPV2/RUNX3/CD80/TSPO/MMP14/ANXA1/VNN1/CLCF1/TNFRSF11A/CXCR4/IL15/CUX2/CX3CR1/L1CAM/GRM5/IL6/ACTL6B/SLITRK1/SOCS1/IL2RA/LIF/FN1/CAMK2B/ZBTB16/ROR2/GATA3/SHOX2/IL1RAPL1/WNT10B/DMRTA2/HOX…	80
GO:0032729	positive regulation of type II interferon production	27/1577	78/18805	0.346154	4.12773	8.37462	6.91296e-11	2.5587e-09	1.7651e-09	HAVCR2/LGALS9/SASH3/CD14/PYCARD/LILRB1/IL18/IL12RB1/TLR7/SLC11A1/TLR8/HLA-DPB1/HLA-DPA1/EBI3/CLEC7A/CD226/IRF8/PTPN22/SLAMF6/CD2/BCL3/CCR2/CD3E/SLAMF1/F2RL1/ISG15/IL1B	27
GO:0070664	negative regulation of leukocyte proliferation	31/1577	100/18805	0.31	3.69661	8.18017	7.02191e-11	2.58204e-09	1.7812e-09	CD300A/TYROBP/HAVCR2/LGALS9/PTPN6/LILRB4/LILRB1/BTK/CD86/LST1/LYN/LILRB2/VSIG4/SPN/MNDA/IL4I1/TGFB1/IL10/HLA-DRB1/INPP5D/PDCD1LG2/GPNMB/CD80/FCGR2B/IL2RA/FOXJ1/PLA2G2A/CCL8/IDO1/SHH/PLA2G5	31
GO:0030100	regulation of endocytosis	62/1577	309/18805	0.200647	2.39263	7.4679	7.63681e-11	2.78992e-09	1.9246e-09	FCER1G/CD300A/HCK/CD14/TREM2/CYBA/FCGR1A/NCKAP1L/PYCARD/FCGR2A/C2/CD300LF/LILRB1/BTK/APOC2/SYK/C3/HAMP/PLCG2/TGFB1/DOCK2/SLC11A1/TLR2/PTPRC/IL2RG/CLEC7A/B2M/PLSCR1/FCGR2C/ANXA2/STX1B/CCL2/ANXA2P2/APOC1/TUB/FPR2/IL2RB/FCGR2B/IL15/ITGB3/HIP1R/SYT4/TNK2/HFE/SPHK1/SNAP91/F2RL1/SFRP4/PTX3/CAV1/SERPINE1/CALY/PACSIN1/NECAB2/PRKCG/CD36/SYT7/ABCA13/LGALS3/HPCA/SLC17A7/PLA2G5	62
GO:0099500	vesicle fusion to plasma membrane	17/1577	32/18805	0.53125	6.33491	9.13816	7.7183e-11	2.80149e-09	1.93259e-09	STX11/STXBP1/STX1B/RAB3A/CPLX1/CPLX2/SNAP25/SYT4/RPH3A/SYT13/SYT2/SYT1/DOC2B/DOC2A/SYT7/SYT5/CPLX3	17
GO:0071677	positive regulation of mononuclear cell migration	30/1577	95/18805	0.315789	3.76564	8.17607	8.48221e-11	3.05903e-09	2.11025e-09	LGALS9/TREM2/CCR1/PYCARD/AIF1/SPN/ASCL2/C3AR1/TGFB1/C5AR1/DOCK8/CSF1R/MMP14/FPR2/CCL5/TRPV4/MADCAM1/CXCL10/CCR2/ITGB3/CX3CR1/TNFSF14/SLAMF1/CCR7/CCL20/SERPINE1/LGALS3/ITGA4/RARRES2/PDGFD	30
GO:0022408	negative regulation of cell-cell adhesion	48/1577	209/18805	0.229665	2.73865	7.64714	8.88373e-11	3.18343e-09	2.19607e-09	CD300A/LAPTM5/SPI1/HAVCR2/LGALS9/TNFAIP8L2/PTPN6/LILRB4/LILRB1/FXYD5/CD86/CD74/LILRB2/VSIG4/SPN/ASCL2/IL4I1/TGFB1/IL10/RUNX1/HLA-DRB1/PDCD1LG2/GPNMB/LOXL3/RUNX3/JAK3/CD80/PTPN22/FGL2/CD69/ANXA1/IRF1/IL1RN/TRPV4/PDCD1/HFE/TNR/LGALS1/SOCS1/IL2RA/FOXJ1/PLA2G2A/IDO1/LGALS3/SHH/BMP2/ADAMTS18/PLA2G5	48
GO:0048167	regulation of synaptic plasticity	50/1577	223/18805	0.224215	2.67366	7.60673	9.04509e-11	3.22074e-09	2.2218e-09	TYROBP/LILRB2/SYNGR1/STXBP1/SYP/GRIN3A/CPEB3/RAB3A/PRRT1/SHANK2/CPLX2/AKAP5/CNTN4/CDC20/CX3CR1/SNAP25/SYT4/KCNB1/GRIN1/SLC4A10/JPH4/SLC8A2/GRM5/TNR/JPH3/CRH/CBLN1/CAMK2B/NOG/CHRNA7/GRIN2B/CALB1/CAMK2A/SHISA9/UNC13C/PRKCG/GRM2/SHISA7/GRIK2/SYT7/SHISA6/DRD5/SLC8A3/SCGN/CHRDL1/RASGRF1/DRD1/NEUROD2/RELN/GRIN2A	50
GO:0045621	positive regulation of lymphocyte differentiation	37/1577	137/18805	0.270073	3.2205	7.89196	9.56684e-11	3.3851e-09	2.33518e-09	SPI1/LGALS9/SASH3/NCKAP1L/LILRB4/BTK/SYK/CD86/CD74/IL18/LILRB2/IL12RB1/RHOH/IL4I1/PIK3R6/HLA-DRA/TGFB1/IL10/PTPRC/IL2RG/RUNX1/HLA-DRB1/INPP5D/RUNX3/CD80/MMP14/ANXA1/VNN1/IL15/ACTL6B/SOCS1/IL2RA/ZBTB16/GATA3/WNT10B/IL7R/SHH	37
GO:0016079	synaptic vesicle exocytosis	31/1577	102/18805	0.303922	3.62412	8.03993	1.23332e-10	4.30973e-09	2.97303e-09	STXBP2/UNC13A/STX11/STXBP1/STX1B/SYP/SYN1/RAB3A/CPLX1/RIMS2/CPLX2/RIMS1/SNAP25/SYT4/NAPB/PPFIA2/RPH3A/SYT13/SYT2/SYT1/DOC2B/SYNGR3/PRKCB/DOC2A/UNC13C/PRKCG/PCLO/SYT7/SV2B/SYT5/CPLX3	31
GO:0032755	positive regulation of interleukin-6 production	31/1577	102/18805	0.303922	3.62412	8.03993	1.23332e-10	4.30973e-09	2.97303e-09	TYROBP/LGALS9/CYBA/PYCARD/AIF1/TMEM106A/BTK/SYK/TLR1/CD74/LILRA2/LILRB2/PLCG2/UNC93B1/TLR7/TGFB1/TLR8/IL16/TLR2/CARD9/CLEC7A/PTAFR/TLR6/TRPV4/IL1A/IL6/LILRA5/F2RL1/CD36/SPON2/IL1B	31
GO:0031630	regulation of synaptic vesicle fusion to presynaptic active zone membrane	14/1577	22/18805	0.636364	7.58834	9.35467	1.35268e-10	4.66883e-09	3.22076e-09	STXBP1/RAB3A/CPLX1/CPLX2/SYT4/RPH3A/SYT13/SYT2/SYT1/DOC2B/DOC2A/SYT7/SYT5/CPLX3	14
GO:1901632	regulation of synaptic vesicle membrane organization	14/1577	22/18805	0.636364	7.58834	9.35467	1.35268e-10	4.66883e-09	3.22076e-09	STXBP1/RAB3A/CPLX1/CPLX2/SYT4/RPH3A/SYT13/SYT2/SYT1/DOC2B/DOC2A/SYT7/SYT5/CPLX3	14
GO:0050890	cognition	64/1577	329/18805	0.194529	2.31967	7.30604	1.484e-10	5.09083e-09	3.51187e-09	TREM2/LILRB2/HLA-DRA/TLR2/C5AR1/B2M/SCN2A/CHRNB2/SLC6A1/CPEB3/MAPK8IP2/ABCC8/HOXA1/CAMK4/ITGA5/PRRT1/SHANK2/CUX2/HTR2A/CX3CR1/GPR158/SNAP25/SYT4/GRIN1/JPH4/SLC8A2/GRM5/SLC12A5/CHRM1/TNR/SHANK1/JPH3/KCNK4/ATP8A1/CRH/PLCB1/CSMD1/CNTNAP2/NRXN1/NRXN3/FOSL1/NOG/CHRNA7/GRIN2B/CHRNA4/AFF2/CALB1/OPRK1/PRKCG/EN1/SHISA7/TBR1/GLP1R/ELAVL4/FGF13/DRD5/SLC8A3/RASGRF1/JAKMIP1/DRD1/GABRA5/NEUROD2/RELN/GRIN2A	64
GO:0043410	positive regulation of MAPK cascade	81/1577	464/18805	0.174569	2.08165	7.13772	1.60109e-10	5.45924e-09	3.76601e-09	LAPTM5/SPI1/HAVCR2/LGALS9/TREM2/CD4/CCR1/PYCARD/TMEM106A/SYK/CD74/LYN/PDE6G/CD40/PIK3R5/PLCG2/PIK3R6/TGFB1/MAP4K1/PTPRC/HLA-DRB1/LTBR/CARD9/C5AR1/P2RY6/GPNMB/GPBAR1/PIK3CG/CSF1R/CD44/SERPINF2/TLR6/PRKCE/GRM4/PTPN22/GPR183/ICAM1/FPR2/TRPV4/TNFRSF11A/MAPK8IP2/ALOX12B/FCGR2B/ITGB3/HTR2A/IL1A/GRM5/IL6/SLAMF1/CCR7/SPHK1/KSR2/LILRA5/F2RL1/HGF/OSM/CHI3L1/PLCB1/PLA2G2A/NRXN1/LIF/HTR2C/HAND2/CHRNA7/WNT7B/…	81
GO:0032615	interleukin-12 production	24/1577	65/18805	0.369231	4.40291	8.31468	1.67839e-10	5.65428e-09	3.90056e-09	LAPTM5/LGALS9/LILRB1/SYK/CD40/PLCG2/IRF5/UNC93B1/TLR8/IL16/IL10/TLR2/CLEC7A/IRF8/JAK3/HLA-B/IRF1/SLAMF1/CCR7/LILRA5/ACP5/PLCB1/IDO1/CD36	24
GO:0032655	regulation of interleukin-12 production	24/1577	65/18805	0.369231	4.40291	8.31468	1.67839e-10	5.65428e-09	3.90056e-09	LAPTM5/LGALS9/LILRB1/SYK/CD40/PLCG2/IRF5/UNC93B1/TLR8/IL16/IL10/TLR2/CLEC7A/IRF8/JAK3/HLA-B/IRF1/SLAMF1/CCR7/LILRA5/ACP5/PLCB1/IDO1/CD36	24
GO:0043300	regulation of leukocyte degranulation	20/1577	46/18805	0.434783	5.18458	8.59706	1.75888e-10	5.89017e-09	4.06329e-09	CD300A/SPI1/LGALS9/VAMP8/ITGB2/STXBP2/RAC2/NCKAP1L/SYK/LYN/PRAM1/ITGAM/PTAFR/CD84/STXBP1/FCGR2B/CCR2/F2RL1/IL13RA2/KLRC2	20
GO:0019722	calcium-mediated signaling	51/1577	235/18805	0.217021	2.58788	7.41087	2.04314e-10	6.80161e-09	4.69204e-09	TREM2/CD4/CCR1/FCGR3A/NFAM1/PLEK/LAT2/CCRL2/BTK/CCR5/SYK/PLCG2/C3AR1/GNA15/PTPRC/CLEC7A/BST1/TREML1/TBC1D10C/GBP1/CXCR2/NFATC1/FPR2/KCNJ11/CXCR3/CXCR4/CXCR6/CCR2/CD3E/AKAP5/CX3CR1/GRIN1/SLC8A2/GRM5/CCR7/MYH7B/SPHK1/KSR2/CCL20/TRPM8/HTR2C/GRIN2B/RYR2/NEGR1/GRIK2/NR5A2/HPCA/SLC24A4/NEUROD2/NOS1/GRIN2A	51
GO:0002702	positive regulation of production of molecular mediator of immune response	37/1577	141/18805	0.262411	3.12913	7.67775	2.3548e-10	7.79299e-09	5.37594e-09	LAPTM5/SASH3/PYCARD/LILRB1/BTK/SYK/CD86/CD74/IL18/CD40/PLCG2/IRF5/TLR7/TGFB1/IL10/PTPRC/IL2RG/CARD9/CLEC7A/CD226/CD7/IL13RA1/B2M/CLCF1/SECTM1/HTR2A/CD28/IL6/SLAMF1/TRIM6/F2RL1/GATA3/CD36/KLK5/KLK7/SPON2/IL1B	37
GO:0071675	regulation of mononuclear cell migration	38/1577	148/18805	0.256757	3.06171	7.61834	2.69029e-10	8.85123e-09	6.10595e-09	LGALS9/TREM2/CCR1/RIPK3/PYCARD/AIF1/LYN/SPN/ASCL2/C3AR1/TGFB1/SLAMF8/C5AR1/MSN/CYP19A1/DOCK8/CSF1R/MMP14/CD69/CCL2/FPR2/CCL5/TRPV4/MADCAM1/CXCL10/CCR2/ITGB3/CX3CR1/TNFSF14/SLAMF1/CCR7/CCL20/PLCB1/SERPINE1/LGALS3/ITGA4/RARRES2/PDGFD	38
GO:0002526	acute inflammatory response	32/1577	111/18805	0.288288	3.43771	7.79319	2.8405e-10	9.29109e-09	6.40939e-09	FCGR1A/FCGR2A/FCGR3A/BTK/SERPINA1/C3/ALOX5AP/SPN/A2M/PIK3CG/PLSCR1/SERPINF2/FCGR2C/SERPINA3/CXCR2/VNN1/IL1RN/TNFRSF11A/CD163/FCGR2B/IL1A/IL6/CCR7/OSM/FN1/SAA1/FCGR3B/SAA2/GATA3/OSMR/FCER1A/IL1B	32
GO:0070588	calcium ion transmembrane transport	66/1577	350/18805	0.188571	2.24863	7.13401	3.0501e-10	9.91901e-09	6.84255e-09	UCP2/CYBA/STAC3/PTPN6/CCR5/LYN/PLCG2/TGFB1/PTPRC/PLCB2/P2RY6/CACNA2D4/TMEM37/TRPV2/PIK3CG/CACNG2/PRKCE/GRIN3A/TRPV4/CACNA1I/CXCR3/CXCL10/ATP2B3/ITGB3/AKAP5/HTR2A/FAIM2/ATP2B2/GRIN1/JPH4/SLC8A2/CACNG8/LCK/CACNA1A/CCR7/CACNA2D2/CACNA2D3/CRHR1/JPH3/NALCN/PLCB1/TRPC3/CXCL9/CACNG3/TRPM8/HTR2C/CAV1/CHRNA7/GRIN2B/CACNA1B/CALHM1/RYR2/CXCL11/CACNA1E/CACNA2D1/TRPC5/SLN/CHRNA9/SLC8A3/DRD1/HPCA/SLC24A4/CNGB1…	66
GO:0007611	learning or memory	57/1577	282/18805	0.202128	2.41028	7.21934	3.30315e-10	1.06802e-08	7.36764e-09	TREM2/LILRB2/TLR2/B2M/SCN2A/CHRNB2/SLC6A1/CPEB3/MAPK8IP2/ABCC8/CAMK4/ITGA5/PRRT1/SHANK2/CUX2/HTR2A/CX3CR1/SNAP25/SYT4/GRIN1/JPH4/SLC8A2/GRM5/SLC12A5/TNR/SHANK1/JPH3/KCNK4/ATP8A1/CRH/PLCB1/CSMD1/CNTNAP2/NRXN1/NRXN3/FOSL1/NOG/CHRNA7/GRIN2B/AFF2/CALB1/OPRK1/PRKCG/EN1/SHISA7/TBR1/GLP1R/ELAVL4/FGF13/DRD5/SLC8A3/RASGRF1/DRD1/GABRA5/NEUROD2/RELN/GRIN2A	57
GO:0046879	hormone secretion	62/1577	320/18805	0.19375	2.31038	7.15296	3.40508e-10	1.09469e-08	7.5516e-09	UCP2/VAMP8/BTK/KCNQ1/ALOX5/LYN/SPP1/HLA-DRB1/TCIRG1/CYP19A1/CRY2/TSPO/PRKCE/HTR1A/ANXA1/PPARG/CCL5/IL1RN/TRPV4/KCNJ11/ABCC8/RAB3A/CPLX1/RIMS2/FAM3B/ACVR1C/CHGA/SNAP25/G6PC2/KCNB1/SMPD3/IL6/HFE/CRHR1/RAPGEF4/CRH/F2RL1/OSM/PLCB1/BRSK2/LIF/DOC2B/HTR2C/VIP/PRKCB/OPRK1/GATA3/MC4R/PCLO/SYT7/PTPRN/FOXD1/GLP1R/GPR27/EDN3/GCK/VSNL1/KCNA5/IL1B/AQP1/F2RL2/CPLX3	62
GO:0002709	regulation of T cell mediated immunity	31/1577	106/18805	0.292453	3.48737	7.76975	3.61941e-10	1.15698e-08	7.98132e-09	SASH3/NCKAP1L/RIPK3/LILRB4/LILRB1/WAS/IL18/IL12RB1/SPN/TNFRSF1B/IL4I1/HLA-DRA/PTPRC/HLA-DRB1/CD7/B2M/CD80/HLA-B/MR1/SECTM1/FCGR2B/PDCD1/CCR2/IL6/SLAMF1/HFE/AHR/GATA3/IL7R/ULBP1/IL1B	31
GO:0033627	cell adhesion mediated by integrin	28/1577	89/18805	0.314607	3.75154	7.87205	3.95624e-10	1.2575e-08	8.67478e-09	FERMT3/ITGB2/NCKAP1L/PTPN6/ITGAL/SYK/LYN/ITGAM/PLAU/ITGAX/PIK3CG/ICAM1/MUC1/CCL5/EMILIN2/ITGA5/CD3E/ITGB3/ITGB7/VCAM1/LIF/ITGB4/MMRN1/SERPINE1/TGFB2/ITGA4/DPP4/SFRP2	28
GO:0002291	T cell activation via T cell receptor contact with antigen bound to MHC molecule on antigen presenting cell	11/1577	14/18805	0.785714	9.36928	9.47765	4.00746e-10	1.26663e-08	8.73774e-09	TYROBP/HAVCR2/LGALS9/HLA-DMB/TREM2/LILRB1/ITGAL/APBB1IP/FGL2/ICAM1/LGALS3	11
GO:0002577	regulation of antigen processing and presentation	13/1577	20/18805	0.65	7.75095	9.13898	4.28267e-10	1.34605e-08	9.28563e-09	CD68/TREM2/PYCARD/WAS/CD74/LILRB2/SLC11A1/HLA-DOA/FGL2/FCGR2B/HLA-DOB/CCR7/HFE	13
GO:0097028	dendritic cell differentiation	20/1577	48/18805	0.416667	4.96856	8.32905	4.4561e-10	1.39278e-08	9.60798e-09	LGALS9/TREM2/BATF/LILRB1/LYN/LILRB2/TGFB1/LTBR/IRF8/HLA-B/TMEM176B/BATF3/CLEC12A/UBD/CAMK4/FCGR2B/TMEM176A/CCR7/F2RL1/DHRS2	20
GO:0001508	action potential	42/1577	177/18805	0.237288	2.82955	7.39898	4.52977e-10	1.40798e-08	9.71285e-09	KCNQ1/KCNE3/SCN2A/CHRNB2/KCNJ5/KCNIP2/SCN8A/KCNC1/CACNA1I/KCNJ11/ABCC8/GJD2/KCNB2/SCN3B/KCNK3/KCNB1/SLC8A2/KCNC2/SCN2B/ANK3/KCNA4/KCNK4/KCNA1/HCN1/KCNJ3/KCNV1/KCNMB2/CAV1/CHRNA4/RYR2/CD36/KCNS2/GRIK2/CACNA2D1/FGF13/HCN4/KCNA5/DRD1/NOS1/KCNS1/DSG2/CHRNA1	42
GO:0002833	positive regulation of response to biotic stimulus	75/1577	425/18805	0.176471	2.10433	6.96698	4.63505e-10	1.43279e-08	9.88399e-09	CD300A/TYROBP/SPI1/HAVCR2/HCK/CD14/TREM2/CYBA/LY86/NLRC4/PYCARD/SLC15A3/CD300LF/VAV1/CTSS/BTK/KCNK13/CD180/PIK3AP1/SYK/RASGRP4/RBM47/TLR1/CASP1/LILRA2/LY96/LYN/PLCG2/MNDA/TRAF3IP3/UNC93B1/TLR7/RNF135/TLR8/TLR2/HLA-DRB1/CARD9/ZDHHC12/CLEC7A/CD226/NMI/TLR5/GBP2/TLR10/PLSCR1/GBP5/TLR6/PRKCE/PTPN22/IRF1/ALPK1/SLAMF6/FPR2/CCL5/IRF7/MR1/S100A9/EMILIN2/OAS1/LTF/S100A8/TICAM2/PAK3/OASL/TRIM6/F2RL1/FOSL1/…	75
GO:0042116	macrophage activation	32/1577	113/18805	0.283186	3.37686	7.66723	4.70067e-10	1.44258e-08	9.95155e-09	TYROBP/HAVCR2/ITGB2/TREM2/C1QA/CTSC/FCGR3A/AIF1/TMEM106A/SYK/TLR1/CD74/CEBPA/VSIG4/HAMP/PLCG2/SLC11A1/IL10/TLR2/PTPRC/C5AR1/ITGAM/NMI/TLR6/PRKCE/CST7/FCGR2B/CX3CR1/IL6/SPHK1/CD93/LRFN5	32
GO:0030593	neutrophil chemotaxis	27/1577	84/18805	0.321429	3.83289	7.87278	4.71801e-10	1.44258e-08	9.95155e-09	FCER1G/ITGB2/RAC2/NCKAP1L/VAV1/SYK/CD74/C3AR1/CSF3R/C5AR1/BST1/PIK3CG/TREM1/CXCR2/S100A9/CXCL10/S100A8/CCR7/CXCL9/SAA1/TGFB2/LGALS3/TNFAIP6/EDN3/DPP4/DPEP1/IL1B	27
GO:0046632	alpha-beta T cell differentiation	36/1577	138/18805	0.26087	3.11075	7.52944	4.90647e-10	1.4921e-08	1.02931e-08	LGALS9/SASH3/NCKAP1L/BATF/LILRB4/SYK/CD86/IL18/IL12RB1/SPN/ASCL2/TNFSF8/HLA-DRA/IL2RG/RUNX1/HLA-DRB1/PTGER4/LOXL3/RUNX3/JAK3/CD80/GPR183/CD69/ANXA1/IRF1/SLAMF6/ICOSLG/BCL3/IL6/LGALS1/SOCS1/ITK/SOCS3/ZBTB16/GATA3/SHH	36
GO:0009914	hormone transport	63/1577	331/18805	0.190332	2.26963	7.05071	5.22734e-10	1.58113e-08	1.09073e-08	UCP2/VAMP8/BTK/KCNQ1/ALOX5/LYN/SPP1/HLA-DRB1/TCIRG1/CYP19A1/CRY2/TSPO/PRKCE/HTR1A/ANXA1/PPARG/CCL5/IL1RN/TRPV4/KCNJ11/ABCC8/RAB3A/CPLX1/RIMS2/FAM3B/ACVR1C/CHGA/SNAP25/G6PC2/KCNB1/SMPD3/IL6/HFE/CRHR1/RAPGEF4/CRH/F2RL1/OSM/PLCB1/BRSK2/LIF/DOC2B/HTR2C/VIP/PRKCB/OPRK1/GATA3/MC4R/PCLO/SYT7/PTPRN/FOXD1/GLP1R/GPR27/EDN3/GCK/VSNL1/KCNA5/IL1B/AQP1/CRYM/F2RL2/CPLX3	63
GO:0048704	embryonic skeletal system morphogenesis	29/1577	96/18805	0.302083	3.6022	7.73349	5.70338e-10	1.71589e-08	1.1837e-08	MMP14/RUNX2/HOXB7/HOXC4/HOXA1/RDH10/HOXA4/HOXB2/OSR2/HOXA5/NOG/HOXA7/HOXC9/HOXA3/IRX5/HOXA2/HOXB4/HOXB3/SHOX2/HOXD11/HOXA11/HOXD9/HOXB6/HOXA9/DSCAML1/HOXD10/HOXC11/EYA1/HOXD3	29
GO:0045807	positive regulation of endocytosis	39/1577	159/18805	0.245283	2.92489	7.37453	6.72805e-10	2.0134e-08	1.38893e-08	FCER1G/CD14/TREM2/CYBA/FCGR1A/NCKAP1L/PYCARD/FCGR2A/C2/CD300LF/BTK/SYK/C3/HAMP/PLCG2/DOCK2/SLC11A1/PTPRC/IL2RG/CLEC7A/B2M/FCGR2C/ANXA2/CCL2/ANXA2P2/TUB/FPR2/IL2RB/FCGR2B/IL15/HFE/F2RL1/SFRP4/PTX3/SERPINE1/CALY/CD36/ABCA13/PLA2G5	39
GO:0042554	superoxide anion generation	19/1577	45/18805	0.422222	5.03481	8.19853	9.26578e-10	2.75816e-08	1.9027e-08	TYROBP/ITGB2/CYBA/NCF4/SYK/CYBB/NCF1/NCF2/TGFB1/NCF1C/ITGAM/NCF1B/CLEC7A/PRKCE/FPR2/SOD2/F2RL1/ACP5/NOX4	19
GO:0031341	regulation of cell killing	31/1577	110/18805	0.281818	3.36055	7.51226	9.98687e-10	2.95717e-08	2.03998e-08	TYROBP/SPI1/HAVCR2/LGALS9/NCKAP1L/RIPK3/VAV1/LILRB1/IL12RB1/PIK3R6/HLA-DRA/TGFB1/PTPRC/HLA-DRB1/ITGAM/INPP5D/CD226/B2M/HLA-B/ICAM1/SLAMF6/MR1/FCGR2B/CX3CR1/KLRB1/F2RL1/PRF1/CD5L/IL7R/ULBP1/KLRC2	31
GO:0048791	calcium ion-regulated exocytosis of neurotransmitter	11/1577	15/18805	0.733333	8.74466	9.07838	1.3882e-09	4.08901e-08	2.82077e-08	STXBP2/UNC13A/STXBP1/STX1B/RAB3A/RIMS2/SNAP25/SYT1/DOC2B/UNC13C/SYT7	11
GO:0051966	regulation of synaptic transmission, glutamatergic	25/1577	77/18805	0.324675	3.8716	7.6392	1.6299e-09	4.77596e-08	3.29466e-08	CACNG2/UNC13A/GRM4/STXBP1/CCL2/MAPK8IP2/CCR2/HTR2A/GRIN1/CACNG8/GRM5/TNR/NRXN1/SYT1/CACNG3/ROR2/GRIN2B/KMO/GRM2/GRIK2/GRM7/GRM1/DRD1/RELN/GRIN2A	25
GO:0001910	regulation of leukocyte mediated cytotoxicity	29/1577	100/18805	0.29	3.45812	7.45671	1.6537e-09	4.82057e-08	3.32543e-08	TYROBP/SPI1/HAVCR2/LGALS9/NCKAP1L/RIPK3/VAV1/LILRB1/IL12RB1/PIK3R6/HLA-DRA/TGFB1/PTPRC/HLA-DRB1/ITGAM/INPP5D/CD226/B2M/HLA-B/ICAM1/SLAMF6/MR1/FCGR2B/CX3CR1/KLRB1/F2RL1/IL7R/ULBP1/KLRC2	29
GO:0032612	interleukin-1 production	34/1577	131/18805	0.259542	3.09492	7.2796	1.70914e-09	4.9311e-08	3.40168e-08	TYROBP/HAVCR2/LGALS9/TREM2/NLRC4/PYCARD/LILRB4/TMEM106A/CD33/CASP1/LILRA2/ELF4/SERPINB1/TLR8/IL16/IL10/CASP8/CLEC7A/CARD16/GBP5/TLR6/ANXA1/S1PR3/GSDMD/CX3CR1/IL6/CCR7/SPHK1/LILRA5/F2RL1/ACP5/SAA1/CD36/IL1R2	34
GO:0032652	regulation of interleukin-1 production	34/1577	131/18805	0.259542	3.09492	7.2796	1.70914e-09	4.9311e-08	3.40168e-08	TYROBP/HAVCR2/LGALS9/TREM2/NLRC4/PYCARD/LILRB4/TMEM106A/CD33/CASP1/LILRA2/ELF4/SERPINB1/TLR8/IL16/IL10/CASP8/CLEC7A/CARD16/GBP5/TLR6/ANXA1/S1PR3/GSDMD/CX3CR1/IL6/CCR7/SPHK1/LILRA5/F2RL1/ACP5/SAA1/CD36/IL1R2	34
GO:0007188	adenylate cyclase-modulating G protein-coupled receptor signaling pathway	54/1577	272/18805	0.198529	2.36737	6.87261	1.89312e-09	5.43402e-08	3.74861e-08	GPR65/FPR1/GPBAR1/PTGER4/GABBR1/GRM4/HTR1A/S1PR3/FPR2/CXCR3/PTGIR/HRH3/GPR61/CXCL10/RIMS2/ITGB3/AKAP5/PDE2A/CHGA/GNAL/SSTR2/GRM5/HTR6/RXFP1/GPR6/CHRM1/HTR5A/CRHR1/CHRM4/RGS1/RAPGEF4/GPR26/CXCL9/VIPR1/CHRM2/HTR1E/ADM2/VIP/OPRK1/MC4R/CXCL11/GRM2/GLP1R/GRM7/PTH2R/GLP2R/DRD5/PTGFR/GRM1/DRD1/NOS1/ADM/GPR12/VIPR2	54
GO:1990266	neutrophil migration	30/1577	107/18805	0.280374	3.34333	7.35447	2.11985e-09	6.05394e-08	4.17626e-08	FCER1G/ITGB2/RAC2/NCKAP1L/VAV1/SYK/CD74/C3AR1/CSF3R/SLAMF8/C5AR1/BST1/PIK3CG/TREM1/CXCR2/S100A9/CD99/CXCL10/IL1A/S100A8/CCR7/CXCL9/SAA1/TGFB2/LGALS3/TNFAIP6/EDN3/DPP4/DPEP1/IL1B	30
GO:0042060	wound healing	76/1577	450/18805	0.168889	2.01392	6.58654	2.75012e-09	7.81423e-08	5.39059e-08	FCER1G/FERMT3/PTPN6/VAV1/PLEK/SYK/SERPINA1/WAS/HMOX1/ALOX5/LYN/CD40/HPSE/PLCG2/TGFB1/SLC11A1/CLIC1/PLAU/CLEC7A/RHOC/TREML1/PLAUR/PIK3CG/TNFRSF12A/PDPN/PLSCR1/CD44/SERPINF2/S100A10/MYL12A/LRG1/PRKCE/STXBP1/ANXA2/ANXA1/NFATC1/PPARG/MYOF/DGKK/EMILIN2/RAB3A/ITGA5/CXCR4/ITGB3/HTR2A/IL1A/LCK/IL6/SERPING1/TIMP1/F2RL1/COL3A1/DGKG/F13A1/FN1/MMRN1/SAA1/TFPI/NOG/PLAT/CAV1/SERPINE1/CD36/TGFB2/COL5A1/ANO5/ANG…	76
GO:0051047	positive regulation of secretion	60/1577	321/18805	0.186916	2.22889	6.71877	2.7745e-09	7.84388e-08	5.41104e-08	VAMP8/ITGB2/TREM2/CYBA/CD33/SCIN/SYK/SPP1/TGFB1/TLR2/HLA-DRB1/ITGAM/PTAFR/CYP19A1/ANG/S100A10/PRKCE/STXBP1/ANXA2/CHRNB2/STX1B/SLC6A1/PPARG/TNFRSF11A/ABCC8/RAB3A/CDK5R2/ALOX12B/SYT10/IL1A/GPR158/SNAP25/SYT4/KCNB1/SMPD3/S100A8/HFE/RAPGEF4/CRH/F2RL1/PLCB1/RPH3A/SYT1/DOC2B/KMO/PRKCB/OPRK1/DOC2A/NEGR1/TGFB2/SYT7/GPR27/EDN3/GCK/VSNL1/BMP2/IL1B/AQP1/F2RL2/KLRC2	60
GO:0034765	regulation of monoatomic ion transmembrane transport	63/1577	345/18805	0.182609	2.17752	6.67863	2.91105e-09	8.18877e-08	5.64896e-08	UCP2/TREM2/CYBA/STAC3/PTPN6/CTSS/KCNQ1/FXYD5/KCNE3/LYN/HAMP/TGFB1/TCIRG1/P2RY6/PIK3CG/PRKCE/KCNJ5/KCNIP2/CCL2/KCNC1/KCNJ11/KCNAB1/CXCR3/KCNMB1/CXCL10/CCR2/ITGB3/AKAP5/RGS7/GRIN1/JPH4/KCNC2/KCNJ9/ANK3/CRHR1/JPH3/MMP9/TRPC3/CXCL9/KCNJ3/KCNJ12/KCNIP3/CAV1/GRIN2B/OPRK1/CALHM1/RYR2/CXCL11/KCNS2/CACNA2D1/EDN3/SLN/FGF13/KCNJ4/DRD1/HPCA/RGS4/NOS1/DPP10/FXYD7/STAC/GRIN2A/KCNS1	63
GO:0035710	CD4-positive, alpha-beta T cell activation	34/1577	134/18805	0.253731	3.02563	7.11954	3.23194e-09	9.00144e-08	6.20957e-08	LGALS9/SASH3/NCKAP1L/BATF/CD86/IL18/IL12RB1/SPN/ASCL2/HLA-DRA/IL2RG/RUNX1/HLA-DRB1/TCIRG1/PTGER4/LOXL3/RUNX3/JAK3/CD80/GPR183/CD69/ANXA1/SLAMF6/ICOSLG/BCL3/NKG7/CD3E/CD28/IL6/LGALS1/SOCS1/IL2RA/SOCS3/GATA3	34
GO:0050864	regulation of B cell activation	34/1577	134/18805	0.253731	3.02563	7.11954	3.23194e-09	9.00144e-08	6.20957e-08	CD300A/LAPTM5/TYROBP/SPI1/SASH3/NCKAP1L/PTPN6/NFAM1/SAMSN1/BTK/SYK/CD74/LYN/CD40/MNDA/IL4I1/TGFB1/IL10/SLAMF8/PTPRC/IL2RG/INPP5D/BST1/TBC1D10C/MMP14/GPR183/CHRNB2/CLCF1/FCGR2B/CD28/IL6/AHR/FOXJ1/TNFSF13B	34
GO:0034762	regulation of transmembrane transport	79/1577	478/18805	0.165272	1.97079	6.50456	3.68594e-09	1.02153e-07	7.04696e-08	UCP2/TREM2/CYBA/STAC3/PTPN6/CTSS/KCNQ1/FXYD5/KCNE3/LYN/C3/HAMP/TGFB1/TCIRG1/P2RY6/PIK3CG/CACNG2/PRKCE/KCNJ5/KCNIP2/CCL2/HK2/KCNC1/MAPK8IP2/KCNJ11/KCNAB1/CXCR3/KCNMB1/PRRT1/SLC25A27/CXCL10/CCR2/ITGB3/AKAP5/RGS7/GRIN1/JPH4/KCNC2/CACNG8/SLC1A2/KCNJ9/ANK3/SHANK1/CRHR1/JPH3/CRH/MMP9/TRPC3/CXCL9/KCNJ3/KCNJ12/CACNG3/KCNIP3/CAV1/GRIN2B/PRKCB/OPRK1/CALHM1/RYR2/CXCL11/KCNS2/CACNA2D1/EDN3/SLN/FGF13/KCNJ4/SL…	79
GO:0031348	negative regulation of defense response	58/1577	308/18805	0.188312	2.24553	6.66811	3.82565e-09	1.05505e-07	7.27821e-08	HAVCR2/LGALS9/HCK/TREM2/TNFAIP8L2/PTPN6/LILRB1/SYK/IL10RA/ALOX5/LYN/VSIG4/ELF4/HAMP/SPN/TRIM38/TNFRSF1B/A2M/TGFB1/IL10/SLAMF8/PTPRC/HLA-DRB1/SIGLEC10/RHBDF2/INPP5D/AOAH/TNFRSF1A/NMI/PTGER4/MICB/CYP19A1/HLA-B/FGL2/CLEC12A/PPARG/FPR2/CST7/OAS1/FCGR2B/CD96/SERPING1/AHR/IER3/HGF/ACP5/IL2RA/SOCS3/SAA1/AURKB/ISG15/ZFP36/GATA3/LRFN5/TNFAIP6/NLRP4/PBK/GPR17	58
GO:0002437	inflammatory response to antigenic stimulus	25/1577	80/18805	0.3125	3.72642	7.3935	3.98717e-09	1.09424e-07	7.5485e-08	CD68/HCK/TREM2/FCGR1A/FCGR2A/FCGR3A/BTK/SYK/LYN/C3/SPN/A2M/IL10/HLA-DRB1/RHBDF2/FCGR2C/CXCR2/FCGR2B/CD28/CCR7/IL2RA/FCGR3B/GATA3/FCER1A/GPR17	25
GO:0002705	positive regulation of leukocyte mediated immunity	37/1577	155/18805	0.23871	2.8465	6.98393	4.08623e-09	1.11598e-07	7.69849e-08	TYROBP/SPI1/SASH3/ITGB2/TREM2/FCGR1A/VAV1/BTK/RASGRP4/IL18/C3/IL12RB1/CD40/PLCG2/HLA-DRA/TGFB1/PTPRC/HLA-DRB1/ITGAM/CLEC7A/CD226/PTAFR/CD7/B2M/HLA-B/SLAMF6/CLCF1/MR1/SECTM1/CD28/IL6/SLAMF1/F2RL1/GATA3/ULBP1/IL1B/KLRC2	37
GO:0045058	T cell selection	22/1577	64/18805	0.34375	4.09906	7.51359	4.61305e-09	1.25377e-07	8.64903e-08	CD4/BATF/SYK/CD74/IL12RB1/SPN/DOCK2/PTPRC/LOXL3/JAK3/CD69/SLAMF6/CD3D/IL15/CD3E/CD28/IL6/CCR7/LGALS1/SOCS3/GATA3/SHH	22
GO:0046635	positive regulation of alpha-beta T cell activation	24/1577	75/18805	0.32	3.81585	7.39257	4.78211e-09	1.29347e-07	8.9229e-08	LGALS9/SASH3/NCKAP1L/LILRB4/SYK/CD86/IL18/IL12RB1/HLA-DRA/PTPRC/IL2RG/RASAL3/RUNX1/HLA-DRB1/EBI3/RUNX3/CD80/ANXA1/CCR2/CD3E/CD28/SOCS1/ZBTB16/SHH	24
GO:0046637	regulation of alpha-beta T cell differentiation	25/1577	81/18805	0.308642	3.68041	7.31423	5.31145e-09	1.42977e-07	9.86317e-08	LGALS9/SASH3/NCKAP1L/BATF/LILRB4/SYK/CD86/IL18/IL12RB1/ASCL2/HLA-DRA/IL2RG/RUNX1/HLA-DRB1/LOXL3/RUNX3/JAK3/CD80/CD69/ANXA1/LGALS1/SOCS1/ZBTB16/GATA3/SHH	25
GO:0070371	ERK1 and ERK2 cascade	59/1577	319/18805	0.184953	2.20548	6.56988	5.65608e-09	1.51529e-07	1.04531e-07	HAVCR2/LGALS9/TREM2/CD4/CCR1/PYCARD/PTPN6/SYK/CD74/LYN/TGFB1/PTPRC/HLA-DRB1/CARD9/C5AR1/P2RY6/GPNMB/GPBAR1/PTGER4/TBC1D10C/CSF1R/CD44/SERPINF2/PTPN22/GPR183/GBP1/ICAM1/FPR2/TRPV4/TNFRSF11A/ITGB3/HTR2A/IL1A/CTSH/SLAMF1/CCR7/ATF3/F2RL1/CHI3L1/PLA2G2A/NRXN1/LIF/DUSP9/FN1/DUSP26/HTR2C/HAND2/PTPRR/CHRNA7/NECAB2/CD36/NOX4/IQGAP3/CDK1/RPS6KA6/BMP2/IL1B/PDGFD/PLA2G5	59
GO:0002573	myeloid leukocyte differentiation	50/1577	250/18805	0.2	2.38491	6.66936	5.78799e-09	1.54328e-07	1.06462e-07	UCP2/C1QC/TYROBP/SPI1/TREM2/CD4/BATF/CCR1/LILRB4/LILRB1/OSCAR/CD74/CEBPA/LYN/HCLS1/TGFB1/EVI2B/LILRB3/TLR2/RUNX1/HLA-DRB1/LTBR/CASP8/INPP5D/TCIRG1/CSF1R/GPR183/ANXA2/BATF3/PPARG/IRF7/UBD/TNFRSF11A/CAMK4/IL15/PDE2A/LTF/CCR7/F2RL1/SOCS1/MMP9/TNFRSF11B/LIF/HOXA7/ROR2/GATA3/TNFAIP6/BMP2/DHRS2/POU4F1	50
GO:0072678	T cell migration	24/1577	76/18805	0.315789	3.76564	7.30919	6.43761e-09	1.7084e-07	1.17852e-07	RIPK3/PYCARD/AIF1/ITGAL/SPN/ASCL2/MYO1G/PIK3CG/MSN/DOCK8/GPR183/CD69/ICAM1/CCL2/CCL5/CD99/CXCL10/CCR2/ITGB3/ITGB7/TNFSF14/CCL20/CXCL11/ITGA4	24
GO:0002524	hypersensitivity	12/1577	20/18805	0.6	7.15472	8.33185	7.74173e-09	2.04483e-07	1.41061e-07	FCGR1A/FCGR2A/FCGR3A/BTK/C3/SPN/FCGR2C/FCGR2B/CCR7/FCGR3B/GATA3/FCER1A	12
GO:0045089	positive regulation of innate immune response	68/1577	395/18805	0.172152	2.05283	6.39815	8.5647e-09	2.25164e-07	1.55327e-07	CD300A/TYROBP/SPI1/HAVCR2/HCK/CD14/TREM2/CYBA/NLRC4/PYCARD/SLC15A3/CD300LF/VAV1/CTSS/BTK/KCNK13/PIK3AP1/SYK/RASGRP4/RBM47/TLR1/CASP1/LILRA2/LY96/LYN/PLCG2/MNDA/TRAF3IP3/UNC93B1/TLR7/RNF135/TLR8/TLR2/CARD9/ZDHHC12/CLEC7A/CD226/NMI/TLR5/GBP2/TLR10/PLSCR1/GBP5/TLR6/PRKCE/PTPN22/IRF1/ALPK1/SLAMF6/FPR2/CCL5/IRF7/S100A9/OAS1/LTF/S100A8/TICAM2/PAK3/OASL/TRIM6/F2RL1/FOSL1/AURKB/CAV1/ZBP1/CD36/KLRC2/PLA2G5	68
GO:0043367	CD4-positive, alpha-beta T cell differentiation	29/1577	107/18805	0.271028	3.23188	7.0047	9.15429e-09	2.39544e-07	1.65248e-07	LGALS9/SASH3/NCKAP1L/BATF/CD86/IL18/IL12RB1/SPN/ASCL2/HLA-DRA/IL2RG/RUNX1/HLA-DRB1/PTGER4/LOXL3/RUNX3/JAK3/CD80/GPR183/CD69/ANXA1/SLAMF6/ICOSLG/BCL3/IL6/LGALS1/SOCS1/SOCS3/GATA3	29
GO:0010038	response to metal ion	62/1577	347/18805	0.178674	2.13061	6.43145	9.21745e-09	2.4008e-07	1.65618e-07	UCP2/CD14/FBP1/HMOX1/CEBPA/CYBB/ALOX5AP/HAMP/PLCG2/SLC11A1/CASP8/TCIRG1/B2M/HAAO/PLSCR1/CACNG2/TSPO/KCNIP2/SLC6A1/CPNE5/KCNC1/ABCC8/KCNMB1/SOD2/LOXL2/KCNK3/IL1A/CYP1A1/KCNB1/KCNC2/SMPD3/S100A8/HFE/ANK3/VCAM1/DLG2/PGAM2/TRPC3/TNFRSF11B/KCNA1/NRXN1/HCN1/SYT1/TNNT2/KCNMB2/CAV1/KCNH1/CPNE9/RYR2/NPTX1/CDK1/CPNE7/SHH/SLC30A3/MAOB/DPEP1/AQP1/HPCA/NEUROD2/CPNE6/RASAL1/CPNE4	62
GO:0007612	learning	37/1577	160/18805	0.23125	2.75755	6.75476	1.02469e-08	2.65664e-07	1.83267e-07	TLR2/CHRNB2/SLC6A1/MAPK8IP2/ABCC8/SHANK2/HTR2A/SNAP25/GRIN1/JPH4/SLC8A2/GRM5/SLC12A5/TNR/SHANK1/JPH3/ATP8A1/CRH/PLCB1/CSMD1/CNTNAP2/NRXN1/NRXN3/FOSL1/NOG/OPRK1/EN1/TBR1/ELAVL4/FGF13/DRD5/SLC8A3/DRD1/GABRA5/NEUROD2/RELN/GRIN2A	37
GO:0007200	phospholipase C-activating G protein-coupled receptor signaling pathway	34/1577	140/18805	0.242857	2.89596	6.81244	1.08117e-08	2.7902e-07	1.9248e-07	PLEK/RASGRP4/FPR1/FPR3/C3AR1/GNA15/C5AR1/PLCB2/P2RY6/PTAFR/PIK3CG/CXCR2/FPR2/DGKK/CHGA/HTR2A/CX3CR1/GRM5/CHRM1/PLCB1/DGKG/NRXN1/CHRM2/GNG13/HTR2C/CCKBR/PRKCB/GPR83/OPRK1/PRKCG/GPR27/DRD5/GRM1/DRD1	34
GO:0043270	positive regulation of monoatomic ion transport	44/1577	210/18805	0.209524	2.49848	6.6067	1.09436e-08	2.81135e-07	1.93939e-07	TREM2/CCR1/STAC3/CTSS/KCNQ1/FXYD5/LILRA2/P2RY6/TRPV2/TSPO/KCNIP2/CCL2/CCL5/KCNC1/ABCC8/CXCR3/KCNMB1/CXCL10/SCN3B/CCR2/AKAP5/RGS7/GRIN1/KCNC2/SCN2B/CHRM1/ANK3/LILRA5/CRH/TRPC3/CXCL9/CAV1/NKX2-5/STC1/CAMK2A/OPRK1/CXCL11/LGALS3/EDN3/FGF13/DRD1/NOS1/FXYD7/STAC	44
GO:0006911	phagocytosis, engulfment	18/1577	46/18805	0.391304	4.66612	7.5319	1.10303e-08	2.82074e-07	1.94586e-07	CD300A/ITGB2/TREM2/FCGR1A/NCKAP1L/AIF1/MSR1/ARHGAP25/C3/PLCG2/BIN2/ITGAM/XKR7/FCGR2B/F2RL1/XKR8/XKR4/CD36	18
GO:0002688	regulation of leukocyte chemotaxis	32/1577	127/18805	0.251969	3.00461	6.85788	1.11764e-08	2.84517e-07	1.96272e-07	LGALS9/GPSM3/RAC2/NCKAP1L/CCR1/AIF1/CD74/LYN/C3AR1/SLAMF8/C5AR1/BST1/CYP19A1/CSF1R/CCL2/CXCR2/FPR2/CCL5/TRPV4/CXCL10/CCR2/CX3CR1/IL6/TNFSF14/SLAMF1/CCR7/F2RL1/SERPINE1/TNFAIP6/EDN3/DPP4/RARRES2	32
GO:1901654	response to ketone	46/1577	225/18805	0.204444	2.43791	6.56481	1.14544e-08	2.90283e-07	2.00249e-07	UCP2/FBP1/CYBB/NCF1/A2M/SPP1/TGFB1/MAP4K1/TLR2/PTPRC/CARD9/ITGAM/P2RY6/PTAFR/PTGER4/MSN/TSPO/PRKCE/KCNJ11/IGFBP7/TNC/CYP1A1/CCR7/HOXA10/AHR/CRH/FOSL1/CAV1/TGFB2/HOXA11/GAD2/HOXA9/GABRB1/HOXD13/CA9/PTGFR/NEFL/HOXA13/F5/MAOB/AQP1/HPCA/POSTN/SCNN1B/HOXB13/DSG2	46
GO:0002820	negative regulation of adaptive immune response	22/1577	67/18805	0.328358	3.91552	7.23295	1.21778e-08	3.04498e-07	2.10056e-07	HAVCR2/NCKAP1L/PTPN6/LILRB4/LILRB1/SAMSN1/SPN/ASCL2/IL4I1/PTPRC/LOXL3/JAK3/CD80/CD69/FCGR2B/PDCD1/SLAMF1/HFE/AHR/LGALS1/FOXJ1/IL7R	22
GO:0032623	interleukin-2 production	22/1577	67/18805	0.328358	3.91552	7.23295	1.21778e-08	3.04498e-07	2.10056e-07	LAPTM5/HAVCR2/SASH3/CD4/LILRB4/CD86/VSIG4/PLCG2/PTPRC/RUNX1/CARD9/CLEC7A/CD80/ANXA1/GBP1/CCR2/CD3E/CD28/IL1A/ZFP36/GATA3/IL1B	22
GO:0032663	regulation of interleukin-2 production	22/1577	67/18805	0.328358	3.91552	7.23295	1.21778e-08	3.04498e-07	2.10056e-07	LAPTM5/HAVCR2/SASH3/CD4/LILRB4/CD86/VSIG4/PLCG2/PTPRC/RUNX1/CARD9/CLEC7A/CD80/ANXA1/GBP1/CCR2/CD3E/CD28/IL1A/ZFP36/GATA3/IL1B	22
GO:0034341	response to type II interferon	31/1577	121/18805	0.256198	3.05505	6.86125	1.23359e-08	3.07087e-07	2.11842e-07	LGALS9/HCK/AIF1/WAS/CASP1/CD74/IL12RB1/KYNU/CD40/SLC11A1/TLR2/CIITA/HLA-DPA1/SP100/VIM/IRF8/GBP2/GBP5/STXBP1/RAB20/CD58/GBP1/IRF1/CCL2/PPARG/BST2/CCL5/UBD/GBP3/CAMK2A/FCAR	31
GO:0048705	skeletal system morphogenesis	47/1577	233/18805	0.201717	2.40538	6.53079	1.24288e-08	3.08036e-07	2.12496e-07	TGFB1/TMEM119/MMP14/RUNX2/HOXB7/HOXC4/TRPV4/HOXA1/SERPINH1/RDH10/COL1A1/LTF/SMPD3/HOXA4/HOXB2/HAS2/ACP5/COL3A1/OSR2/SFRP4/HOXA5/NOG/HOXA7/HOXC9/RIPPLY2/HOXA3/IRX5/HOXA2/HOXB4/STC1/HOXB3/MGP/SHOX2/WNT10B/HOXD11/HOXA11/HOXD9/HOXB6/HOXA9/DSCAML1/HOXC8/HOXD10/HOXC11/EYA1/HOXD8/MSX2/HOXD3	47
GO:0002823	negative regulation of adaptive immune response based on somatic recombination of immune receptors built from immunoglobulin superfamily domains	21/1577	62/18805	0.33871	4.03896	7.25144	1.39417e-08	3.44018e-07	2.37318e-07	HAVCR2/NCKAP1L/PTPN6/LILRB4/LILRB1/SPN/ASCL2/IL4I1/PTPRC/LOXL3/JAK3/CD80/CD69/FCGR2B/PDCD1/SLAMF1/HFE/AHR/LGALS1/FOXJ1/IL7R	21
GO:0045582	positive regulation of T cell differentiation	31/1577	122/18805	0.254098	3.03001	6.80577	1.52257e-08	3.74061e-07	2.58043e-07	LGALS9/SASH3/NCKAP1L/LILRB4/SYK/CD86/CD74/IL18/LILRB2/IL12RB1/RHOH/IL4I1/PIK3R6/HLA-DRA/TGFB1/PTPRC/IL2RG/RUNX1/HLA-DRB1/RUNX3/CD80/ANXA1/VNN1/ACTL6B/SOCS1/IL2RA/ZBTB16/GATA3/WNT10B/IL7R/SHH	31
GO:0070372	regulation of ERK1 and ERK2 cascade	55/1577	296/18805	0.185811	2.21571	6.37834	1.566e-08	3.83057e-07	2.64249e-07	HAVCR2/LGALS9/TREM2/CD4/CCR1/PYCARD/PTPN6/SYK/CD74/LYN/TGFB1/PTPRC/HLA-DRB1/CARD9/C5AR1/P2RY6/GPNMB/GPBAR1/TBC1D10C/CSF1R/CD44/SERPINF2/PTPN22/GPR183/GBP1/ICAM1/FPR2/TRPV4/TNFRSF11A/ITGB3/HTR2A/IL1A/SLAMF1/CCR7/ATF3/F2RL1/CHI3L1/PLA2G2A/NRXN1/LIF/DUSP9/FN1/DUSP26/HTR2C/HAND2/PTPRR/CHRNA7/NECAB2/CD36/NOX4/RPS6KA6/BMP2/IL1B/PDGFD/PLA2G5	55
GO:0002720	positive regulation of cytokine production involved in immune response	25/1577	85/18805	0.294118	3.50722	7.00926	1.58691e-08	3.86491e-07	2.66618e-07	LAPTM5/SASH3/PYCARD/LILRB1/SYK/CD74/IL18/PLCG2/IRF5/TLR7/CARD9/CLEC7A/CD226/CD7/B2M/SECTM1/HTR2A/IL6/SLAMF1/TRIM6/F2RL1/GATA3/CD36/SPON2/IL1B	25
GO:0070374	positive regulation of ERK1 and ERK2 cascade	42/1577	198/18805	0.212121	2.52945	6.54565	1.611e-08	3.90667e-07	2.69498e-07	HAVCR2/LGALS9/TREM2/CD4/CCR1/PYCARD/CD74/TGFB1/PTPRC/HLA-DRB1/CARD9/C5AR1/P2RY6/GPNMB/GPBAR1/CSF1R/CD44/SERPINF2/PTPN22/GPR183/ICAM1/FPR2/TRPV4/TNFRSF11A/ITGB3/HTR2A/IL1A/SLAMF1/CCR7/F2RL1/CHI3L1/PLA2G2A/NRXN1/HTR2C/HAND2/CHRNA7/NECAB2/CD36/NOX4/BMP2/PDGFD/PLA2G5	42
GO:1903307	positive regulation of regulated secretory pathway	18/1577	47/18805	0.382979	4.56685	7.40736	1.64797e-08	3.97917e-07	2.745e-07	VAMP8/ITGB2/SYK/ITGAM/PTAFR/STXBP1/RAB3A/CDK5R2/SYT10/SYT4/KCNB1/F2RL1/RPH3A/SYT1/DOC2B/DOC2A/SYT7/KLRC2	18
GO:0097553	calcium ion transmembrane import into cytosol	41/1577	191/18805	0.21466	2.55972	6.55491	1.6648e-08	4.00264e-07	2.76119e-07	CYBA/PTPN6/CCR5/LYN/PLCG2/TGFB1/PTPRC/PLCB2/P2RY6/TRPV2/PRKCE/TRPV4/CACNA1I/CXCR3/CXCL10/ITGB3/AKAP5/HTR2A/GRIN1/JPH4/SLC8A2/LCK/CACNA1A/CCR7/JPH3/PLCB1/TRPC3/CXCL9/HTR2C/CAV1/GRIN2B/CACNA1B/RYR2/CXCL11/CACNA1E/CACNA2D1/SLC8A3/DRD1/SLC24A4/NOS1/GRIN2A	41
GO:0050806	positive regulation of synaptic transmission	39/1577	177/18805	0.220339	2.62744	6.58161	1.73497e-08	4.15358e-07	2.86532e-07	TYROBP/LILRB2/ZDHHC12/CACNG2/PRKCE/STXBP1/STX1B/CCL2/PRRT1/SHANK2/CCR2/AKAP5/CX3CR1/GPR158/SNAP25/GRIN1/SLC8A2/CACNG8/TNR/CRH/NALCN/NRXN1/SYT1/CACNG3/NOG/CA7/ROR2/CHRNA7/GRIN2B/KMO/CALB1/PRKCG/SHISA7/GRIK2/SLC8A3/SCGN/DRD1/RELN/GRIN2A	39
GO:0072676	lymphocyte migration	29/1577	110/18805	0.263636	3.14374	6.82228	1.80752e-08	4.30895e-07	2.97249e-07	RIPK3/PYCARD/AIF1/ITGAL/SPN/ASCL2/MYO1G/PIK3CG/MSN/DOCK8/HSD3B7/GPR183/CD69/ICAM1/CCL2/CCL5/MADCAM1/CD99/CXCL10/CCR2/ITGB3/ITGB7/TNFSF14/CCR7/CCL20/SAA1/GATA3/CXCL11/ITGA4	29
GO:0050803	regulation of synapse structure or activity	58/1577	321/18805	0.180685	2.15459	6.31256	1.82621e-08	4.33513e-07	2.99056e-07	ABI3/TREM2/KCNK13/IL10RA/LILRB2/IL10/TLR2/CASKIN1/LRP4/CHRNB2/SLITRK5/SHANK2/FCGR2B/CDK5R1/CUX2/RTN4R/CDC20/SRPX2/GPR158/SNAP25/PTPRT/CBLN2/PRMT8/SLC12A5/PAK3/CACNA2D3/PPFIA2/FRMPD4/SLIT1/SLITRK1/CBLN1/DNM3/NRXN1/PCDH8/LRTM2/CAMK2B/FLRT1/ROR2/GRIN2B/DAB1/SLC17A6/ICAM5/NEGR1/IL1RAPL1/LRFN2/LRFN5/CDKL5/C1QL3/LINGO2/SLITRK4/SLC17A8/CAMKV/NEFL/NEUROD2/SLC17A7/C1QL2/ST8SIA2/RELN	58
GO:0043370	regulation of CD4-positive, alpha-beta T cell differentiation	21/1577	63/18805	0.333333	3.97485	7.15567	1.92695e-08	4.55506e-07	3.14227e-07	LGALS9/SASH3/NCKAP1L/BATF/CD86/IL18/IL12RB1/ASCL2/HLA-DRA/IL2RG/RUNX1/HLA-DRB1/LOXL3/RUNX3/JAK3/CD80/CD69/ANXA1/LGALS1/SOCS1/GATA3	21
GO:0010469	regulation of signaling receptor activity	24/1577	80/18805	0.3	3.57736	6.98929	1.99544e-08	4.69722e-07	3.24034e-07	LILRB4/IL10/PLAU/CACNG2/CCL2/PPARG/MAPK8IP2/PRRT1/FCGR2B/CCR2/CDK5R1/CACNG8/HFE/GPRC5A/SHANK1/CRH/CACNG3/NOG/GREM2/SERPINE1/SHISA9/SHISA7/SHISA6/RELN	24
GO:0006874	intracellular calcium ion homeostasis	56/1577	306/18805	0.183007	2.18227	6.3085	2.02263e-08	4.74139e-07	3.27081e-07	CYBA/CCR1/PTPN6/CCR5/LYN/CD40/PLCG2/TGFB1/PTPRC/PLCB2/TCIRG1/P2RY6/PRKCE/CCL5/TRPV4/CXCR3/SLC25A27/CXCL10/CCR2/ATP2B3/ITGB3/HTR2A/ATP2B2/VDR/JPH4/SLC8A2/LCK/GRM5/CCR7/MYH7B/JPH3/PLCB1/TRPC3/CXCL9/CCL8/TRPM8/HTR2C/CAV1/CHRNA7/PRKCB/CALB1/STC1/RYR2/CXCL11/GRIK2/EDN3/TRPC5/DRD5/SV2B/SLC8A3/SCGN/GRM1/DRD1/SLC24A4/CNGB1/GPR12	56
GO:0030199	collagen fibril organization	22/1577	69/18805	0.318841	3.80203	7.05476	2.24331e-08	5.21522e-07	3.59768e-07	LOXL3/SERPINF2/ANXA2/SERPINH1/LOXL2/COL1A1/P4HA3/LOX/COL3A1/MMP11/COL1A2/LUM/TGFB2/COL5A1/LOXL4/FMOD/EFEMP2/COL14A1/LOXL1/AEBP1/TLL1/SFRP2	22
GO:0045576	mast cell activation	22/1577	69/18805	0.318841	3.80203	7.05476	2.24331e-08	5.21522e-07	3.59768e-07	CD300A/LGALS9/VAMP8/STXBP2/RAC2/CD300LF/PTPN6/LAT2/BTK/SYK/LCP2/LYN/RHOH/CD226/CD84/PIK3CG/PLSCR1/STXBP1/CPLX2/CHGA/FCER1A/IL13RA2	22
GO:0031644	regulation of nervous system process	31/1577	124/18805	0.25	2.98114	6.69651	2.30051e-08	5.32621e-07	3.67424e-07	CTSC/TYMP/TNFRSF1B/ITGAX/STX1B/CST7/RIMS2/CUX2/CELF4/RIMS1/GRIN1/SLC8A2/TNR/SHANK1/CBLN1/NRXN1/HTR2C/CHRNA7/GRIN2B/SHISA9/CHRNA2/PIRT/SHISA7/SHISA6/SLC8A3/GRM1/FABP5/TAC1/RGS4/RELN/GRIN2A	31
GO:0031295	T cell costimulation	18/1577	48/18805	0.375	4.4717	7.28627	2.43076e-08	5.60468e-07	3.86635e-07	PTPN6/VAV1/LILRB4/CD86/LYN/LILRB2/SPN/PDCD1LG2/CD80/CD3E/CD28/LCK/TNFSF14/CCR7/LGALS1/TNFSF13B/CAV1/DPP4	18
GO:0009612	response to mechanical stimulus	45/1577	223/18805	0.201794	2.4063	6.39156	2.49405e-08	5.72715e-07	3.95083e-07	KCNQ1/CASP1/CD40/TLR7/TGFB1/TLR8/LTBR/ITGAM/CASP8/CASP5/TNFRSF1A/TLR5/PTGER4/MMP14/IRF1/ATP8A2/KCNC1/TRPV4/TNFRSF11A/CXCR4/CXCL10/ITGB3/PDE2A/COL1A1/TNC/HTR2A/TNFSF14/TNFRSF8/KCNK4/CHI3L1/CNTNAP2/LHFPL5/KCNA1/NRXN1/FOSL1/CALB1/RYR2/IGFBP2/ANO3/ANGPT2/CHRNA9/KCNA5/IL1B/AQP1/POSTN	45
GO:0009615	response to virus	70/1577	425/18805	0.164706	1.96404	6.08193	3.30125e-08	7.54994e-07	5.20827e-07	LGALS9/VAMP8/RIPK3/PYCARD/LILRB1/CASP1/IL12RB1/RNASE2/NPC2/CD40/RNASE6/SPN/TRIM38/IRF5/UNC93B1/TLR7/TGFB1/RNF135/TLR8/TLR2/PTPRC/APOBEC3G/CARD9/APOBEC3C/ITGAX/WDFY4/NMI/GBP2/PLSCR1/MICB/GBP5/MX2/FGL2/TRIM34/APOBEC3F/BATF3/GBP1/IRF1/BST2/CCL5/IRF7/BCL3/CXCR4/OAS1/CXCL10/IL15/IFI44/HERC5/IL6/APOBEC3D/OASL/OAS2/TRIM6/ISG20/F2RL1/PRF1/GBP3/CXCL9/CHRM2/CCL8/FOSL1/APOBEC3B/ISG15/ZBP1/OPRK1/GATA3/IFI44L…	70
GO:0031294	lymphocyte costimulation	18/1577	49/18805	0.367347	4.38044	7.16845	3.54207e-08	8.0679e-07	5.56558e-07	PTPN6/VAV1/LILRB4/CD86/LYN/LILRB2/SPN/PDCD1LG2/CD80/CD3E/CD28/LCK/TNFSF14/CCR7/LGALS1/TNFSF13B/CAV1/DPP4	18
GO:0002707	negative regulation of lymphocyte mediated immunity	21/1577	65/18805	0.323077	3.85254	6.96992	3.59743e-08	8.16095e-07	5.62977e-07	HAVCR2/LGALS9/NCKAP1L/PTPN6/LILRB4/LILRB1/SPN/IL4I1/TGFB1/PTPRC/INPP5D/CD80/HLA-B/FCGR2B/PDCD1/SLAMF1/CD96/HFE/AHR/FOXJ1/IL7R	21
GO:0007596	blood coagulation	47/1577	241/18805	0.195021	2.32553	6.26595	3.73003e-08	8.42777e-07	5.81383e-07	FCER1G/FERMT3/PTPN6/VAV1/PLEK/SYK/SERPINA1/WAS/LYN/CD40/HPSE/PLCG2/CLIC1/PLAU/TREML1/PLAUR/PIK3CG/PDPN/PLSCR1/SERPINF2/MYL12A/STXBP1/ANXA2/DGKK/EMILIN2/ITGB3/HTR2A/LCK/IL6/SERPING1/F2RL1/COL3A1/DGKG/F13A1/MMRN1/SAA1/TFPI/PLAT/CAV1/SERPINE1/CD36/ANGPT2/FAP/SHH/F5/F2RL2/ADAMTS18	47
GO:0099024	plasma membrane invagination	19/1577	55/18805	0.345455	4.11939	7.00928	4.71621e-08	1.06134e-06	7.32155e-07	CD300A/ITGB2/TREM2/FCGR1A/NCKAP1L/AIF1/MSR1/ARHGAP25/C3/PLCG2/BIN2/ITGAM/XKR7/FCGR2B/F2RL1/XKR8/AURKB/XKR4/CD36	19
GO:0045730	respiratory burst	16/1577	40/18805	0.4	4.76982	7.22103	4.99932e-08	1.12057e-06	7.73013e-07	HCK/TREM2/CYBA/RAC2/NCF4/CYBB/NCF1/NCF2/SLC11A1/SLAMF8/NCF1C/NCF1B/CLEC7A/PIK3CG/S100A9/CD52	16
GO:0099505	regulation of presynaptic membrane potential	14/1577	31/18805	0.451613	5.38528	7.39304	5.43762e-08	1.21397e-06	8.37448e-07	GABBR1/KCNC1/KCNJ11/KCNC2/KCNJ9/KCNA4/KCNA1/KCTD16/KCNJ3/GRIA4/GRIN2B/GRIK2/GABRB1/GABRA5	14
GO:0002283	neutrophil activation involved in immune response	11/1577	19/18805	0.578947	6.90368	7.78944	5.59937e-08	1.24364e-06	8.57915e-07	FCER1G/TYROBP/SPI1/ITGB2/STXBP2/SYK/LILRA2/PRAM1/ITGAM/PTAFR/SCNN1B	11
GO:0055074	calcium ion homeostasis	58/1577	331/18805	0.175227	2.0895	6.05038	5.61472e-08	1.24364e-06	8.57915e-07	CYBA/CCR1/PTPN6/CCR5/LYN/CD40/PLCG2/TGFB1/PTPRC/PLCB2/TCIRG1/P2RY6/FAM20A/PRKCE/CCL5/TRPV4/CXCR3/SLC25A27/CXCL10/CCR2/ATP2B3/ITGB3/HTR2A/ATP2B2/VDR/GRIN1/JPH4/SLC8A2/LCK/GRM5/CCR7/MYH7B/JPH3/PLCB1/TRPC3/CXCL9/CCL8/TRPM8/HTR2C/CAV1/CHRNA7/PRKCB/CALB1/STC1/RYR2/CXCL11/GRIK2/EDN3/TRPC5/DRD5/SV2B/SLC8A3/SCGN/GRM1/DRD1/SLC24A4/CNGB1/GPR12	58
GO:0048568	embryonic organ development	73/1577	457/18805	0.159737	1.9048	5.92431	6.08263e-08	1.34199e-06	9.25764e-07	KCNQ1/ST14/CEBPA/A2M/ASCL2/TGFB1/IL10/SPINT1/CASP8/MYO7A/MMP14/RUNX2/ATP8A2/HOXB7/HOXC4/HOXA1/TEAD4/RDH10/FZD2/ID3/PCDH12/HOXA4/HOXB2/MFAP2/ANKRD24/TEAD2/OSR2/LHFPL5/LIF/SOCS3/CRB2/HOXA5/EN2/HAND2/NOG/HOXA7/HOXC9/SNAI1/WNT7B/E2F8/HOXA3/IRX5/HOXA2/HOXB4/NKX2-5/HOXB3/GATA3/SHOX2/RYR2/TGFB2/EFEMP1/HOXD11/HOXA11/EN1/HOXD9/HOXB6/HOXA9/DSCAML1/CHRNA9/CTHRC1/HOXD10/HOXC11/FOLR1/SHH/FGF9/PHLDA2/RARRES2/G…	73
GO:0002821	positive regulation of adaptive immune response	32/1577	136/18805	0.235294	2.80577	6.39434	6.46744e-08	1.42132e-06	9.80487e-07	SASH3/TREM2/FCGR1A/CD4/PYCARD/BTK/IL18/C3/IL12RB1/CD40/HLA-DRA/TGFB1/SLC11A1/PTPRC/HLA-DRB1/CARD9/CLEC7A/CD226/CD7/B2M/HLA-B/CLCF1/MR1/SECTM1/CCR2/CD28/IL6/SLAMF1/TNFSF13B/GATA3/ULBP1/IL1B	32
GO:0007187	G protein-coupled receptor signaling pathway, coupled to cyclic nucleotide second messenger	19/1577	56/18805	0.339286	4.04583	6.90611	6.57963e-08	1.44035e-06	9.93615e-07	CCR1/HTR1A/ANXA1/CCL2/PTGIR/HRH3/HTR2A/SSTR2/HTR6/CHRM1/HTR5A/CHRM4/SSTR3/SSTR1/VIPR1/CHRM2/HTR1E/HTR2C/DRD1	19
GO:0051968	positive regulation of synaptic transmission, glutamatergic	15/1577	36/18805	0.416667	4.96856	7.21086	6.83622e-08	1.49072e-06	1.02836e-06	CACNG2/STXBP1/CCL2/CCR2/GRIN1/CACNG8/TNR/NRXN1/CACNG3/ROR2/GRIN2B/KMO/DRD1/RELN/GRIN2A	15
GO:0019724	B cell mediated immunity	42/1577	208/18805	0.201923	2.40784	6.17713	7.0885e-08	1.53976e-06	1.06219e-06	FCER1G/C1QB/C1QC/TREM2/C1QA/FCGR1A/BATF/FCGR2A/C2/FCGR3A/PTPN6/BTK/CD74/C3/CSF2RB/CD40/TGFB1/TLR8/IL10/PTPRC/CARD9/INPP5D/TCIRG1/CD226/FCGR2C/CFI/C1R/C1RL/IRF7/CLCF1/BCL3/IL2RB/FCGR2B/CD28/C1S/SERPING1/FOXJ1/FCGR3B/FCER1A/CD70/EXO1/IL13RA2	42
GO:0010721	negative regulation of cell development	52/1577	285/18805	0.182456	2.17571	6.05096	7.11656e-08	1.53991e-06	1.0623e-06	C1QC/TREM2/LILRB4/LILRB1/CD74/CEBPA/LYN/ASCL2/SPP1/TGFB1/LILRB3/ARHGAP4/RUNX1/INPP5D/B2M/LOXL3/RUNX3/JAK3/TSPO/LRP4/FGL2/TMEM176B/CD69/ANXA1/IRF1/CLEC12A/S1PR3/ABCC8/FCGR2B/MCF2/RTN4R/TMEM176A/LTF/IL1A/SYT4/IL6/TNR/SLIT1/LGALS1/SOCS1/FOXJ1/TNFRSF11B/NOG/HOXA7/DAB1/TNFAIP6/TRPC5/FGF13/SHH/DCC/FSTL4/IL1B	52
GO:0050817	coagulation	47/1577	246/18805	0.191057	2.27827	6.10569	7.17452e-08	1.54651e-06	1.06685e-06	FCER1G/FERMT3/PTPN6/VAV1/PLEK/SYK/SERPINA1/WAS/LYN/CD40/HPSE/PLCG2/CLIC1/PLAU/TREML1/PLAUR/PIK3CG/PDPN/PLSCR1/SERPINF2/MYL12A/STXBP1/ANXA2/DGKK/EMILIN2/ITGB3/HTR2A/LCK/IL6/SERPING1/F2RL1/COL3A1/DGKG/F13A1/MMRN1/SAA1/TFPI/PLAT/CAV1/SERPINE1/CD36/ANGPT2/FAP/SHH/F5/F2RL2/ADAMTS18	47
GO:2000514	regulation of CD4-positive, alpha-beta T cell activation	24/1577	85/18805	0.282353	3.36693	6.61706	7.297e-08	1.5669e-06	1.08092e-06	LGALS9/SASH3/NCKAP1L/BATF/CD86/IL18/IL12RB1/ASCL2/HLA-DRA/IL2RG/RUNX1/HLA-DRB1/LOXL3/RUNX3/JAK3/CD80/CD69/ANXA1/CD3E/CD28/LGALS1/SOCS1/IL2RA/GATA3	24
GO:0002824	positive regulation of adaptive immune response based on somatic recombination of immune receptors built from immunoglobulin superfamily domains	31/1577	130/18805	0.238462	2.84354	6.38144	7.45676e-08	1.59512e-06	1.10038e-06	SASH3/TREM2/FCGR1A/CD4/BTK/IL18/C3/IL12RB1/CD40/HLA-DRA/TGFB1/SLC11A1/PTPRC/HLA-DRB1/CARD9/CLEC7A/CD226/CD7/B2M/HLA-B/CLCF1/MR1/SECTM1/CCR2/CD28/IL6/SLAMF1/TNFSF13B/GATA3/ULBP1/IL1B	31
GO:0045956	positive regulation of calcium ion-dependent exocytosis	10/1577	16/18805	0.625	7.45284	7.81236	8.36927e-08	1.78354e-06	1.23036e-06	STXBP1/CDK5R2/SYT10/SYT4/KCNB1/RPH3A/SYT1/DOC2B/DOC2A/SYT7	10
GO:0050920	regulation of chemotaxis	43/1577	217/18805	0.198157	2.36293	6.10956	8.74362e-08	1.85629e-06	1.28054e-06	LGALS9/GPSM3/TREM2/RAC2/NCKAP1L/CCR1/AIF1/CD74/LYN/C3AR1/TGFB1/IL16/SLAMF8/C5AR1/BST1/CYP19A1/CSF1R/GPR183/CCL2/CXCR2/FPR2/CCL5/TRPV4/CXCR3/CXCR4/CXCL10/CCR2/CX3CR1/IL6/TNFSF14/SLAMF1/CCR7/SLIT1/F2RL1/SERPINE1/ANGPT2/TBR1/TNFAIP6/EDN3/DPP4/RARRES2/FEZF2/PDGFD	43
GO:0032611	interleukin-1 beta production	28/1577	111/18805	0.252252	3.00799	6.41942	8.84575e-08	1.8639e-06	1.2858e-06	TYROBP/LGALS9/TREM2/NLRC4/PYCARD/LILRB4/TMEM106A/CD33/CASP1/LILRA2/ELF4/SERPINB1/TLR8/CASP8/CLEC7A/CARD16/GBP5/TLR6/S1PR3/GSDMD/CX3CR1/IL6/CCR7/SPHK1/LILRA5/F2RL1/ACP5/CD36	28
GO:0032651	regulation of interleukin-1 beta production	28/1577	111/18805	0.252252	3.00799	6.41942	8.84575e-08	1.8639e-06	1.2858e-06	TYROBP/LGALS9/TREM2/NLRC4/PYCARD/LILRB4/TMEM106A/CD33/CASP1/LILRA2/ELF4/SERPINB1/TLR8/CASP8/CLEC7A/CARD16/GBP5/TLR6/S1PR3/GSDMD/CX3CR1/IL6/CCR7/SPHK1/LILRA5/F2RL1/ACP5/CD36	28
GO:0002438	acute inflammatory response to antigenic stimulus	14/1577	32/18805	0.4375	5.21699	7.22327	8.92096e-08	1.86577e-06	1.28709e-06	FCGR1A/FCGR2A/FCGR3A/BTK/C3/SPN/A2M/FCGR2C/CXCR2/FCGR2B/CCR7/FCGR3B/GATA3/FCER1A	14
GO:0036336	dendritic cell migration	14/1577	32/18805	0.4375	5.21699	7.22327	8.92096e-08	1.86577e-06	1.28709e-06	LGALS9/CCR1/CCR5/ALOX5/SLAMF8/PIK3CG/DOCK8/GPR183/CXCR2/CCL5/CXCR4/CCR2/SLAMF1/CCR7	14
GO:0050830	defense response to Gram-positive bacterium	31/1577	131/18805	0.236641	2.82184	6.33068	8.99379e-08	1.87404e-06	1.29279e-06	HAVCR2/PYCARD/IL18/RNASE6/HAMP/CASP4/TNFSF8/TLR2/CARD9/C5AR1/RNASE3/B2M/GBP2/ANG/MMP7/LYZ/MR1/RNASE4/GSDMD/CHGA/LTF/IL6/ACP5/PLA2G2A/VIP/CD36/IL7R/RARRES2/IL1B/TAC1/ADM	31
GO:0007599	hemostasis	47/1577	248/18805	0.189516	2.25989	6.04267	9.25767e-08	1.92191e-06	1.32581e-06	FCER1G/FERMT3/PTPN6/VAV1/PLEK/SYK/SERPINA1/WAS/LYN/CD40/HPSE/PLCG2/CLIC1/PLAU/TREML1/PLAUR/PIK3CG/PDPN/PLSCR1/SERPINF2/MYL12A/STXBP1/ANXA2/DGKK/EMILIN2/ITGB3/HTR2A/LCK/IL6/SERPING1/F2RL1/COL3A1/DGKG/F13A1/MMRN1/SAA1/TFPI/PLAT/CAV1/SERPINE1/CD36/ANGPT2/FAP/SHH/F5/F2RL2/ADAMTS18	47
GO:0051216	cartilage development	42/1577	210/18805	0.2	2.38491	6.10599	9.39231e-08	1.94269e-06	1.34015e-06	SCIN/TGFB1/RUNX1/CYTL1/RUNX3/CD44/RUNX2/HOXC4/TRPV4/TGFBI/SERPINH1/LOXL2/COL1A1/SMPD3/TIMP1/CHI3L1/COL3A1/OSR2/HOXA5/HAND2/NOG/ZBTB16/SNAI1/WNT7B/HOXA3/STC1/HOXB3/MGP/GATA3/SHOX2/EFEMP1/WNT10B/HOXA11/HMGA2/FGF9/BMP2/PITX1/SULF1/PRKG2/MSX2/HOXD3/SFRP2	42
GO:0002790	peptide secretion	48/1577	257/18805	0.18677	2.22715	5.99294	1.07877e-07	2.22314e-06	1.53361e-06	UCP2/CD74/ALOX5/HLA-DRB1/TCIRG1/PRKCE/CCL5/MMP7/IL1RN/TRPV4/KCNJ11/ABCC8/RAB3A/CPLX1/RIMS2/FAM3B/ACVR1C/CHGA/SNAP25/G6PC2/KCNB1/SMPD3/IL6/S100A8/HFE/CRHR1/RAPGEF4/CRH/F2RL1/PLCB1/BRSK2/DOC2B/HTR2C/VIP/PRKCB/MC4R/PCLO/SYT7/PTPRN/GPR27/EDN3/GCK/VSNL1/KCNA5/IL1B/AQP1/F2RL2/CPLX3	48
GO:0032733	positive regulation of interleukin-10 production	16/1577	42/18805	0.380952	4.54268	6.95391	1.12671e-07	2.30783e-06	1.59204e-06	LGALS9/SASH3/TREM2/PYCARD/SYK/RBM47/PLCG2/TLR2/CLEC7A/BCL3/CD28/IL6/LILRA5/F2RL1/HGF/ISG15	16
GO:0002758	innate immune response-activating signaling pathway	54/1577	305/18805	0.177049	2.11123	5.91959	1.12807e-07	2.30783e-06	1.59204e-06	CD300A/TYROBP/HAVCR2/HCK/CD14/TREM2/CYBA/NLRC4/PYCARD/SLC15A3/CD300LF/CTSS/BTK/KCNK13/PIK3AP1/SYK/TLR1/CASP1/LILRA2/LY96/LYN/PLCG2/TRAF3IP3/UNC93B1/TLR7/RNF135/TLR8/TLR2/ZDHHC12/CLEC7A/NMI/TLR5/GBP2/TLR10/GBP5/TLR6/PRKCE/PTPN22/IRF1/ALPK1/IRF7/S100A9/OAS1/LTF/S100A8/TICAM2/PAK3/OASL/F2RL1/FOSL1/AURKB/CAV1/CD36/KLRC2	54
GO:1903532	positive regulation of secretion by cell	53/1577	297/18805	0.178451	2.12795	5.92804	1.13305e-07	2.30962e-06	1.59328e-06	VAMP8/ITGB2/TREM2/CD33/SYK/SPP1/TGFB1/TLR2/HLA-DRB1/ITGAM/PTAFR/CYP19A1/ANG/S100A10/PRKCE/STXBP1/ANXA2/CHRNB2/STX1B/PPARG/TNFRSF11A/ABCC8/RAB3A/CDK5R2/SYT10/IL1A/GPR158/SNAP25/SYT4/KCNB1/SMPD3/HFE/RAPGEF4/CRH/F2RL1/PLCB1/RPH3A/SYT1/DOC2B/KMO/PRKCB/OPRK1/DOC2A/TGFB2/SYT7/GPR27/EDN3/GCK/VSNL1/BMP2/IL1B/F2RL2/KLRC2	53
GO:0042130	negative regulation of T cell proliferation	22/1577	75/18805	0.293333	3.49787	6.55774	1.2038e-07	2.44231e-06	1.68481e-06	HAVCR2/LGALS9/PTPN6/LILRB4/LILRB1/CD86/LILRB2/VSIG4/SPN/IL4I1/TGFB1/IL10/HLA-DRB1/PDCD1LG2/GPNMB/CD80/IL2RA/FOXJ1/PLA2G2A/IDO1/SHH/PLA2G5	22
GO:0050878	regulation of body fluid levels	64/1577	388/18805	0.164948	1.96693	5.82273	1.20683e-07	2.44231e-06	1.68481e-06	FCER1G/FERMT3/VAMP8/CYBA/PTPN6/VAV1/PLEK/SYK/SERPINA1/WAS/LYN/CD40/HPSE/PLCG2/CLIC1/PLAU/TREML1/PLAUR/PIK3CG/PDPN/PLSCR1/SERPINF2/MYL12A/PRKCE/STXBP1/ANXA2/HK2/TRPV4/DGKK/EMILIN2/ALOX12B/ITGB3/HTR2A/VDR/LCK/IL6/CHRM1/SERPING1/OAS2/HAS2/F2RL1/COL3A1/DGKG/F13A1/MMRN1/SAA1/TFPI/PLAT/CAV1/SERPINE1/VIP/OPRK1/NEGR1/CD36/ANGPT2/FAP/SHH/F5/AQP1/ADM/SCNN1B/F2RL2/ADAMTS18/AQP5	64
GO:0016064	immunoglobulin mediated immune response	41/1577	205/18805	0.2	2.38491	6.03205	1.33056e-07	2.68085e-06	1.84936e-06	FCER1G/C1QB/C1QC/TREM2/C1QA/FCGR1A/BATF/FCGR2A/C2/FCGR3A/PTPN6/BTK/CD74/C3/CSF2RB/CD40/TGFB1/TLR8/IL10/PTPRC/CARD9/INPP5D/TCIRG1/CD226/FCGR2C/CFI/C1R/C1RL/IRF7/CLCF1/BCL3/IL2RB/FCGR2B/CD28/C1S/SERPING1/FOXJ1/FCGR3B/FCER1A/EXO1/IL13RA2	41
GO:1903531	negative regulation of secretion by cell	34/1577	154/18805	0.220779	2.63269	6.15512	1.33423e-07	2.68085e-06	1.84936e-06	UCP2/CD300A/SPI1/LGALS9/VAMP8/NCKAP1L/LILRB1/TNFRSF1B/RHBDF2/CD84/TNFRSF1A/CRY2/TSPO/ANXA1/KCNJ11/ABCC8/FCGR2B/CCR2/ACVR1C/CHGA/SYT4/KCNB1/CRH/F2RL1/OSM/STXBP6/LIF/OPRK1/IL1RAPL1/GRM7/VSNL1/MAOB/IL1B/IL13RA2	34
GO:0050807	regulation of synapse organization	55/1577	315/18805	0.174603	2.08206	5.85953	1.39112e-07	2.78521e-06	1.92136e-06	ABI3/TREM2/KCNK13/IL10RA/LILRB2/IL10/TLR2/CASKIN1/LRP4/CHRNB2/SLITRK5/SHANK2/FCGR2B/CDK5R1/CUX2/RTN4R/CDC20/SRPX2/GPR158/SNAP25/PTPRT/CBLN2/PRMT8/SLC12A5/PAK3/CACNA2D3/PPFIA2/FRMPD4/SLIT1/SLITRK1/CBLN1/DNM3/NRXN1/PCDH8/LRTM2/CAMK2B/FLRT1/ROR2/GRIN2B/DAB1/ICAM5/NEGR1/IL1RAPL1/LRFN2/LRFN5/CDKL5/C1QL3/LINGO2/SLITRK4/CAMKV/NEFL/NEUROD2/C1QL2/ST8SIA2/RELN	55
GO:0045123	cellular extravasation	22/1577	76/18805	0.289474	3.45184	6.47985	1.56111e-07	3.11446e-06	2.14849e-06	ITGB2/RIPK3/ITGAL/SPN/PLVAP/PTAFR/BST1/PIK3CG/PTGER4/ICAM1/CCL2/MADCAM1/CD99/CCR2/SELPLG/ITGB7/CX3CR1/VCAM1/PLCB1/FUT9/ITGA4/PDGFD	22
GO:0030183	B cell differentiation	32/1577	141/18805	0.22695	2.70628	6.15291	1.58298e-07	3.14695e-06	2.1709e-06	SPI1/CMTM7/NCKAP1L/PTPN6/NFAM1/BTK/SYK/PLCG2/IL4I1/MFNG/IL10/SLAMF8/PTPRC/IL2RG/HHEX/BLNK/INPP5D/TCIRG1/LYL1/IRF8/JAK3/MMP14/GPR183/CLCF1/BCL3/FCGR2B/IL6/CD79B/VCAM1/LGALS1/TNFSF13B/ITGA4	32
GO:0038094	Fc-gamma receptor signaling pathway	15/1577	38/18805	0.394737	4.70706	6.92065	1.61686e-07	3.20297e-06	2.20954e-06	FCER1G/HCK/FCGR1A/FCGR2A/FCGR3A/VAV1/CD33/SYK/LYN/MYO1G/FCGR2C/PRKCE/FCGR2B/LCK/FCGR3B	15
GO:0002218	activation of innate immune response	56/1577	325/18805	0.172308	2.05469	5.80282	1.69451e-07	3.34502e-06	2.30754e-06	CD300A/TYROBP/HAVCR2/HCK/CD14/TREM2/CYBA/NLRC4/PYCARD/SLC15A3/CD300LF/CTSS/BTK/KCNK13/PIK3AP1/SYK/TLR1/CASP1/LILRA2/LY96/LYN/PLCG2/MNDA/TRAF3IP3/UNC93B1/TLR7/RNF135/TLR8/TLR2/ZDHHC12/CLEC7A/NMI/TLR5/GBP2/TLR10/GBP5/TLR6/PRKCE/PTPN22/IRF1/ALPK1/IRF7/S100A9/OAS1/LTF/S100A8/TICAM2/PAK3/OASL/F2RL1/FOSL1/AURKB/CAV1/ZBP1/CD36/KLRC2	56
GO:0051924	regulation of calcium ion transport	47/1577	253/18805	0.185771	2.21523	5.88772	1.72277e-07	3.38892e-06	2.33782e-06	UCP2/CYBA/CD4/CCR1/STAC3/PTPN6/LILRB1/LILRA2/LYN/LILRB2/TGFB1/IL16/P2RY6/TRPV2/CD84/PIK3CG/TSPO/PRKCE/CCL2/CCL5/CXCR3/CXCR4/CXCL10/ITGB3/AKAP5/GRIN1/JPH4/CRHR1/JPH3/LILRA5/CRH/TRPC3/CXCL9/CAMK2B/CAV1/STC1/CAMK2A/RYR2/CXCL11/LGALS3/CACNA2D1/SLN/DRD1/HPCA/RGS4/NOS1/STAC	47
GO:0001773	myeloid dendritic cell activation	13/1577	29/18805	0.448276	5.34548	7.08531	1.82395e-07	3.57546e-06	2.4665e-06	HAVCR2/BATF/PYCARD/TGFB1/DOCK2/IL10/LTBR/BATF3/UBD/CD2/CAMK4/SLAMF1/DHRS2	13
GO:0002407	dendritic cell chemotaxis	12/1577	25/18805	0.48	5.72378	7.15048	2.14667e-07	4.19346e-06	2.89283e-06	LGALS9/CCR1/CCR5/SLAMF8/PIK3CG/GPR183/CXCR2/CCL5/CXCR4/CCR2/SLAMF1/CCR7	12
GO:1904062	regulation of monoatomic cation transmembrane transport	54/1577	311/18805	0.173633	2.0705	5.75936	2.17218e-07	4.22861e-06	2.91707e-06	UCP2/TREM2/CYBA/STAC3/PTPN6/CTSS/KCNQ1/FXYD5/KCNE3/LYN/HAMP/TGFB1/TCIRG1/P2RY6/PIK3CG/PRKCE/KCNIP2/KCNC1/KCNAB1/CXCR3/KCNMB1/CXCL10/ITGB3/AKAP5/RGS7/GRIN1/JPH4/KCNC2/ANK3/CRHR1/JPH3/MMP9/TRPC3/CXCL9/KCNIP3/CAV1/GRIN2B/OPRK1/RYR2/CXCL11/KCNS2/CACNA2D1/EDN3/SLN/FGF13/DRD1/HPCA/RGS4/NOS1/DPP10/FXYD7/STAC/GRIN2A/KCNS1	54
GO:0002690	positive regulation of leukocyte chemotaxis	25/1577	96/18805	0.260417	3.10535	6.25688	2.21291e-07	4.29304e-06	2.96152e-06	LGALS9/GPSM3/RAC2/NCKAP1L/CCR1/AIF1/CD74/C3AR1/C5AR1/CSF1R/CXCR2/FPR2/CCL5/TRPV4/CXCL10/CCR2/CX3CR1/IL6/TNFSF14/SLAMF1/CCR7/F2RL1/SERPINE1/EDN3/RARRES2	25
GO:0032735	positive regulation of interleukin-12 production	16/1577	44/18805	0.363636	4.3362	6.70307	2.39903e-07	4.63813e-06	3.19958e-06	LAPTM5/LGALS9/SYK/CD40/PLCG2/IRF5/UNC93B1/IL16/TLR2/CLEC7A/IRF8/IRF1/CCR7/PLCB1/IDO1/CD36	16
GO:0017158	regulation of calcium ion-dependent exocytosis	15/1577	39/18805	0.384615	4.58636	6.78304	2.42412e-07	4.67059e-06	3.22197e-06	STXBP1/RAB3A/CDK5R2/SYT10/SYT4/KCNB1/RPH3A/SYT13/SYT2/SYT15/SYT1/DOC2B/DOC2A/SYT7/SYT5	15
GO:0051588	regulation of neurotransmitter transport	26/1577	103/18805	0.252427	3.01008	6.18887	2.49222e-07	4.78541e-06	3.30118e-06	STXBP1/STX1B/MYOF/SYN1/RAB3A/RIMS2/ITGB3/RIMS1/GPR158/SYT4/PPFIA2/SYT13/SYT2/SYT1/SYNGR3/KMO/PRKCB/CAMK2A/PRKCG/SNCG/SV2B/SYT5/SLC17A8/DRD1/NOS1/CPLX3	26
GO:0098742	cell-cell adhesion via plasma-membrane adhesion molecules	50/1577	280/18805	0.178571	2.12938	5.76056	2.5157e-07	4.81406e-06	3.32094e-06	ITGB2/ITGAL/FXYD5/IL10/ITGAM/CD84/CLDN7/CLDN23/ICAM1/IL1RN/CDH9/ITGA5/SLITRK5/EMB/CNTN4/PTPRT/L1CAM/CDHR1/PCDH12/CDH18/CELSR3/VCAM1/SLITRK1/CBLN1/CELSR1/PCDHA5/CDH22/CDH12/NRXN1/CRB2/PCDH20/PCDH8/CNTN6/PCDH7/DAB1/ELFN2/IL1RAPL1/TGFB2/LRFN5/DSCAML1/PCDHGA3/PCDHGA2/BMP2/PCDHA6/MPZL2/PCDH11X/PCDHGA1/PCDH15/DSG2/PCDHGA10	50
GO:0009620	response to fungus	22/1577	78/18805	0.282051	3.36333	6.32793	2.58469e-07	4.91265e-06	3.38896e-06	SPI1/BTK/SYK/HAMP/PLCG2/TGFB1/CARD9/CLEC7A/ANG/S100A9/CHGA/LTF/CX3CR1/S100A8/GNLY/PTX3/VIP/ZBP1/RARRES2/SPON2/TAC1/PLA2G5	22
GO:0097120	receptor localization to synapse	22/1577	78/18805	0.282051	3.36333	6.32793	2.58469e-07	4.91265e-06	3.38896e-06	TYROBP/GRIP2/CACNG2/STX1B/CPLX1/ITGB3/KIF2C/CACNG8/CACNA2D2/SLC12A5/GRIP1/KIF5A/DLG2/OLFM1/NRXN1/CACNG3/NPTX1/C1QL3/SHISA6/LRRC7/C1QL2/RELN	22
GO:0051607	defense response to virus	55/1577	321/18805	0.17134	2.04315	5.70326	2.63313e-07	4.98787e-06	3.44084e-06	VAMP8/RIPK3/PYCARD/LILRB1/CASP1/IL12RB1/RNASE2/CD40/RNASE6/SPN/TRIM38/IRF5/UNC93B1/TLR7/RNF135/TLR8/TLR2/PTPRC/APOBEC3G/CARD9/APOBEC3C/ITGAX/GBP2/PLSCR1/MICB/GBP5/MX2/FGL2/TRIM34/APOBEC3F/GBP1/IRF1/BST2/IRF7/OAS1/CXCL10/IL15/HERC5/IL6/APOBEC3D/OASL/OAS2/TRIM6/ISG20/F2RL1/PRF1/GBP3/CXCL9/APOBEC3B/ISG15/ZBP1/OPRK1/IFI44L/SPON2/IL1B	55
GO:0007215	glutamate receptor signaling pathway	18/1577	55/18805	0.327273	3.90258	6.52211	2.71274e-07	5.12144e-06	3.53299e-06	GRM4/GRIN3A/CDK5R1/GRIA2/KCNB1/GRIN1/GRM5/PLCB1/SSTR1/NRXN1/GRIA4/GRIN2B/NECAB2/GRM2/GRIK2/GRM7/GRM1/GRIN2A	18
GO:0002292	T cell differentiation involved in immune response	25/1577	97/18805	0.257732	3.07334	6.19391	2.74624e-07	5.16734e-06	3.56465e-06	FCER1G/LGALS9/BATF/CD86/IL18/IL12RB1/SPN/ASCL2/HLA-DRA/HLA-DRB1/PTGER4/LOXL3/JAK3/CD80/GPR183/FGL2/CD69/ANXA1/SLAMF6/ICOSLG/BCL3/IL6/LGALS1/SOCS3/GATA3	25
GO:0015698	inorganic anion transport	36/1577	173/18805	0.208092	2.48141	5.92231	2.75991e-07	5.17576e-06	3.57046e-06	UCP2/SLC37A2/KCNQ1/SLC11A1/CLIC1/P2RY6/CRY2/TSPO/SLC6A1/GABRG2/SLC34A2/SLC25A27/APOL1/VDR/SLC4A10/SLC12A5/GABRA4/GABRB3/GABRA3/GABRA1/SFRP4/GABRB2/GABRD/CA7/SLC17A6/GLRA3/GABRG1/ANO3/ANO5/GABRB1/ANO4/SLC22A6/SLC17A8/GABRA5/SLC17A7/PRKG2	36
GO:0007416	synapse assembly	49/1577	273/18805	0.179487	2.1403	5.74201	2.81986e-07	5.27061e-06	3.63589e-06	ABI3/TLR2/ZDHHC12/BSN/CASKIN1/LRP4/CHRNB2/GABRG2/CDH9/SLITRK5/SHANK2/CUX2/RTN4R/SRPX2/SNAP25/SPTBN2/CBLN2/SLC12A5/SLIT1/GABRA4/SLITRK1/GABRB3/CBLN1/GABRA3/GABRA1/DNM3/NRXN1/GABRB2/LRTM2/FLRT1/ICAM5/NEGR1/PCLO/GABRG1/IL1RAPL1/LRFN5/NPTX1/C1QL3/LINGO2/FGF13/SLITRK4/NRG3/DRD1/GABRA5/C1QL2/ST8SIA2/POU4F1/RELN/CBLN4	49
GO:0002507	tolerance induction	13/1577	30/18805	0.433333	5.1673	6.91113	2.97164e-07	5.51763e-06	3.8063e-06	HAVCR2/LGALS9/LILRB4/LYN/LILRB2/TGFB1/HLA-B/PDCD1/CD3E/IL2RA/FOXJ1/XKR8/IDO1	13
GO:0007214	gamma-aminobutyric acid signaling pathway	13/1577	30/18805	0.433333	5.1673	6.91113	2.97164e-07	5.51763e-06	3.8063e-06	GABBR1/HTR1A/GABRG2/GABRA4/GABRB3/GABRA3/GABRA1/GABRB2/GABRD/GABRG1/SHISA7/GABRB1/GABRA5	13
GO:0038093	Fc receptor signaling pathway	19/1577	61/18805	0.311475	3.7142	6.42391	3.06294e-07	5.66845e-06	3.91033e-06	FCER1G/HCK/FCGR1A/FCGR2A/FCGR3A/VAV1/CD33/BTK/SYK/LYN/PLCG2/MYO1G/FCGR2C/PRKCE/FCGR2B/LCK/FCGR3B/FCAR/FCER1A	19
GO:0045071	negative regulation of viral genome replication	17/1577	50/18805	0.34	4.05434	6.54286	3.11612e-07	5.74796e-06	3.96519e-06	APOBEC3G/APOBEC3C/PLSCR1/APOBEC3F/BST2/CCL5/OAS1/LTF/APOBEC3D/OASL/OAS2/TRIM6/ISG20/APOBEC3B/ISG15/SLPI/HMGA2	17
GO:0002887	negative regulation of myeloid leukocyte mediated immunity	8/1577	11/18805	0.727273	8.67239	7.70089	3.1516e-07	5.79441e-06	3.99723e-06	CD300A/SPI1/LGALS9/CD84/FCGR2B/CCR2/CX3CR1/IL13RA2	8
GO:0032722	positive regulation of chemokine production	21/1577	73/18805	0.287671	3.43035	6.2945	3.34212e-07	6.12469e-06	4.22507e-06	HAVCR2/LGALS9/PYCARD/AIF1/SYK/HMOX1/CD74/IL18/TLR7/TGFB1/TLR2/CARD9/CLEC7A/CSF1R/TRPV4/OAS1/IL6/TICAM2/F2RL1/IL1B/POSTN	21
GO:0061448	connective tissue development	51/1577	291/18805	0.175258	2.08987	5.66883	3.48791e-07	6.3711e-06	4.39505e-06	SPI1/SCIN/TGFB1/RUNX1/CYTL1/RUNX3/CD44/RUNX2/PPARG/HOXC4/TRPV4/TGFBI/SERPINH1/ITGB3/LOXL2/COL1A1/SMPD3/RXFP1/LOX/TIMP1/CHI3L1/COL3A1/OSR2/HOXA5/HAND2/NOG/ZBTB16/SNAI1/WNT7B/HOXA3/STC1/HOXB3/MGP/GATA3/SHOX2/COL5A1/EFEMP1/WNT10B/HOXA11/FOXD1/SOX8/HMGA2/FGF9/BMP2/PITX1/SULF1/PRKG2/MSX2/PDGFD/HOXD3/SFRP2	51
GO:0046638	positive regulation of alpha-beta T cell differentiation	18/1577	56/18805	0.321429	3.83289	6.4233	3.68606e-07	6.71126e-06	4.62971e-06	LGALS9/SASH3/NCKAP1L/LILRB4/SYK/CD86/IL18/IL12RB1/HLA-DRA/IL2RG/RUNX1/HLA-DRB1/RUNX3/CD80/ANXA1/SOCS1/ZBTB16/SHH	18
GO:0032637	interleukin-8 production	26/1577	105/18805	0.247619	2.95274	6.07075	3.74709e-07	6.77849e-06	4.67609e-06	LGALS9/CD14/PYCARD/CD33/SYK/TLR1/CD74/LILRA2/TLR7/TLR8/IL10/TLR2/PTPRC/CLEC7A/TLR5/TLR6/PTPN22/CD58/ANXA1/CD2/BCL3/IL6/F2RL1/CHI3L1/SERPINE1/IL1B	26
GO:0032677	regulation of interleukin-8 production	26/1577	105/18805	0.247619	2.95274	6.07075	3.74709e-07	6.77849e-06	4.67609e-06	LGALS9/CD14/PYCARD/CD33/SYK/TLR1/CD74/LILRA2/TLR7/TLR8/IL10/TLR2/PTPRC/CLEC7A/TLR5/TLR6/PTPN22/CD58/ANXA1/CD2/BCL3/IL6/F2RL1/CHI3L1/SERPINE1/IL1B	26
GO:0018108	peptidyl-tyrosine phosphorylation	39/1577	198/18805	0.19697	2.34877	5.77241	4.03673e-07	7.27905e-06	5.0214e-06	HCK/ITGB2/TREM2/CD4/PTPN6/LILRB4/SAMSN1/BTK/SYK/IL18/LYN/HCLS1/PLCG2/TGFB1/PTPRC/BST1/JAK3/CSF1R/CD80/LRP4/ITGA5/IL15/CD3E/ITGB3/HTR2A/LCK/IL6/TNK2/GPRC5A/LILRA5/SOCS1/OSM/LIF/GFRA1/CD36/EFEMP1/NOX4/RELN/SFRP2	39
GO:0010324	membrane invagination	19/1577	62/18805	0.306452	3.65429	6.33358	4.07133e-07	7.31799e-06	5.04826e-06	CD300A/ITGB2/TREM2/FCGR1A/NCKAP1L/AIF1/MSR1/ARHGAP25/C3/PLCG2/BIN2/ITGAM/XKR7/FCGR2B/F2RL1/XKR8/AURKB/XKR4/CD36	19
GO:0031340	positive regulation of vesicle fusion	11/1577	22/18805	0.5	5.96227	7.04584	4.12282e-07	7.38693e-06	5.09582e-06	ANXA2/ANXA1/SYT4/RPH3A/SYT13/SYT2/SYT1/DOC2B/DOC2A/SYT7/SYT5	11
GO:0018212	peptidyl-tyrosine modification	39/1577	199/18805	0.19598	2.33697	5.73648	4.62132e-07	8.25382e-06	5.69383e-06	HCK/ITGB2/TREM2/CD4/PTPN6/LILRB4/SAMSN1/BTK/SYK/IL18/LYN/HCLS1/PLCG2/TGFB1/PTPRC/BST1/JAK3/CSF1R/CD80/LRP4/ITGA5/IL15/CD3E/ITGB3/HTR2A/LCK/IL6/TNK2/GPRC5A/LILRA5/SOCS1/OSM/LIF/GFRA1/CD36/EFEMP1/NOX4/RELN/SFRP2	39
GO:0050728	negative regulation of inflammatory response	40/1577	207/18805	0.193237	2.30426	5.70873	4.86155e-07	8.65541e-06	5.97087e-06	HCK/TREM2/TNFAIP8L2/PTPN6/SYK/IL10RA/ALOX5/LYN/ELF4/HAMP/SPN/TNFRSF1B/IL10/SLAMF8/PTPRC/HLA-DRB1/SIGLEC10/RHBDF2/AOAH/TNFRSF1A/PTGER4/CYP19A1/CLEC12A/PPARG/FPR2/CST7/FCGR2B/AHR/IER3/HGF/ACP5/IL2RA/SOCS3/SAA1/ZFP36/GATA3/LRFN5/TNFAIP6/PBK/GPR17	40
GO:0030099	myeloid cell differentiation	70/1577	455/18805	0.153846	1.83454	5.45206	4.88466e-07	8.66911e-06	5.98032e-06	UCP2/C1QC/TYROBP/SPI1/TREM2/RAC2/CD4/NCKAP1L/BATF/CCR1/PTPN6/LILRB4/LILRB1/OSCAR/KCNQ1/SCIN/RASGRP4/CD74/CEBPA/LYN/HCLS1/TGFB1/CSF3R/EVI2B/SLC1A5/LILRB3/TLR2/IKZF1/RUNX1/HLA-DRB1/LTBR/CASP8/INPP5D/TCIRG1/IRF8/B2M/CSF1R/GPR183/ANXA2/BATF3/PPARG/HOXB7/IRF7/UBD/TNFRSF11A/CAMK4/IL15/PDE2A/LTF/CLEC5A/CCR7/LOX/MFAP2/F2RL1/SOCS1/MMP9/TNFRSF11B/LIF/HOXA5/HOXA7/ISG15/ZBTB16/ROR2/ZFP36/GATA3/TNFAIP6/HOXA9/…	70
GO:1902106	negative regulation of leukocyte differentiation	28/1577	120/18805	0.233333	2.78239	5.92613	5.07294e-07	8.97496e-06	6.19131e-06	C1QC/LILRB4/LILRB1/CD74/LYN/ASCL2/LILRB3/RUNX1/INPP5D/LOXL3/RUNX3/JAK3/FGL2/TMEM176B/CD69/ANXA1/IRF1/CLEC12A/FCGR2B/TMEM176A/LTF/LGALS1/SOCS1/FOXJ1/TNFRSF11B/HOXA7/TNFAIP6/SHH	28
GO:1903707	negative regulation of hemopoiesis	29/1577	127/18805	0.228346	2.72293	5.89423	5.18824e-07	9.15017e-06	6.31217e-06	C1QC/LILRB4/LILRB1/CD74/CEBPA/LYN/ASCL2/LILRB3/RUNX1/INPP5D/LOXL3/RUNX3/JAK3/FGL2/TMEM176B/CD69/ANXA1/IRF1/CLEC12A/FCGR2B/TMEM176A/LTF/LGALS1/SOCS1/FOXJ1/TNFRSF11B/HOXA7/TNFAIP6/SHH	29
GO:0032743	positive regulation of interleukin-2 production	14/1577	36/18805	0.388889	4.63732	6.609	5.21188e-07	9.16314e-06	6.32112e-06	SASH3/CD4/CD86/PLCG2/PTPRC/RUNX1/CLEC7A/CD80/ANXA1/CCR2/CD3E/CD28/IL1A/IL1B	14
GO:0045921	positive regulation of exocytosis	22/1577	81/18805	0.271605	3.23876	6.10907	5.30787e-07	9.30283e-06	6.41749e-06	VAMP8/ITGB2/SYK/ITGAM/PTAFR/S100A10/STXBP1/ANXA2/RAB3A/CDK5R2/SYT10/SYT4/KCNB1/SMPD3/F2RL1/RPH3A/SYT1/DOC2B/DOC2A/SYT7/VSNL1/KLRC2	22
GO:0034113	heterotypic cell-cell adhesion	19/1577	63/18805	0.301587	3.59629	6.24509	5.37414e-07	9.38973e-06	6.47743e-06	ITGB2/LILRB2/IL10/PTPRC/ITGAM/ITGAX/CD44/CD58/IL1RN/MADCAM1/CD2/ITGA5/ITGB3/ITGB7/LCK/VCAM1/ITGA4/IL1B/DSG2	19
GO:0050730	regulation of peptidyl-tyrosine phosphorylation	33/1577	156/18805	0.211538	2.5225	5.77717	5.76891e-07	1.00483e-05	6.93171e-06	ITGB2/TREM2/CD4/PTPN6/LILRB4/SAMSN1/SYK/IL18/HCLS1/PLCG2/TGFB1/PTPRC/BST1/CSF1R/CD80/LRP4/ITGA5/IL15/CD3E/ITGB3/HTR2A/IL6/TNK2/GPRC5A/LILRA5/SOCS1/OSM/LIF/GFRA1/CD36/NOX4/RELN/SFRP2	33
GO:0002221	pattern recognition receptor signaling pathway	50/1577	288/18805	0.173611	2.07023	5.53749	6.07207e-07	1.05437e-05	7.27347e-06	CD300A/HAVCR2/CD14/TREM2/CYBA/NLRC4/PYCARD/SLC15A3/CD300LF/CTSS/BTK/KCNK13/PIK3AP1/SYK/TLR1/CASP1/LILRA2/LY96/LYN/PLCG2/TRAF3IP3/UNC93B1/TLR7/RNF135/TLR8/TLR2/ZDHHC12/CLEC7A/NMI/TLR5/GBP2/TLR10/GBP5/TLR6/PRKCE/PTPN22/IRF1/ALPK1/IRF7/S100A9/OAS1/LTF/S100A8/TICAM2/OASL/F2RL1/FOSL1/AURKB/CAV1/CD36	50
GO:0050792	regulation of viral process	31/1577	142/18805	0.21831	2.60324	5.80199	6.10864e-07	1.05745e-05	7.29476e-06	LGALS9/CD4/CD74/TRIM38/HLA-DRB1/APOBEC3G/SP100/APOBEC3C/PLSCR1/APOBEC3F/BST2/CCL5/LAMP3/CXCR4/OAS1/LTF/CD28/APOBEC3D/OASL/OAS2/TRIM6/ISG20/LGALS1/PTX3/APOBEC3B/ISG15/ZFP36/SLPI/NR5A2/HMGA2/TOP2A	31
GO:0002294	CD4-positive, alpha-beta T cell differentiation involved in immune response	23/1577	88/18805	0.261364	3.11664	6.02135	6.2324e-07	1.07413e-05	7.40978e-06	LGALS9/BATF/CD86/IL18/IL12RB1/SPN/ASCL2/HLA-DRA/HLA-DRB1/PTGER4/LOXL3/JAK3/CD80/GPR183/CD69/ANXA1/SLAMF6/ICOSLG/BCL3/IL6/LGALS1/SOCS3/GATA3	23
GO:0031632	positive regulation of synaptic vesicle fusion to presynaptic active zone membrane	9/1577	15/18805	0.6	7.15472	7.21464	6.30042e-07	1.07413e-05	7.40978e-06	SYT4/RPH3A/SYT13/SYT2/SYT1/DOC2B/DOC2A/SYT7/SYT5	9
GO:0048172	regulation of short-term neuronal synaptic plasticity	9/1577	15/18805	0.6	7.15472	7.21464	6.30042e-07	1.07413e-05	7.40978e-06	SYNGR1/SYP/RAB3A/SYT4/SLC4A10/SLC8A2/SHISA9/GRIK2/SHISA6	9
GO:0099502	calcium-dependent activation of synaptic vesicle fusion	9/1577	15/18805	0.6	7.15472	7.21464	6.30042e-07	1.07413e-05	7.40978e-06	SYT4/RPH3A/SYT13/SYT2/SYT1/DOC2B/DOC2A/SYT7/SYT5	9
GO:1901634	positive regulation of synaptic vesicle membrane organization	9/1577	15/18805	0.6	7.15472	7.21464	6.30042e-07	1.07413e-05	7.40978e-06	SYT4/RPH3A/SYT13/SYT2/SYT1/DOC2B/DOC2A/SYT7/SYT5	9
GO:0051051	negative regulation of transport	71/1577	467/18805	0.152034	1.81294	5.38225	6.37654e-07	1.08382e-05	7.47664e-06	UCP2/CD300A/SPI1/LGALS9/VAMP8/NCKAP1L/CD300LF/LILRB1/APOC2/KCNQ1/KCNE3/CD74/LILRB2/HAMP/TNFRSF1B/TGFB1/TLR2/RHBDF2/SP100/CD84/TNFRSF1A/PLSCR1/CRY2/TSPO/PRKCE/ANXA2/ANXA1/STX1B/APOC1/KCNJ11/KCNAB1/ABCC8/FCGR2B/CCR2/ACVR1C/ITGB3/CHGA/HTR2A/SYT4/KCNB1/ANK3/CRHR1/CRH/F2RL1/OSM/STXBP6/DERL3/MMP9/SFRP4/LIF/CABP1/CAV1/PRKCB/STC1/PACSIN1/OPRK1/NECAB2/CD36/IL1RAPL1/GRM7/LGALS3/SLN/VSNL1/SHH/MAOB/IL1B/FABP…	71
GO:0001818	negative regulation of cytokine production	62/1577	389/18805	0.159383	1.90057	5.43023	6.45592e-07	1.09401e-05	7.54692e-06	LAPTM5/TYROBP/HAVCR2/LGALS9/TREM2/NCKAP1L/PYCARD/PTPN6/LILRB4/LILRB1/CD33/BTK/VSIG4/ELF4/SERPINB1/TGFB1/SLC11A1/TLR8/IL10/PTPRC/HLA-DRB1/CARD16/INPP5D/PDCD1LG2/GPNMB/CD84/NMI/PTGER4/JAK3/TSPO/TLR6/PTPN22/SRGN/ANXA1/GBP1/BST2/BCL3/OAS1/FCGR2B/LTF/CX3CR1/IL6/SLAMF1/CD96/TICAM2/CCR7/HFE/LILRA5/F2RL1/HGF/ACP5/FOXJ1/FN1/SIGLEC1/IDO1/CHRNA7/ZFP36/GATA3/CIDEA/TGFB2/SLC2A10/IL1R2	62
GO:1904645	response to amyloid-beta	18/1577	58/18805	0.310345	3.70072	6.23234	6.64155e-07	1.12208e-05	7.74061e-06	TYROBP/TREM2/SYK/CASP4/TLR6/ICAM1/FPR2/FCGR2B/GRM5/CACNA1A/VCAM1/MMP9/CHRNA7/CACNA1B/ATP1A3/CD36/CACNA2D1/ITGA4	18
GO:0002224	toll-like receptor signaling pathway	22/1577	82/18805	0.268293	3.19927	6.03838	6.68477e-07	1.126e-05	7.76764e-06	CD300A/CD300LF/CTSS/BTK/TLR1/LY96/PLCG2/UNC93B1/TLR7/TLR8/TLR2/TLR5/TLR10/TLR6/PRKCE/IRF1/IRF7/S100A9/S100A8/TICAM2/FOSL1/CD36	22
GO:2000106	regulation of leukocyte apoptotic process	24/1577	95/18805	0.252632	3.01252	5.9496	7.03172e-07	1.18091e-05	8.14641e-06	LGALS9/RIPK3/LILRB1/BTK/CCR5/CD74/LYN/HCLS1/IL10/DOCK8/JAK3/PTCRA/ANXA1/CXCR2/CCL5/IRF7/BCL3/PDCD1/CCR7/IDO1/AURKB/FCAR/LGALS3/IL7R	24
GO:1903900	regulation of viral life cycle	27/1577	115/18805	0.234783	2.79967	5.85682	7.07354e-07	1.1844e-05	8.17047e-06	LGALS9/CD4/CD74/TRIM38/HLA-DRB1/APOBEC3G/APOBEC3C/PLSCR1/APOBEC3F/BST2/CCL5/LAMP3/OAS1/LTF/CD28/APOBEC3D/OASL/OAS2/TRIM6/ISG20/LGALS1/APOBEC3B/ISG15/SLPI/NR5A2/HMGA2/TOP2A	27
GO:0002710	negative regulation of T cell mediated immunity	13/1577	32/18805	0.40625	4.84434	6.58497	7.34769e-07	1.22302e-05	8.43691e-06	NCKAP1L/LILRB4/LILRB1/SPN/IL4I1/PTPRC/CD80/FCGR2B/PDCD1/SLAMF1/HFE/AHR/IL7R	13
GO:0099601	regulation of neurotransmitter receptor activity	13/1577	32/18805	0.40625	4.84434	6.58497	7.34769e-07	1.22302e-05	8.43691e-06	CACNG2/CCL2/MAPK8IP2/PRRT1/CCR2/CACNG8/SHANK1/CRH/CACNG3/SHISA9/SHISA7/SHISA6/RELN	13
GO:1904018	positive regulation of vasculature development	38/1577	195/18805	0.194872	2.32376	5.62181	7.48496e-07	1.2422e-05	8.56919e-06	ITGB2/HMOX1/CYBB/C3/CD40/PIK3R6/C3AR1/TGFB1/IL10/RUNX1/C5AR1/ITGAX/LRG1/CXCR2/HK2/CXCR3/EMILIN2/ITGA5/CXCR4/ITGB3/CX3CR1/IL1A/CTSH/SPHK1/CHI3L1/ADM2/SERPINE1/CHRNA7/PRKCB/ADAM12/HSPB6/CCBE1/ANGPT2/HMGA2/IL1B/AQP1/ADM/SFRP2	38
GO:0002287	alpha-beta T cell activation involved in immune response	23/1577	89/18805	0.258427	3.08162	5.95544	7.74386e-07	1.27762e-05	8.81359e-06	LGALS9/BATF/CD86/IL18/IL12RB1/SPN/ASCL2/HLA-DRA/HLA-DRB1/PTGER4/LOXL3/JAK3/CD80/GPR183/CD69/ANXA1/SLAMF6/ICOSLG/BCL3/IL6/LGALS1/SOCS3/GATA3	23
GO:0002293	alpha-beta T cell differentiation involved in immune response	23/1577	89/18805	0.258427	3.08162	5.95544	7.74386e-07	1.27762e-05	8.81359e-06	LGALS9/BATF/CD86/IL18/IL12RB1/SPN/ASCL2/HLA-DRA/HLA-DRB1/PTGER4/LOXL3/JAK3/CD80/GPR183/CD69/ANXA1/SLAMF6/ICOSLG/BCL3/IL6/LGALS1/SOCS3/GATA3	23
GO:0030072	peptide hormone secretion	45/1577	250/18805	0.18	2.14642	5.52085	7.85386e-07	1.29198e-05	8.91264e-06	UCP2/ALOX5/HLA-DRB1/TCIRG1/PRKCE/CCL5/IL1RN/TRPV4/KCNJ11/ABCC8/RAB3A/CPLX1/RIMS2/FAM3B/ACVR1C/CHGA/SNAP25/G6PC2/KCNB1/SMPD3/IL6/HFE/CRHR1/RAPGEF4/CRH/F2RL1/PLCB1/BRSK2/DOC2B/HTR2C/VIP/PRKCB/MC4R/PCLO/SYT7/PTPRN/GPR27/EDN3/GCK/VSNL1/KCNA5/IL1B/AQP1/F2RL2/CPLX3	45
GO:0002269	leukocyte activation involved in inflammatory response	17/1577	53/18805	0.320755	3.82485	6.23065	8.01993e-07	1.31546e-05	9.07457e-06	TYROBP/ITGB2/TREM2/C1QA/CTSC/AIF1/TLR1/TLR2/PTPRC/C5AR1/ITGAM/TLR6/CST7/CX3CR1/IL6/SPHK1/SCNN1B	17
GO:0060079	excitatory postsynaptic potential	26/1577	109/18805	0.238532	2.84439	5.84271	8.16666e-07	1.33563e-05	9.21373e-06	CHRNB2/STX1B/MAPK8IP2/RIMS2/CUX2/CELF4/RIMS1/GRIN1/SLC8A2/SHANK1/CBLN1/NRXN1/CHRNA7/GRIN2B/CHRNA4/HTR3B/GLRA3/CHRNA2/SEZ6/GRIK2/CHRNA9/SLC8A3/RGS4/RELN/GRIN2A/CHRNA1	26
GO:0009952	anterior/posterior pattern specification	41/1577	219/18805	0.187215	2.23245	5.55036	8.38611e-07	1.36754e-05	9.43389e-06	HHEX/HOXB7/HOXC4/LEFTY2/HOXA4/HOXB2/HOXA10/CRB2/PCDH8/HOXC6/HOXA5/NOG/HOXA7/ZBTB16/HOXC9/RIPPLY2/HOXA3/HOXA2/HOXB4/HOXB3/HOXC10/HOXA11/EN1/HOXD9/HOXB6/HOXA9/HOXC13/HOXD13/HOXC8/HOXA6/HOXD10/HOXC11/HOXC5/SHH/BMP2/FEZF2/HOXD8/MSX2/HOXD3/MEOX2/SFRP2	41
GO:0015833	peptide transport	49/1577	283/18805	0.173145	2.06467	5.45996	8.50648e-07	1.38316e-05	9.54165e-06	UCP2/SLC15A3/CD74/ALOX5/HLA-DRB1/TCIRG1/PRKCE/CCL5/MMP7/IL1RN/TRPV4/KCNJ11/ABCC8/RAB3A/CPLX1/RIMS2/FAM3B/ACVR1C/CHGA/SNAP25/G6PC2/KCNB1/SMPD3/IL6/S100A8/HFE/CRHR1/RAPGEF4/CRH/F2RL1/PLCB1/BRSK2/DOC2B/HTR2C/VIP/PRKCB/MC4R/PCLO/SYT7/PTPRN/GPR27/EDN3/GCK/VSNL1/KCNA5/IL1B/AQP1/F2RL2/CPLX3	49
GO:0045060	negative thymic T cell selection	8/1577	12/18805	0.666667	7.94969	7.28588	8.75533e-07	1.41952e-05	9.79247e-06	CD74/SPN/DOCK2/PTPRC/CD3E/CD28/CCR7/SHH	8
GO:0006801	superoxide metabolic process	21/1577	77/18805	0.272727	3.25215	5.99129	8.88443e-07	1.4322e-05	9.87992e-06	TYROBP/ITGB2/CYBA/NCF4/SYK/CYBB/NCF1/NCF2/TGFB1/NCF1C/ITGAM/NCF1B/CLEC7A/BST1/PRKCE/FPR2/SOD2/F2RL1/ACP5/CD36/NOX4	21
GO:0015844	monoamine transport	21/1577	77/18805	0.272727	3.25215	5.99129	8.88443e-07	1.4322e-05	9.87992e-06	LILRB1/SYK/ADORA3/CHRNB2/HTR1A/ITGB3/CHGA/HTR2A/SYT4/KCNB1/CRH/SYT1/CHRNA4/VIP/PRKCB/OPRK1/GRM2/SNCG/MAOB/DRD1/NOS1	21
GO:0097696	cell surface receptor signaling pathway via STAT	33/1577	159/18805	0.207547	2.4749	5.65058	9.09311e-07	1.46165e-05	1.00831e-05	IL18/IL10RA/CSF2RB/CD40/HAMP/TGFB1/IL10/PTPRC/TNFRSF1A/NMI/CISH/JAK3/CSF1R/CSF2RA/CCL2/PPARG/CCL5/CLCF1/BCL3/IL15/CCR2/PTPRT/IL6/SOCS1/OSM/LIF/SOCS3/CAV1/DAB1/CAMK2A/IL7R/OCIAD2/CRLF1	33
GO:0032757	positive regulation of interleukin-8 production	19/1577	65/18805	0.292308	3.48563	6.07341	9.17972e-07	1.47137e-05	1.01501e-05	LGALS9/CD14/PYCARD/SYK/TLR1/CD74/LILRA2/TLR7/TLR8/TLR2/CLEC7A/TLR5/CD58/CD2/IL6/F2RL1/CHI3L1/SERPINE1/IL1B	19
GO:0051960	regulation of nervous system development	69/1577	454/18805	0.151982	1.81232	5.30089	9.26691e-07	1.48113e-05	1.02174e-05	TREM2/CTSC/TYMP/LYN/TNFRSF1B/ASCL2/SPP1/TGFB1/ARHGAP4/TLR2/SPINT1/ITGAX/TRPV2/B2M/TSPO/S100A10/LRP4/ANXA2/CLCF1/ABCC8/CST7/SLITRK5/CXCR4/MCF2/CUX2/RTN4R/SRPX2/CX3CR1/SYT4/L1CAM/GRM5/IL6/CBLN2/TNR/SLIT1/SLITRK1/CBLN1/NRXN1/LIF/FN1/LRTM2/CAMK2B/NOG/FLRT1/DAB1/HOXB3/SHOX2/IL1RAPL1/DMRTA2/CDKL5/ASPM/OTP/TRPC5/LINGO2/FGF13/SOX8/SHH/SLITRK4/BMP2/DCC/KIF14/NEFL/FSTL4/IL1B/ISLR2/FEZF2/ST8SIA2/POU4F1/RELN	69
GO:0015850	organic hydroxy compound transport	50/1577	293/18805	0.170648	2.0349	5.40171	1.02853e-06	1.63923e-05	1.13081e-05	TREM2/LILRB1/MSR1/APOC2/KCNQ1/SLC16A3/SYK/ADORA3/NPC2/SPP1/CYP19A1/TSPO/ANXA2/CHRNB2/HTR1A/ANXA2P2/APOC1/GRAMD1B/PPARG/SLC2A13/ABCC3/STAR/ITGB3/EMB/CHGA/HTR2A/SYT4/KCNB1/CRHR1/CRH/SYT1/CAV1/PON1/CHRNA4/VIP/PRKCB/OPRK1/CD36/GRM2/ABCG4/SYT7/LIPG/ABCA13/SNCG/SHH/MAOB/DRD1/AQP1/NOS1/AQP9	50
GO:0051048	negative regulation of secretion	35/1577	175/18805	0.2	2.38491	5.56874	1.07668e-06	1.71084e-05	1.18021e-05	UCP2/CD300A/SPI1/LGALS9/VAMP8/NCKAP1L/LILRB1/CD74/TNFRSF1B/RHBDF2/CD84/TNFRSF1A/CRY2/TSPO/ANXA1/KCNJ11/ABCC8/FCGR2B/CCR2/ACVR1C/CHGA/SYT4/KCNB1/CRH/F2RL1/OSM/STXBP6/LIF/OPRK1/IL1RAPL1/GRM7/VSNL1/MAOB/IL1B/IL13RA2	35
GO:0002455	humoral immune response mediated by circulating immunoglobulin	17/1577	54/18805	0.314815	3.75402	6.13163	1.07954e-06	1.71084e-05	1.18021e-05	C1QB/C1QC/TREM2/C1QA/C2/PTPN6/C3/PTPRC/CFI/C1R/C1RL/BCL3/FCGR2B/C1S/SERPING1/FOXJ1/EXO1	17
GO:0050921	positive regulation of chemotaxis	31/1577	146/18805	0.212329	2.53192	5.62202	1.15388e-06	1.82352e-05	1.25794e-05	LGALS9/GPSM3/TREM2/RAC2/NCKAP1L/CCR1/AIF1/CD74/C3AR1/TGFB1/IL16/C5AR1/CSF1R/CXCR2/FPR2/CCL5/TRPV4/CXCR3/CXCR4/CXCL10/CCR2/CX3CR1/IL6/TNFSF14/SLAMF1/CCR7/F2RL1/SERPINE1/EDN3/RARRES2/PDGFD	31
GO:0048168	regulation of neuronal synaptic plasticity	18/1577	60/18805	0.3	3.57736	6.04967	1.16094e-06	1.82954e-05	1.26209e-05	SYNGR1/SYP/RAB3A/SYT4/GRIN1/SLC4A10/SLC8A2/GRM5/JPH3/CAMK2B/NOG/GRIN2B/CAMK2A/SHISA9/GRIK2/SHISA6/RASGRF1/GRIN2A	18
GO:0042886	amide transport	54/1577	328/18805	0.164634	1.96319	5.32421	1.22345e-06	1.92265e-05	1.32633e-05	UCP2/SLC15A3/CD74/ALOX5/HLA-DRB1/TCIRG1/PRKCE/CCL5/MMP7/IL1RN/TRPV4/KCNJ11/ABCC8/RAB3A/CPLX1/RIMS2/FAM3B/ACVR1C/FOLR2/CHGA/SNAP25/G6PC2/KCNB1/SMPD3/IL6/S100A8/HFE/CRHR1/RAPGEF4/CRH/F2RL1/PLCB1/BRSK2/DOC2B/HTR2C/VIP/PRKCB/MC4R/PCLO/SLC14A2/SYT7/PTPRN/GPR27/ABCA13/EDN3/GCK/VSNL1/FOLR1/KCNA5/IL1B/AQP1/AQP9/F2RL2/CPLX3	54
GO:1903861	positive regulation of dendrite extension	11/1577	24/18805	0.458333	5.46541	6.62265	1.24583e-06	1.95239e-05	1.34684e-05	UNC13A/CPNE5/CXCR4/RIMS2/RIMS1/SYT4/SYT2/SYT1/CPNE9/CPNE6/RASAL1	11
GO:0033628	regulation of cell adhesion mediated by integrin	16/1577	49/18805	0.326531	3.89373	6.13634	1.28758e-06	2.01091e-05	1.38721e-05	FERMT3/NCKAP1L/PTPN6/SYK/LYN/PLAU/PIK3CG/MUC1/CCL5/CD3E/ITGB3/LIF/SERPINE1/TGFB2/DPP4/SFRP2	16
GO:0071346	cellular response to type II interferon	24/1577	98/18805	0.244898	2.9203	5.76637	1.29033e-06	2.01091e-05	1.38721e-05	LGALS9/HCK/AIF1/WAS/CASP1/IL12RB1/TLR2/HLA-DPA1/SP100/VIM/IRF8/GBP2/GBP5/STXBP1/RAB20/CD58/GBP1/IRF1/CCL2/PPARG/CCL5/GBP3/CAMK2A/FCAR	24
GO:0007193	adenylate cyclase-inhibiting G protein-coupled receptor signaling pathway	22/1577	85/18805	0.258824	3.08635	5.83267	1.30123e-06	2.0223e-05	1.39507e-05	PTGER4/GABBR1/GRM4/HTR1A/S1PR3/FPR2/HRH3/ITGB3/AKAP5/PDE2A/SSTR2/GRM5/CHRM1/HTR5A/CHRM4/RGS1/CHRM2/HTR1E/OPRK1/GRM2/GRM7/GRM1	22
GO:0048934	peripheral nervous system neuron differentiation	9/1577	16/18805	0.5625	6.70755	6.91006	1.33249e-06	2.06518e-05	1.42465e-05	RUNX1/RUNX3/VCAM1/HAND2/ISL2/HOXD9/NEFH/HOXD10/POU4F1	9
GO:0045766	positive regulation of angiogenesis	37/1577	192/18805	0.192708	2.29796	5.46924	1.38047e-06	2.13366e-05	1.47189e-05	ITGB2/HMOX1/CYBB/C3/CD40/PIK3R6/C3AR1/IL10/RUNX1/C5AR1/ITGAX/LRG1/CXCR2/HK2/CXCR3/EMILIN2/ITGA5/CXCR4/ITGB3/CX3CR1/IL1A/CTSH/SPHK1/CHI3L1/ADM2/SERPINE1/CHRNA7/PRKCB/ADAM12/HSPB6/CCBE1/ANGPT2/HMGA2/IL1B/AQP1/ADM/SFRP2	37
GO:0002708	positive regulation of lymphocyte mediated immunity	29/1577	133/18805	0.218045	2.60009	5.6027	1.43027e-06	2.20457e-05	1.52081e-05	SASH3/TREM2/FCGR1A/VAV1/BTK/RASGRP4/IL18/C3/IL12RB1/CD40/HLA-DRA/TGFB1/PTPRC/HLA-DRB1/CD226/CD7/B2M/HLA-B/SLAMF6/CLCF1/MR1/SECTM1/CD28/IL6/SLAMF1/GATA3/ULBP1/IL1B/KLRC2	29
GO:0050832	defense response to fungus	19/1577	67/18805	0.283582	3.38159	5.90834	1.52948e-06	2.35106e-05	1.62186e-05	SPI1/HAMP/PLCG2/TGFB1/CARD9/CLEC7A/ANG/S100A9/CHGA/LTF/CX3CR1/S100A8/GNLY/VIP/ZBP1/RARRES2/SPON2/TAC1/PLA2G5	19
GO:0042093	T-helper cell differentiation	22/1577	86/18805	0.255814	3.05046	5.76612	1.61141e-06	2.47024e-05	1.70408e-05	BATF/CD86/IL18/IL12RB1/SPN/ASCL2/HLA-DRA/HLA-DRB1/PTGER4/LOXL3/JAK3/CD80/GPR183/CD69/ANXA1/SLAMF6/ICOSLG/BCL3/IL6/LGALS1/SOCS3/GATA3	22
GO:0001774	microglial cell activation	16/1577	50/18805	0.32	3.81585	6.03198	1.74685e-06	2.66336e-05	1.8373e-05	TYROBP/ITGB2/TREM2/C1QA/CTSC/AIF1/TLR1/TLR2/PTPRC/C5AR1/ITGAM/TLR6/CST7/CX3CR1/IL6/SPHK1	16
GO:0098815	modulation of excitatory postsynaptic potential	16/1577	50/18805	0.32	3.81585	6.03198	1.74685e-06	2.66336e-05	1.8373e-05	STX1B/RIMS2/CUX2/CELF4/RIMS1/GRIN1/SLC8A2/SHANK1/CBLN1/NRXN1/CHRNA7/GRIN2B/SLC8A3/RGS4/RELN/GRIN2A	16
GO:0045069	regulation of viral genome replication	21/1577	80/18805	0.2625	3.13019	5.77665	1.7581e-06	2.67326e-05	1.84413e-05	TRIM38/APOBEC3G/APOBEC3C/PLSCR1/APOBEC3F/BST2/CCL5/OAS1/LTF/CD28/APOBEC3D/OASL/OAS2/TRIM6/ISG20/APOBEC3B/ISG15/SLPI/NR5A2/HMGA2/TOP2A	21
GO:0042100	B cell proliferation	23/1577	93/18805	0.247312	2.94908	5.70078	1.77777e-06	2.69589e-05	1.85974e-05	CD300A/TYROBP/SASH3/NCKAP1L/BTK/CD180/CD74/LYN/CD40/MNDA/GAPT/IL10/PTPRC/INPP5D/BST1/GPR183/CHRNB2/CLCF1/FCGR2B/AHR/TNFSF13B/IL7R/CD70	23
GO:0032732	positive regulation of interleukin-1 production	20/1577	74/18805	0.27027	3.22285	5.79654	1.87884e-06	2.83388e-05	1.95493e-05	TYROBP/HAVCR2/LGALS9/NLRC4/PYCARD/TMEM106A/CASP1/LILRA2/TLR8/IL16/CASP8/CLEC7A/GBP5/TLR6/GSDMD/IL6/LILRA5/F2RL1/SAA1/CD36	20
GO:0071260	cellular response to mechanical stimulus	20/1577	74/18805	0.27027	3.22285	5.79654	1.87884e-06	2.83388e-05	1.95493e-05	CASP1/CD40/TLR7/TGFB1/TLR8/LTBR/CASP8/CASP5/TNFRSF1A/TLR5/PTGER4/IRF1/ITGB3/PDE2A/COL1A1/TNFSF14/TNFRSF8/KCNK4/IL1B/AQP1	20
GO:0002220	innate immune response activating cell surface receptor signaling pathway	24/1577	100/18805	0.24	2.86189	5.64805	1.90253e-06	2.85585e-05	1.97008e-05	TYROBP/CD14/TREM2/CYBA/PIK3AP1/SYK/TLR1/LILRA2/LY96/LYN/PLCG2/TLR2/CLEC7A/NMI/TLR5/TLR6/PRKCE/PTPN22/OAS1/LTF/TICAM2/PAK3/F2RL1/KLRC2	24
GO:0002279	mast cell activation involved in immune response	17/1577	56/18805	0.303571	3.61995	5.94048	1.90864e-06	2.85585e-05	1.97008e-05	CD300A/LGALS9/VAMP8/STXBP2/RAC2/PTPN6/LAT2/BTK/SYK/LYN/CD84/PIK3CG/STXBP1/CPLX2/CHGA/FCER1A/IL13RA2	17
GO:0002448	mast cell mediated immunity	17/1577	56/18805	0.303571	3.61995	5.94048	1.90864e-06	2.85585e-05	1.97008e-05	CD300A/LGALS9/VAMP8/STXBP2/RAC2/LAT2/BTK/SYK/LYN/CD84/PIK3CG/STXBP1/CPLX2/CHGA/FCER1A/SPON2/IL13RA2	17
GO:0030888	regulation of B cell proliferation	19/1577	68/18805	0.279412	3.33186	5.82814	1.957e-06	2.92044e-05	2.01464e-05	CD300A/TYROBP/SASH3/NCKAP1L/BTK/CD74/LYN/CD40/MNDA/IL10/PTPRC/INPP5D/BST1/GPR183/CHRNB2/CLCF1/FCGR2B/AHR/TNFSF13B	19
GO:0051932	synaptic transmission, GABAergic	18/1577	62/18805	0.290323	3.46196	5.87464	1.97343e-06	2.93717e-05	2.02619e-05	ZDHHC12/GABBR1/PRKCE/STXBP1/SLC6A1/GABRG2/GABRA4/GABRB3/NALCN/GABRA3/GABRA1/NRXN1/GABRB2/GABRD/SYN3/CA7/GABRG1/GABRA5	18
GO:0150076	neuroinflammatory response	22/1577	87/18805	0.252874	3.0154	5.70053	1.98771e-06	2.95062e-05	2.03546e-05	TYROBP/ITGB2/TREM2/C1QA/CTSC/AIF1/TLR1/IL18/LYN/TNFRSF1B/PLCG2/TLR2/PTPRC/C5AR1/ITGAM/TLR6/CST7/CX3CR1/IL6/SPHK1/MMP9/IL1B	22
GO:0016082	synaptic vesicle priming	11/1577	25/18805	0.44	5.2468	6.42847	2.05604e-06	3.04402e-05	2.09989e-05	UNC13A/STXBP1/STX1B/SYP/RIMS2/RIMS1/SNAP25/NAPB/RPH3A/SYNGR3/UNC13C	11
GO:0043301	negative regulation of leukocyte degranulation	8/1577	13/18805	0.615385	7.33818	6.91629	2.10814e-06	3.10482e-05	2.14184e-05	CD300A/SPI1/LGALS9/NCKAP1L/CD84/FCGR2B/CCR2/IL13RA2	8
GO:0043383	negative T cell selection	8/1577	13/18805	0.615385	7.33818	6.91629	2.10814e-06	3.10482e-05	2.14184e-05	CD74/SPN/DOCK2/PTPRC/CD3E/CD28/CCR7/SHH	8
GO:0097305	response to alcohol	47/1577	276/18805	0.17029	2.03063	5.2186	2.2805e-06	3.34989e-05	2.31089e-05	CD14/FBP1/RGS19/CCR5/CYBB/TBXAS1/A2M/TGFB1/MAP4K1/PTPRC/CARD9/CASP8/P2RY6/PTGER4/TSPO/PRKCE/CHRNB2/CLDN7/GRAMD1B/GRIN3A/TNFRSF11A/KCNMB1/IGFBP7/SOD2/RGS7/TNC/GRIN1/KCNC2/S100A8/CCR7/VCAM1/AHR/CRHR1/CRH/FOSL1/GRIN2B/PRKCB/RAD51/OPRK1/GATA3/CDK1/PTGFR/NEFL/MAOB/RGS4/SCNN1B/GRIN2A	47
GO:0060074	synapse maturation	14/1577	40/18805	0.35	4.17359	6.07897	2.31279e-06	3.37968e-05	2.33145e-05	SEZ6L/CDC20/CX3CR1/SEZ6L2/SHANK1/NRXN1/CAMK2B/DAB1/SEZ6/CHRDL1/NEFL/NEUROD2/C1QL2/RELN	14
GO:0070269	pyroptotic inflammatory response	14/1577	40/18805	0.35	4.17359	6.07897	2.31279e-06	3.37968e-05	2.33145e-05	TREM2/NLRC4/PYCARD/CASP1/CASP4/CASP8/GBP2/GBP5/GBP1/GZMA/GSDMD/GBP3/GSDMA/ZBP1	14
GO:0043368	positive T cell selection	16/1577	51/18805	0.313725	3.74103	5.93029	2.34835e-06	3.42166e-05	2.36041e-05	BATF/CD74/IL12RB1/SPN/DOCK2/PTPRC/LOXL3/JAK3/CD69/SLAMF6/CD3D/CD3E/IL6/LGALS1/SOCS3/SHH	16
GO:0021700	developmental maturation	56/1577	352/18805	0.159091	1.89709	5.14038	2.35368e-06	3.42166e-05	2.36041e-05	C1QA/RAC2/BTK/CEBPA/C3/RAB32/TGFB1/RAB38/CLEC7A/LYL1/ANG/STXBP1/RUNX2/KCNIP2/SYP/PPARG/SEZ6L/RAB3A/CDK5R2/ATP6V1G2/IL15/CEND1/CDK5R1/LTF/CDC20/CX3CR1/SRRM4/KCNB1/SEZ6L2/ACTL6B/SHANK1/FOXJ1/CNTNAP2/NRXN1/HOXA5/CAMK2B/ZBTB16/DAB1/GATA3/SEZ6/TGFB2/WNT10B/PTPRN/PGR/SOX8/CHRDL1/BMP2/KIF14/NEFL/SLC24A4/CNGB1/NEUROD2/C1QL2/MSX2/HOXB13/RELN	56
GO:0071496	cellular response to external stimulus	20/1577	75/18805	0.266667	3.17988	5.72292	2.36188e-06	3.42466e-05	2.36247e-05	CASP1/CD40/TLR7/TGFB1/TLR8/LTBR/CASP8/CASP5/TNFRSF1A/TLR5/PTGER4/IRF1/ITGB3/PDE2A/COL1A1/TNFSF14/TNFRSF8/KCNK4/IL1B/AQP1	20
GO:0006821	chloride transport	28/1577	129/18805	0.217054	2.58827	5.47648	2.37401e-06	3.42466e-05	2.36247e-05	UCP2/CLIC1/P2RY6/TSPO/SLC6A1/GABRG2/SLC25A27/APOL1/SLC4A10/SLC12A5/GABRA4/GABRB3/GABRA3/GABRA1/GABRB2/GABRD/CA7/SLC17A6/GLRA3/GABRG1/ANO3/ANO5/GABRB1/ANO4/SLC17A8/GABRA5/SLC17A7/PRKG2	28
GO:0007613	memory	28/1577	129/18805	0.217054	2.58827	5.47648	2.37401e-06	3.42466e-05	2.36247e-05	TREM2/SCN2A/CHRNB2/SLC6A1/CPEB3/ABCC8/CAMK4/ITGA5/CUX2/HTR2A/CX3CR1/SNAP25/SYT4/SLC8A2/SHANK1/JPH3/KCNK4/PLCB1/CSMD1/CHRNA7/CALB1/SHISA7/FGF13/SLC8A3/RASGRF1/DRD1/RELN/GRIN2A	28
GO:0002228	natural killer cell mediated immunity	22/1577	88/18805	0.25	2.98114	5.63587	2.44253e-06	3.50553e-05	2.41827e-05	HAVCR2/LGALS9/FCGR3A/PTPN6/VAV1/LILRB1/HCST/RASGRP4/IL18/PIK3R6/TGFB1/INPP5D/CD226/HLA-B/SLAMF6/CD2/NKG7/SLAMF7/CD96/KLRB1/ULBP1/KLRC2	22
GO:0035418	protein localization to synapse	22/1577	88/18805	0.25	2.98114	5.63587	2.44253e-06	3.50553e-05	2.41827e-05	ZDHHC12/GRIP2/BSN/CACNG2/STX1B/CPLX1/KIF2C/CACNA2D2/GRIP1/SHANK1/KIF5A/DLG2/OLFM1/NRXN1/CACNG3/PCLO/NPTX1/C1QL3/LRRC7/C1QL2/RELN/GRIN2A	22
GO:0048562	embryonic organ morphogenesis	50/1577	302/18805	0.165563	1.97426	5.16394	2.54291e-06	3.64031e-05	2.51124e-05	KCNQ1/MYO7A/MMP14/RUNX2/ATP8A2/HOXB7/HOXC4/HOXA1/RDH10/FZD2/HOXA4/HOXB2/MFAP2/ANKRD24/TEAD2/OSR2/LHFPL5/CRB2/HOXA5/HAND2/NOG/HOXA7/HOXC9/HOXA3/IRX5/HOXA2/HOXB4/NKX2-5/HOXB3/GATA3/SHOX2/RYR2/EFEMP1/HOXD11/HOXA11/HOXD9/HOXB6/HOXA9/DSCAML1/CHRNA9/CTHRC1/HOXD10/HOXC11/FOLR1/SHH/FGF9/GJB6/EYA1/HOXD3/USH1C	50
GO:0003012	muscle system process	69/1577	467/18805	0.147752	1.76187	5.04414	2.58267e-06	3.68784e-05	2.54403e-05	CYBA/STAC3/KCNQ1/KCNE3/HMOX1/TNFRSF1B/TNNI2/PTAFR/PIK3CG/TNFRSF1A/GRIP2/SCN2A/CHRNB2/KCNJ5/MYBPH/KCNIP2/SCN8A/NFATC1/PPARG/ATP8A2/MYOF/TRPV4/ABCC8/KCNB2/CXCR4/SCN3B/CHGA/HTR2A/SSTR2/MYH7B/SCN2B/SPHK1/BDKRB2/PGAM2/TRPC3/KCNA1/CHRM2/KCNJ3/KCNJ12/TNNT2/HAND2/CAMK2B/CAV1/TNNT1/MYH6/NKX2-5/STC1/RYR2/CACNA2D1/EDN3/SLN/COL14A1/FGF13/MYH7/SLC8A3/HCN4/KCNA5/MYOD1/IL1B/DRD1/RGS4/NOS1/SULF1/SCNN1B/STAC/PI16…	69
GO:0001934	positive regulation of protein phosphorylation	63/1577	414/18805	0.152174	1.8146	5.0707	2.61849e-06	3.72952e-05	2.57278e-05	TREM2/CD4/RIPK3/SYK/LCP2/CD74/IL18/LYN/C3/HCLS1/PIK3R5/PLCG2/PIK3R6/TGFB1/PTPRC/HLA-DRB1/GPNMB/PLAUR/PIK3CG/TMEM119/FAM20A/CSF1R/CD80/TLR6/LRP4/TNFRSF11A/ITGA5/IL15/CD3E/ITGB3/PSRC1/HTR2A/LTF/SLC8A2/IL6/TNK2/CCR7/SPHK1/TRIM6/MMD2/LILRA5/OSM/CHI3L1/MMP9/LIF/AGAP2/GFRA1/CAV1/CHRNA7/KNDC1/CD36/TGFB2/NOX4/EDN3/TPX2/CENPE/HMGA2/BMP2/RARRES2/KIF14/IL1B/RELN/SFRP2	63
GO:1904646	cellular response to amyloid-beta	15/1577	46/18805	0.326087	3.88844	5.93418	2.81067e-06	3.99314e-05	2.75464e-05	TYROBP/TREM2/SYK/CASP4/TLR6/ICAM1/FPR2/FCGR2B/GRM5/CACNA1A/VCAM1/ATP1A3/CD36/CACNA2D1/ITGA4	15
GO:0019058	viral life cycle	49/1577	295/18805	0.166102	1.98069	5.13643	2.90605e-06	4.11604e-05	2.83942e-05	LGALS9/VAMP8/CD4/CCR5/CD86/CD74/TRIM38/SLC1A5/HLA-DRB1/APOBEC3G/APOBEC3C/PLSCR1/CD80/APOBEC3F/ICAM1/CCL2/BST2/CCL5/LAMP3/ITGA5/CXCR4/OAS1/CXCR6/SELPLG/ITGB3/HTR2A/LTF/ITGB7/CD28/CLEC5A/SLAMF1/APOBEC3D/OASL/OAS2/TRIM6/ISG20/LGALS1/CCL8/SIGLEC1/APOBEC3B/CAV1/ISG15/LRRC15/SLPI/DPP4/CDK1/NR5A2/HMGA2/TOP2A	49
GO:0045765	regulation of angiogenesis	57/1577	363/18805	0.157025	1.87245	5.07823	2.91181e-06	4.11604e-05	2.83942e-05	ITGB2/PTPN6/HMOX1/CYBB/ALOX5/C3/CD40/PIK3R6/C3AR1/IL10/STAB1/HHEX/RUNX1/C5AR1/SP100/GPNMB/ITGAX/PIK3CG/LRG1/CXCR2/PPARG/HK2/ABCC8/CXCR3/EMILIN2/ITGA5/CXCR4/CXCL10/CCR2/ITGB3/CX3CR1/IL1A/CTSH/IL6/SPHK1/COL4A2/CHI3L1/E2F2/ISM1/ADM2/HOXA5/SERPINE1/CHRNA7/PRKCB/ADAM12/ECSCR/CD36/TGFB2/HSPB6/CCBE1/ANGPT2/HMGA2/IL1B/AQP1/SULF1/ADM/SFRP2	57
GO:0048525	negative regulation of viral process	20/1577	76/18805	0.263158	3.13804	5.65052	2.95503e-06	4.16667e-05	2.87434e-05	APOBEC3G/SP100/APOBEC3C/PLSCR1/APOBEC3F/BST2/CCL5/OAS1/LTF/APOBEC3D/OASL/OAS2/TRIM6/ISG20/PTX3/APOBEC3B/ISG15/ZFP36/SLPI/HMGA2	20
GO:1901342	regulation of vasculature development	58/1577	372/18805	0.155914	1.8592	5.06399	3.00227e-06	4.2227e-05	2.913e-05	ITGB2/PTPN6/HMOX1/CYBB/ALOX5/C3/CD40/PIK3R6/C3AR1/TGFB1/IL10/STAB1/HHEX/RUNX1/C5AR1/SP100/GPNMB/ITGAX/PIK3CG/LRG1/CXCR2/PPARG/HK2/ABCC8/CXCR3/EMILIN2/ITGA5/CXCR4/CXCL10/CCR2/ITGB3/CX3CR1/IL1A/CTSH/IL6/SPHK1/COL4A2/CHI3L1/E2F2/ISM1/ADM2/HOXA5/SERPINE1/CHRNA7/PRKCB/ADAM12/ECSCR/CD36/TGFB2/HSPB6/CCBE1/ANGPT2/HMGA2/IL1B/AQP1/SULF1/ADM/SFRP2	58
GO:0008016	regulation of heart contraction	39/1577	214/18805	0.182243	2.17316	5.22201	3.06041e-06	4.28305e-05	2.95463e-05	KCNQ1/KCNE3/ADORA3/PIK3CG/KCNJ5/KCNIP2/SCN3B/ATP2B3/CHGA/ATP2B2/SLC8A2/MYH7B/SCN2B/CHRM2/KCNJ3/KCNJ12/ADM2/TNNT2/CAV1/MYH6/NKX2-5/STC1/ATP1A3/SHOX2/RYR2/TGFB2/GLP1R/CACNA2D1/EDN3/FGF13/MYH7/SLC8A3/HCN4/KCNA5/RGS4/NOS1/ADM/DSG2/DES	39
GO:0043123	positive regulation of canonical NF-kappaB signal transduction	39/1577	214/18805	0.182243	2.17316	5.22201	3.06041e-06	4.28305e-05	2.95463e-05	LGALS9/CD4/PYCARD/TMEM106A/HMOX1/CASP1/CD74/CD40/TRIM38/TLR7/TGFB1/TLR8/HLA-DRB1/LTBR/CARD9/CASP8/CLEC7A/CARD16/RHOC/TNFRSF1A/S100A4/TLR6/PRKCE/ALPK1/BST2/UBD/SECTM1/LTF/CX3CR1/IL1A/TNFSF14/TICAM2/CCR7/LGALS1/F2RL1/CAV1/PRKCB/CD36/IL1B	39
GO:0003015	heart process	45/1577	263/18805	0.171103	2.04032	5.14032	3.2623e-06	4.54646e-05	3.13634e-05	KCNQ1/KCNE3/ADORA3/TNNI2/PIK3CG/SCN2A/KCNJ5/KCNIP2/SCN8A/CXCR4/SCN3B/ATP2B3/CHGA/ATP2B2/SLC8A2/MYH7B/SCN2B/CHRM2/KCNJ3/KCNJ12/ADM2/TNNT2/CAV1/MYH6/NKX2-5/STC1/ATP1A3/WWTR1/SHOX2/RYR2/TGFB2/NOX4/GLP1R/CACNA2D1/EDN3/FGF13/MYH7/SLC8A3/HCN4/KCNA5/RGS4/NOS1/ADM/DSG2/DES	45
GO:0045471	response to ethanol	28/1577	131/18805	0.21374	2.54876	5.38175	3.26479e-06	4.54646e-05	3.13634e-05	CD14/RGS19/CYBB/TBXAS1/CASP8/PRKCE/CHRNB2/CLDN7/GRIN3A/TNFRSF11A/KCNMB1/SOD2/RGS7/TNC/GRIN1/KCNC2/S100A8/VCAM1/CRHR1/CRH/GRIN2B/PRKCB/OPRK1/GATA3/CDK1/MAOB/RGS4/GRIN2A	28
GO:0071887	leukocyte apoptotic process	27/1577	124/18805	0.217742	2.59647	5.3963	3.35237e-06	4.65689e-05	3.21252e-05	LGALS9/RIPK3/LILRB1/BTK/CCR5/CD74/LYN/HCLS1/IL10/DOCK8/JAK3/CHEK2/PTCRA/ANXA1/CXCR2/CCL5/IRF7/BCL3/PDCD1/IL6/CCR7/IL2RA/IDO1/AURKB/FCAR/LGALS3/IL7R	27
GO:0043266	regulation of potassium ion transport	24/1577	104/18805	0.230769	2.75182	5.41997	3.98698e-06	5.52385e-05	3.81058e-05	TREM2/KCNQ1/KCNE3/KCNIP2/KCNC1/KCNAB1/ABCC8/KCNMB1/RGS7/HTR2A/KCNC2/ANK3/KCNIP3/CAV1/OPRK1/KCNS2/EDN3/GCK/KCNA5/DRD1/RGS4/NOS1/DPP10/KCNS1	24
GO:0042327	positive regulation of phosphorylation	65/1577	437/18805	0.148741	1.77367	4.95098	3.9961e-06	5.52385e-05	3.81058e-05	TREM2/CD4/RIPK3/SYK/LCP2/CD74/IL18/LYN/C3/HCLS1/PIK3R5/PLCG2/PIK3R6/TGFB1/PTPRC/HLA-DRB1/GPNMB/PLAUR/PIK3CG/TMEM119/FAM20A/CSF1R/CD80/ANG/TLR6/LRP4/CCL5/TNFRSF11A/ITGA5/IL15/CD3E/ITGB3/PSRC1/HTR2A/LTF/SLC8A2/IL6/TNK2/CCR7/SPHK1/TRIM6/MMD2/LILRA5/OSM/CHI3L1/MMP9/LIF/AGAP2/GFRA1/CAV1/CHRNA7/KNDC1/CD36/TGFB2/NOX4/EDN3/TPX2/CENPE/HMGA2/BMP2/RARRES2/KIF14/IL1B/RELN/SFRP2	65
GO:0099565	chemical synaptic transmission, postsynaptic	26/1577	118/18805	0.220339	2.62744	5.36537	4.01547e-06	5.53438e-05	3.81785e-05	CHRNB2/STX1B/MAPK8IP2/RIMS2/CUX2/CELF4/RIMS1/GRIN1/SLC8A2/SHANK1/CBLN1/NRXN1/CHRNA7/GRIN2B/CHRNA4/HTR3B/GLRA3/CHRNA2/SEZ6/GRIK2/CHRNA9/SLC8A3/RGS4/RELN/GRIN2A/CHRNA1	26
GO:0051783	regulation of nuclear division	30/1577	147/18805	0.204082	2.43358	5.27924	4.02339e-06	5.53438e-05	3.81785e-05	CDC20/CD28/CDCA8/IL1A/SMPD3/SPHK1/PLCB1/RCC1/LIF/CDCA2/BIRC5/DLGAP5/UBE2C/AURKB/NDC80/SKA1/CDC25C/NUF2/BUB1/NUSAP1/EDN3/TTK/NEK2/BUB1B/HOXA13/ESPL1/IL1B/NPM2/SPC24/MSX2	30
GO:0043303	mast cell degranulation	16/1577	53/18805	0.301887	3.59986	5.7344	4.13607e-06	5.67549e-05	3.91519e-05	CD300A/LGALS9/VAMP8/STXBP2/RAC2/LAT2/BTK/SYK/LYN/CD84/PIK3CG/STXBP1/CPLX2/CHGA/FCER1A/IL13RA2	16
GO:0061900	glial cell activation	17/1577	59/18805	0.288136	3.43588	5.66959	4.24177e-06	5.80638e-05	4.00549e-05	TYROBP/ITGB2/TREM2/C1QA/CTSC/AIF1/TLR1/TLR2/PTPRC/C5AR1/ITGAM/TLR6/CST7/CX3CR1/IL6/SPHK1/IL1B	17
GO:0098739	import across plasma membrane	38/1577	209/18805	0.181818	2.1681	5.13767	4.31645e-06	5.89426e-05	4.06611e-05	SLC15A3/KCNQ1/SLC1A5/SLC2A5/TRPV2/KCNJ5/SLC6A1/SLC9A2/TRPV4/CACNA1I/KCNJ11/ABCC8/AKAP5/SLC8A2/SLC1A2/CACNA1A/KCNJ9/SLC12A5/SLC28A1/SLC1A6/KCNJ3/STEAP2/KCNJ12/CACNA1B/ATP1A3/CD36/CACNA1E/SLC6A7/SLC2A10/CACNA2D1/KCNJ4/SLC8A3/HCN4/GRM1/SLC17A8/SLC24A4/RGS4/SCNN1B	38
GO:2001198	regulation of dendritic cell differentiation	8/1577	14/18805	0.571429	6.81402	6.58399	4.55582e-06	6.20052e-05	4.27738e-05	LGALS9/LILRB1/LILRB2/HLA-B/TMEM176B/CLEC12A/FCGR2B/TMEM176A	8
GO:0050853	B cell receptor signaling pathway	20/1577	78/18805	0.25641	3.05757	5.50925	4.56277e-06	6.20052e-05	4.27738e-05	CD300A/NCKAP1L/PTPN6/NFAM1/LAT2/BTK/SYK/LYN/PLCG2/MNDA/PTPRC/BLNK/KLHL6/PTPN22/CD72/FCGR2B/LCK/CD79B/ITK/PRKCB	20
GO:0010562	positive regulation of phosphorus metabolic process	71/1577	493/18805	0.144016	1.71733	4.88311	4.67504e-06	6.32254e-05	4.36155e-05	TREM2/CD4/RIPK3/PLEK/APOC2/SYK/LCP2/CD74/IL18/LYN/C3/HCLS1/PIK3R5/PLCG2/PIK3R6/TGFB1/PTPRC/RAB38/HLA-DRB1/P2RY6/GPNMB/PTAFR/PLAUR/PIK3CG/TMEM119/FAM20A/CSF1R/CD80/ANG/TLR6/LRP4/CCL5/TNFRSF11A/ITGA5/IL15/CD3E/ITGB3/PSRC1/HTR2A/LTF/SLC8A2/IL6/TNK2/CCR7/SPHK1/TRIM6/MMD2/LILRA5/OSM/CHI3L1/MMP9/LIF/AGAP2/GFRA1/HTR2C/CAV1/CHRNA7/KNDC1/CD36/TGFB2/NOX4/EDN3/TPX2/CENPE/HMGA2/BMP2/RARRES2/KIF14/IL1B/RELN/S…	71
GO:0045937	positive regulation of phosphate metabolic process	71/1577	493/18805	0.144016	1.71733	4.88311	4.67504e-06	6.32254e-05	4.36155e-05	TREM2/CD4/RIPK3/PLEK/APOC2/SYK/LCP2/CD74/IL18/LYN/C3/HCLS1/PIK3R5/PLCG2/PIK3R6/TGFB1/PTPRC/RAB38/HLA-DRB1/P2RY6/GPNMB/PTAFR/PLAUR/PIK3CG/TMEM119/FAM20A/CSF1R/CD80/ANG/TLR6/LRP4/CCL5/TNFRSF11A/ITGA5/IL15/CD3E/ITGB3/PSRC1/HTR2A/LTF/SLC8A2/IL6/TNK2/CCR7/SPHK1/TRIM6/MMD2/LILRA5/OSM/CHI3L1/MMP9/LIF/AGAP2/GFRA1/HTR2C/CAV1/CHRNA7/KNDC1/CD36/TGFB2/NOX4/EDN3/TPX2/CENPE/HMGA2/BMP2/RARRES2/KIF14/IL1B/RELN/S…	71
GO:0031640	killing of cells of another organism	26/1577	119/18805	0.218487	2.60536	5.3151	4.73355e-06	6.37104e-05	4.39502e-05	HAMP/GBP2/TREM1/MICB/GBP5/GBP1/LYZ/NKG7/APOL1/CXCL10/GZMA/CHGA/LTF/F2RL1/CCL20/PRF1/GBP3/GNLY/PLA2G2A/CXCL9/GZMH/CCL8/CXCL11/LGALS3/TAC1/SCNN1B	26
GO:0141061	disruption of cell in another organism	26/1577	119/18805	0.218487	2.60536	5.3151	4.73355e-06	6.37104e-05	4.39502e-05	HAMP/GBP2/TREM1/MICB/GBP5/GBP1/LYZ/NKG7/APOL1/CXCL10/GZMA/CHGA/LTF/F2RL1/CCL20/PRF1/GBP3/GNLY/PLA2G2A/CXCL9/GZMH/CCL8/CXCL11/LGALS3/TAC1/SCNN1B	26
GO:0032602	chemokine production	24/1577	105/18805	0.228571	2.72561	5.36463	4.76236e-06	6.37929e-05	4.40071e-05	HAVCR2/LGALS9/TREM2/PYCARD/AIF1/LILRB4/SYK/HMOX1/CD74/IL18/TLR7/TGFB1/IL10/TLR2/CARD9/CLEC7A/CSF1R/TRPV4/OAS1/IL6/TICAM2/F2RL1/IL1B/POSTN	24
GO:0032642	regulation of chemokine production	24/1577	105/18805	0.228571	2.72561	5.36463	4.76236e-06	6.37929e-05	4.40071e-05	HAVCR2/LGALS9/TREM2/PYCARD/AIF1/LILRB4/SYK/HMOX1/CD74/IL18/TLR7/TGFB1/IL10/TLR2/CARD9/CLEC7A/CSF1R/TRPV4/OAS1/IL6/TICAM2/F2RL1/IL1B/POSTN	24
GO:0010755	regulation of plasminogen activation	9/1577	18/18805	0.5	5.96227	6.37252	4.8494e-06	6.48045e-05	4.47049e-05	CTSZ/RUNX1/PLAU/PLAUR/SERPINF2/S100A10/ANXA2/PLAT/SERPINE1	9
GO:0046928	regulation of neurotransmitter secretion	21/1577	85/18805	0.247059	2.94606	5.44048	5.03295e-06	6.7098e-05	4.62871e-05	STXBP1/STX1B/MYOF/SYN1/RAB3A/RIMS2/RIMS1/GPR158/SYT4/PPFIA2/SYT13/SYT2/SYT1/KMO/PRKCB/CAMK2A/PRKCG/SNCG/SV2B/SYT5/CPLX3	21
GO:1903859	regulation of dendrite extension	11/1577	27/18805	0.407407	4.85815	6.06959	5.13738e-06	6.83283e-05	4.71358e-05	UNC13A/CPNE5/CXCR4/RIMS2/RIMS1/SYT4/SYT2/SYT1/CPNE9/CPNE6/RASAL1	11
GO:0001562	response to protozoan	12/1577	32/18805	0.375	4.4717	5.94667	5.34891e-06	7.09739e-05	4.89608e-05	BATF/CD40/SPN/SLC11A1/IL10/CLEC7A/IRF8/GBP2/GBP1/BCL3/NKG7/IER3	12
GO:1903522	regulation of blood circulation	45/1577	269/18805	0.167286	1.99481	4.97202	6.01628e-06	7.96414e-05	5.494e-05	KCNQ1/KCNE3/ADORA3/TBXAS1/PIK3CG/KCNJ5/HTR1A/KCNIP2/SCN3B/ATP2B3/CHGA/HTR2A/ATP2B2/SLC8A2/MYH7B/SCN2B/BDKRB2/CHRM2/KCNJ3/KCNJ12/ADM2/TNNT2/KCNMB2/CAV1/MYH6/NKX2-5/STC1/ATP1A3/SHOX2/RYR2/TGFB2/GLP1R/CACNA2D1/EDN3/ITGA4/FGF13/MYH7/SLC8A3/HCN4/KCNA5/RGS4/NOS1/ADM/DSG2/DES	45
GO:0007088	regulation of mitotic nuclear division	26/1577	121/18805	0.214876	2.5623	5.21609	6.53273e-06	8.6275e-05	5.95162e-05	CDC20/CD28/CDCA8/IL1A/SMPD3/SPHK1/RCC1/CDCA2/BIRC5/DLGAP5/UBE2C/AURKB/NDC80/SKA1/CDC25C/NUF2/BUB1/NUSAP1/EDN3/TTK/NEK2/BUB1B/HOXA13/ESPL1/IL1B/SPC24	26
GO:0002861	regulation of inflammatory response to antigenic stimulus	15/1577	49/18805	0.306122	3.65037	5.62028	6.80243e-06	8.9417e-05	6.16836e-05	HCK/TREM2/FCGR1A/BTK/SYK/LYN/C3/SPN/IL10/HLA-DRB1/RHBDF2/FCGR2B/CD28/CCR7/GPR17	15
GO:0042088	T-helper 1 type immune response	15/1577	49/18805	0.306122	3.65037	5.62028	6.80243e-06	8.9417e-05	6.16836e-05	HAVCR2/IL18/IL12RB1/SPN/ASCL2/SLC11A1/HLA-DRB1/EBI3/JAK3/CD80/ANXA1/BCL3/CCR2/SLAMF1/IL1B	15
GO:0050851	antigen receptor-mediated signaling pathway	38/1577	213/18805	0.178404	2.12738	5.00636	6.84681e-06	8.97906e-05	6.19414e-05	CD300A/LAPTM5/NCKAP1L/PTPN6/NFAM1/LILRB4/LAT2/BTK/SYK/LCP2/LYN/PLCG2/MNDA/PTPRC/HLA-DPB1/PRAM1/HLA-DRB1/BLNK/INPP5D/CD226/KLHL6/PTPN22/GBP1/CD72/ICOSLG/HLA-DQB1/CD3D/FCGR2B/CD3E/CD28/LCK/CCR7/CD79B/ITK/ITPRIPL1/PRKCB/GATA3/LGALS3	38
GO:0032928	regulation of superoxide anion generation	10/1577	23/18805	0.434783	5.18458	6.07531	6.91032e-06	9.04127e-05	6.23705e-05	TYROBP/ITGB2/SYK/TGFB1/ITGAM/CLEC7A/PRKCE/FPR2/F2RL1/ACP5	10
GO:0001794	type IIa hypersensitivity	7/1577	11/18805	0.636364	7.58834	6.61282	7.02321e-06	9.14643e-05	6.3096e-05	FCGR1A/FCGR2A/FCGR3A/C3/FCGR2C/FCGR2B/FCGR3B	7
GO:0002445	type II hypersensitivity	7/1577	11/18805	0.636364	7.58834	6.61282	7.02321e-06	9.14643e-05	6.3096e-05	FCGR1A/FCGR2A/FCGR3A/C3/FCGR2C/FCGR2B/FCGR3B	7
GO:0099084	postsynaptic specialization organization	16/1577	55/18805	0.290909	3.46896	5.54776	7.05663e-06	9.1509e-05	6.31267e-05	ABI3/LILRB2/ZDHHC12/CASKIN1/CNKSR2/SHANK2/ITGB3/SPTBN2/PPFIA2/SHANK1/CBLN1/NRXN1/NPTX1/C1QL3/C1QL2/RELN	16
GO:0060047	heart contraction	43/1577	254/18805	0.169291	2.01872	4.94552	7.05917e-06	9.1509e-05	6.31267e-05	KCNQ1/KCNE3/ADORA3/TNNI2/PIK3CG/SCN2A/KCNJ5/KCNIP2/SCN8A/CXCR4/SCN3B/ATP2B3/CHGA/ATP2B2/SLC8A2/MYH7B/SCN2B/CHRM2/KCNJ3/KCNJ12/ADM2/TNNT2/CAV1/MYH6/NKX2-5/STC1/ATP1A3/SHOX2/RYR2/TGFB2/GLP1R/CACNA2D1/EDN3/FGF13/MYH7/SLC8A3/HCN4/KCNA5/RGS4/NOS1/ADM/DSG2/DES	43
GO:0060560	developmental growth involved in morphogenesis	41/1577	238/18805	0.172269	2.05423	4.95194	7.3927e-06	9.56122e-05	6.59574e-05	SPP1/TGFB1/ARHGAP4/TRPV2/UNC13A/CPNE5/CXCR4/RDH10/RIMS2/RTN4R/TNC/RIMS1/SYT4/L1CAM/TNR/SLIT1/SLITRK1/OLFM1/SYT2/SYT1/FN1/FLRT1/WNT7B/CPNE9/CDKL5/EMX1/EDN3/ITGA4/HOXD13/TRPC5/SH3GL2/FGF13/SHH/DCC/FSTL4/ISLR2/POSTN/ST8SIA2/CPNE6/RASAL1/SFRP2	41
GO:0090322	regulation of superoxide metabolic process	12/1577	33/18805	0.363636	4.3362	5.80332	7.76575e-06	0.000100207	6.91268e-05	TYROBP/ITGB2/SYK/TGFB1/ITGAM/CLEC7A/BST1/PRKCE/FPR2/F2RL1/ACP5/CD36	12
GO:0002675	positive regulation of acute inflammatory response	11/1577	28/18805	0.392857	4.68464	5.90316	7.82126e-06	0.000100692	6.94616e-05	FCGR1A/BTK/C3/ALOX5AP/PIK3CG/TNFRSF11A/IL6/CCR7/OSM/OSMR/IL1B	11
GO:0006820	monoatomic anion transport	33/1577	175/18805	0.188571	2.24863	5.02076	8.15436e-06	0.000104741	7.22545e-05	UCP2/KCNQ1/CLIC1/P2RY6/TSPO/SLC6A1/GABRG2/ABCC3/SLC25A27/APOL1/SLC4A10/SLC1A2/SLC12A5/GABRA4/GABRB3/GABRA3/GABRA1/GABRB2/GABRD/CA7/SLC17A6/STC1/GLRA3/GABRG1/ANO3/ANO5/GABRB1/ANO4/SLC22A6/SLC17A8/GABRA5/SLC17A7/PRKG2	33
GO:0002752	cell surface pattern recognition receptor signaling pathway	20/1577	81/18805	0.246914	2.94433	5.30563	8.47707e-06	0.000108638	7.49429e-05	CD14/TREM2/CYBA/PIK3AP1/SYK/TLR1/LILRA2/LY96/LYN/TLR2/CLEC7A/NMI/TLR5/TLR6/PRKCE/PTPN22/OAS1/LTF/TICAM2/F2RL1	20
GO:0002643	regulation of tolerance induction	9/1577	19/18805	0.473684	5.64847	6.13328	8.52714e-06	0.000109009	7.51988e-05	HAVCR2/LILRB4/LILRB2/HLA-B/PDCD1/CD3E/IL2RA/FOXJ1/IDO1	9
GO:0002761	regulation of myeloid leukocyte differentiation	27/1577	130/18805	0.207692	2.47664	5.11138	8.54476e-06	0.000109009	7.51988e-05	C1QC/TYROBP/TREM2/CD4/CCR1/LILRB4/LILRB1/CD74/LYN/HCLS1/TGFB1/EVI2B/LILRB3/RUNX1/HLA-DRB1/CASP8/INPP5D/IRF7/TNFRSF11A/CAMK4/LTF/TNFRSF11B/LIF/HOXA7/ROR2/TNFAIP6/POU4F1	27
GO:0030073	insulin secretion	37/1577	207/18805	0.178744	2.13144	4.9523	8.60352e-06	0.00010951	7.55446e-05	UCP2/ALOX5/HLA-DRB1/TCIRG1/PRKCE/CCL5/IL1RN/KCNJ11/ABCC8/RAB3A/CPLX1/RIMS2/FAM3B/ACVR1C/CHGA/SNAP25/G6PC2/KCNB1/IL6/RAPGEF4/CRH/F2RL1/PLCB1/BRSK2/DOC2B/PRKCB/MC4R/PCLO/SYT7/PTPRN/GPR27/GCK/VSNL1/KCNA5/IL1B/F2RL2/CPLX3	37
GO:0032731	positive regulation of interleukin-1 beta production	17/1577	62/18805	0.274194	3.26963	5.41571	8.87477e-06	0.000112708	7.77505e-05	TYROBP/LGALS9/NLRC4/PYCARD/TMEM106A/CASP1/LILRA2/TLR8/CASP8/CLEC7A/GBP5/TLR6/GSDMD/IL6/LILRA5/F2RL1/CD36	17
GO:0141060	disruption of anatomical structure in another organism	26/1577	123/18805	0.211382	2.52063	5.11905	8.93583e-06	0.000113227	7.81091e-05	HAMP/GBP2/TREM1/MICB/GBP5/GBP1/LYZ/NKG7/APOL1/CXCL10/GZMA/CHGA/LTF/F2RL1/CCL20/PRF1/GBP3/GNLY/PLA2G2A/CXCL9/GZMH/CCL8/CXCL11/LGALS3/TAC1/SCNN1B	26
GO:0046636	negative regulation of alpha-beta T cell activation	15/1577	50/18805	0.3	3.57736	5.5211	8.96911e-06	0.000113394	7.82238e-05	CD300A/LGALS9/LILRB1/ASCL2/RUNX1/LOXL3/RUNX3/JAK3/CD69/ANXA1/HFE/LGALS1/SOCS1/LGALS3/SHH	15
GO:0048935	peripheral nervous system neuron development	8/1577	15/18805	0.533333	6.35975	6.28276	9.04242e-06	0.000114064	7.86864e-05	RUNX1/RUNX3/HAND2/ISL2/HOXD9/NEFH/HOXD10/POU4F1	8
GO:0050731	positive regulation of peptidyl-tyrosine phosphorylation	25/1577	116/18805	0.215517	2.56994	5.13149	9.24188e-06	0.000116319	8.02421e-05	TREM2/CD4/SYK/IL18/HCLS1/PLCG2/TGFB1/PTPRC/CSF1R/CD80/LRP4/ITGA5/IL15/CD3E/ITGB3/HTR2A/IL6/TNK2/LILRA5/OSM/LIF/GFRA1/CD36/NOX4/RELN	25
GO:0002446	neutrophil mediated immunity	13/1577	39/18805	0.333333	3.97485	5.62645	9.8384e-06	0.000123551	8.52307e-05	SPI1/ITGB2/STXBP2/SYK/PRAM1/CARD9/ITGAM/PTAFR/TREM1/IL6/F2RL1/FCAR/SCNN1B	13
GO:0007259	cell surface receptor signaling pathway via JAK-STAT	27/1577	131/18805	0.206107	2.45773	5.06544	9.91553e-06	0.000124242	8.57075e-05	IL18/IL10RA/CSF2RB/CD40/HAMP/IL10/PTPRC/TNFRSF1A/NMI/CISH/JAK3/CSF1R/CSF2RA/CCL2/CLCF1/BCL3/IL15/CCR2/IL6/SOCS1/OSM/SOCS3/CAV1/DAB1/CAMK2A/IL7R/OCIAD2	27
GO:0007409	axonogenesis	66/1577	459/18805	0.143791	1.71464	4.68971	1.05581e-05	0.000132	9.10593e-05	SPP1/ARHGAP4/TRPV2/CSF1R/LRP4/STXBP1/CHRNB2/S100A6/EFNA4/ATP8A2/RAB3A/CDK5R2/SLITRK5/MCF2/CDK5R1/EMB/RTN4R/CNTN4/SNAP25/UNC5A/L1CAM/PAK3/ANK3/CELSR3/TNR/SLIT1/KIF5A/EPHA10/SLITRK1/OLFM1/BRSK2/NRXN1/NRXN3/FN1/CNTN6/NOG/WNT7B/DAB1/HOXA2/GATA3/SHOX2/CDKL5/TBR1/ISL2/NPTX1/FOXD1/EDN3/DSCAML1/ITGA4/PRDM8/TRPC5/NEFH/FGF13/LHX3/SHH/SLITRK4/EPHA6/DCC/NEFL/FSTL4/ISLR2/FEZF2/CCK/SEMA3D/POU4F1/RELN	66
GO:0045061	thymic T cell selection	10/1577	24/18805	0.416667	4.96856	5.88576	1.09564e-05	0.000136675	9.42845e-05	CD74/SPN/DOCK2/PTPRC/CD3D/CD3E/CD28/CCR7/GATA3/SHH	10
GO:0050869	negative regulation of B cell activation	12/1577	34/18805	0.352941	4.20866	5.66556	1.10888e-05	0.000138021	9.52128e-05	CD300A/LAPTM5/TYROBP/SAMSN1/BTK/LYN/MNDA/IL10/INPP5D/TBC1D10C/FCGR2B/FOXJ1	12
GO:0016358	dendrite development	41/1577	242/18805	0.169421	2.02027	4.83308	1.12117e-05	0.000138952	9.5855e-05	ABI3/LST1/LRP4/CHRNB2/GRIN3A/CPEB3/MAPK8IP2/SLITRK5/CD3E/MCF2/CDK5R1/CUX2/HECW1/PHACTR1/SLC12A5/PAK3/ACTL6B/PPFIA2/SHANK1/CSMD3/DGKG/DNM3/PREX2/CAMK2B/FLRT1/CHRNA7/DAB1/PACSIN1/CAMK2A/SULT4A1/KNDC1/IL1RAPL1/SEZ6/CDKL5/KLHL1/ELAVL4/TRPC5/DCC/FSTL4/FEZF2/RELN	41
GO:1905517	macrophage migration	17/1577	63/18805	0.269841	3.21773	5.33452	1.1213e-05	0.000138952	9.5855e-05	TREM2/C3AR1/SLAMF8/C5AR1/CYP19A1/CSF1R/MMP14/CCL2/CCL5/TRPV4/CCR2/CX3CR1/SLAMF1/SAA1/ROR2/LGALS3/RARRES2	17
GO:1904862	inhibitory synapse assembly	11/1577	29/18805	0.37931	4.5231	5.74442	1.1648e-05	0.000144026	9.93549e-05	GABRG2/GABRA4/GABRB3/CBLN1/GABRA3/GABRA1/GABRB2/GABRG1/FGF13/GABRA5/CBLN4	11
GO:1905144	response to acetylcholine	15/1577	51/18805	0.294118	3.50722	5.42443	1.17278e-05	0.000144694	9.98158e-05	GNA15/RGS10/TSPO/CHRNB2/HRH3/CDK5R1/CHRM1/CHRM4/PLCB1/CHRM2/CHRNA7/CHRNA4/PRKCB/CHRNA2/CHRNA1	15
GO:0006941	striated muscle contraction	35/1577	194/18805	0.180412	2.15133	4.87687	1.2102e-05	0.000148984	0.000102776	STAC3/KCNQ1/KCNE3/TNNI2/PIK3CG/SCN2A/KCNJ5/MYBPH/SCN8A/ATP8A2/TRPV4/CXCR4/SCN3B/CHGA/MYH7B/SCN2B/PGAM2/KCNJ3/TNNT2/CAV1/TNNT1/MYH6/NKX2-5/STC1/RYR2/CACNA2D1/FGF13/MYH7/SLC8A3/HCN4/KCNA5/NOS1/STAC/DSG2/CHRNA1	35
GO:0099173	postsynapse organization	41/1577	243/18805	0.168724	2.01196	4.80372	1.24159e-05	0.000152281	0.00010505	ABI3/TREM2/LILRB2/ZDHHC12/CASKIN1/LRP4/CNKSR2/SHANK2/FCGR2B/INA/ITGB3/CDK5R1/HIP1R/CUX2/RTN4R/KIF2C/SPTBN2/SLC12A5/PAK3/PPFIA2/SHANK1/CBLN1/DNM3/NRXN1/CAMK2B/ROR2/CHRNA7/GRIN2B/IL1RAPL1/LRFN2/SHISA7/CDKL5/NPTX1/C1QL3/SHISA6/NEFH/CHRDL1/NEFL/C1QL2/CPNE6/RELN	41
GO:0030168	platelet activation	28/1577	140/18805	0.2	2.38491	4.97616	1.24239e-05	0.000152281	0.00010505	FCER1G/FERMT3/PTPN6/VAV1/PLEK/SYK/LYN/CD40/PLCG2/CLIC1/TREML1/PIK3CG/PDPN/PLSCR1/MYL12A/STXBP1/DGKK/EMILIN2/ITGB3/HTR2A/LCK/IL6/COL3A1/DGKG/MMRN1/SAA1/F2RL2/ADAMTS18	28
GO:0042267	natural killer cell mediated cytotoxicity	20/1577	83/18805	0.240964	2.87338	5.17503	1.2557e-05	0.000153577	0.000105944	HAVCR2/LGALS9/FCGR3A/PTPN6/VAV1/LILRB1/HCST/IL18/PIK3R6/TGFB1/INPP5D/CD226/HLA-B/SLAMF6/CD2/NKG7/SLAMF7/KLRB1/ULBP1/KLRC2	20
GO:0009306	protein secretion	56/1577	372/18805	0.150538	1.79509	4.68613	1.28068e-05	0.000156293	0.000107817	UCP2/TREM2/PLEK/CD33/ALOX5/TGFB1/TLR2/HLA-DRB1/RHBDF2/TCIRG1/ANG/PRKCE/PPARG/CCL5/IL1RN/KCNJ11/ABCC8/RAB3A/CPLX1/RIMS2/FAM3B/STEAP3/ACVR1C/GSDMD/CHGA/IL1A/SNAP25/G6PC2/SYT4/KCNB1/IL6/RAPGEF4/CRH/F2RL1/CBLN1/PRF1/PLCB1/BRSK2/DOC2B/SAA1/VIP/PRKCB/MC4R/PCLO/TGFB2/SYT7/PTPRN/GPR27/GCK/SNCG/VSNL1/KCNA5/IL1B/F2RL2/CPLX3/CBLN4	56
GO:0007229	integrin-mediated signaling pathway	24/1577	111/18805	0.216216	2.57828	5.04566	1.30756e-05	0.000159228	0.000109842	FERMT3/HCK/ITGB2/VAV1/PLEK/ITGAL/SYK/PRAM1/ITGAM/ITGAX/BST1/LOXL3/MADCAM1/ITGA5/ITGB3/ITGB7/ADAM11/TIMP1/COL3A1/ITGB4/FN1/ISG15/SLC2A10/ITGA4	24
GO:0071356	cellular response to tumor necrosis factor	38/1577	219/18805	0.173516	2.0691	4.81471	1.3274e-05	0.000161295	0.000111268	LAPTM5/PYCARD/SYK/CASP1/CEBPA/TMC8/CD40/TNFRSF1B/CASP4/PLVAP/CASP8/CARD16/TNFRSF1A/GBP2/CD58/GBP1/CCL2/NFATC1/CCL5/TNFRSF11A/KCNJ11/COL1A1/CX3CR1/SMPD3/SPHK1/VCAM1/HAS2/F2RL1/GBP3/CHI3L1/TNFRSF11B/TNFSF13B/ZFP36/GATA3/FCAR/MYOD1/CD70/POSTN	38
GO:0002369	T cell cytokine production	13/1577	40/18805	0.325	3.87548	5.50794	1.34618e-05	0.000162874	0.000112357	SASH3/LILRB4/IL18/TNFRSF1B/CD7/B2M/SECTM1/CCR2/IL6/SLAMF1/HFE/GATA3/IL1B	13
GO:0002724	regulation of T cell cytokine production	13/1577	40/18805	0.325	3.87548	5.50794	1.34618e-05	0.000162874	0.000112357	SASH3/LILRB4/IL18/TNFRSF1B/CD7/B2M/SECTM1/CCR2/IL6/SLAMF1/HFE/GATA3/IL1B	13
GO:0045637	regulation of myeloid cell differentiation	38/1577	220/18805	0.172727	2.05969	4.78337	1.47727e-05	0.000177179	0.000122225	C1QC/TYROBP/SPI1/TREM2/CD4/NCKAP1L/CCR1/LILRB4/LILRB1/SCIN/CD74/LYN/HCLS1/TGFB1/CSF3R/EVI2B/LILRB3/RUNX1/HLA-DRB1/CASP8/INPP5D/B2M/IRF7/TNFRSF11A/CAMK4/LTF/LOX/TNFRSF11B/LIF/HOXA5/HOXA7/ISG15/ZBTB16/ROR2/ZFP36/TNFAIP6/HOXA9/POU4F1	38
GO:0031638	zymogen activation	14/1577	46/18805	0.304348	3.62921	5.4016	1.48016e-05	0.000177179	0.000122225	CTSZ/RUNX1/PLAU/PLAUR/SERPINF2/S100A10/MMP14/ANXA2/C1R/C1RL/CTSH/PLAT/SERPINE1/PRSS3	14
GO:0046633	alpha-beta T cell proliferation	14/1577	46/18805	0.304348	3.62921	5.4016	1.48016e-05	0.000177179	0.000122225	LGALS9/SYK/IL18/ELF4/DOCK2/PTPRC/RASAL3/EBI3/IRF1/IL15/CCR2/CD3E/CD28/IL2RA	14
GO:0095500	acetylcholine receptor signaling pathway	14/1577	46/18805	0.304348	3.62921	5.4016	1.48016e-05	0.000177179	0.000122225	GNA15/RGS10/CHRNB2/HRH3/CDK5R1/CHRM1/CHRM4/PLCB1/CHRM2/CHRNA7/CHRNA4/PRKCB/CHRNA2/CHRNA1	14
GO:0097106	postsynaptic density organization	14/1577	46/18805	0.304348	3.62921	5.4016	1.48016e-05	0.000177179	0.000122225	ABI3/LILRB2/ZDHHC12/CASKIN1/SHANK2/ITGB3/PPFIA2/SHANK1/CBLN1/NRXN1/NPTX1/C1QL3/C1QL2/RELN	14
GO:0051952	regulation of amine transport	20/1577	84/18805	0.238095	2.83918	5.11119	1.51964e-05	0.000181517	0.000125218	ADORA3/STXBP1/CHRNB2/SLC6A1/CHGA/HTR2A/SYT4/KCNB1/CRH/SYT1/KMO/CHRNA4/PRKCB/OPRK1/GRM2/GRM7/SNCG/SLC17A8/DRD1/RGS4	20
GO:2000406	positive regulation of T cell migration	12/1577	35/18805	0.342857	4.08841	5.533	1.55915e-05	0.000183963	0.000126905	PYCARD/AIF1/SPN/ASCL2/DOCK8/CCL5/CXCL10/CCR2/ITGB3/TNFSF14/CCL20/ITGA4	12
GO:2000463	positive regulation of excitatory postsynaptic potential	12/1577	35/18805	0.342857	4.08841	5.533	1.55915e-05	0.000183963	0.000126905	STX1B/RIMS2/CUX2/RIMS1/GRIN1/SHANK1/NRXN1/CHRNA7/GRIN2B/RGS4/RELN/GRIN2A	12
GO:0046883	regulation of hormone secretion	43/1577	262/18805	0.164122	1.95708	4.7199	1.5598e-05	0.000183963	0.000126905	UCP2/VAMP8/ALOX5/SPP1/HLA-DRB1/TCIRG1/CYP19A1/CRY2/TSPO/PRKCE/HTR1A/ANXA1/PPARG/CCL5/KCNJ11/ABCC8/ACVR1C/CHGA/SNAP25/G6PC2/KCNB1/IL6/HFE/CRHR1/RAPGEF4/CRH/F2RL1/OSM/PLCB1/BRSK2/LIF/DOC2B/HTR2C/PRKCB/OPRK1/SYT7/GPR27/EDN3/GCK/VSNL1/KCNA5/IL1B/F2RL2	43
GO:0043312	neutrophil degranulation	7/1577	12/18805	0.583333	6.95598	6.24409	1.563e-05	0.000183963	0.000126905	SPI1/ITGB2/STXBP2/SYK/PRAM1/ITGAM/PTAFR	7
GO:0098976	excitatory chemical synaptic transmission	7/1577	12/18805	0.583333	6.95598	6.24409	1.563e-05	0.000183963	0.000126905	GRIN1/PVALB/GRIN2B/SHISA6/CHRDL1/PDLIM4/GRIN2A	7
GO:0140105	interleukin-10-mediated signaling pathway	7/1577	12/18805	0.583333	6.95598	6.24409	1.563e-05	0.000183963	0.000126905	LILRB4/LILRB1/LILRA2/IL10RA/LILRB2/IL10/LILRA1	7
GO:1990504	dense core granule exocytosis	7/1577	12/18805	0.583333	6.95598	6.24409	1.563e-05	0.000183963	0.000126905	STXBP2/UNC13A/STXBP1/RAB3A/SNAP25/SYT4/UNC13C	7
GO:0031343	positive regulation of cell killing	18/1577	71/18805	0.253521	3.02312	5.16725	1.60124e-05	0.000188071	0.000129739	TYROBP/SPI1/VAV1/IL12RB1/HLA-DRA/PTPRC/HLA-DRB1/ITGAM/CD226/B2M/HLA-B/SLAMF6/MR1/F2RL1/PRF1/CD5L/ULBP1/KLRC2	18
GO:0035592	establishment of protein localization to extracellular region	56/1577	375/18805	0.149333	1.78073	4.62038	1.62359e-05	0.000190298	0.000131276	UCP2/TREM2/PLEK/CD33/ALOX5/TGFB1/TLR2/HLA-DRB1/RHBDF2/TCIRG1/ANG/PRKCE/PPARG/CCL5/IL1RN/KCNJ11/ABCC8/RAB3A/CPLX1/RIMS2/FAM3B/STEAP3/ACVR1C/GSDMD/CHGA/IL1A/SNAP25/G6PC2/SYT4/KCNB1/IL6/RAPGEF4/CRH/F2RL1/CBLN1/PRF1/PLCB1/BRSK2/DOC2B/SAA1/VIP/PRKCB/MC4R/PCLO/TGFB2/SYT7/PTPRN/GPR27/GCK/SNCG/VSNL1/KCNA5/IL1B/F2RL2/CPLX3/CBLN4	56
GO:0002468	dendritic cell antigen processing and presentation	8/1577	16/18805	0.5	5.96227	6.00775	1.67524e-05	0.000195132	0.00013461	CD68/CD74/HLA-DRA/SLC11A1/HLA-DRB1/FGL2/FCGR2B/CCR7	8
GO:0098883	synapse pruning	8/1577	16/18805	0.5	5.96227	6.00775	1.67524e-05	0.000195132	0.00013461	C1QB/C1QC/TREM2/C1QA/KCNK13/C3/ITGAM/CX3CR1	8
GO:1902222	erythrose 4-phosphate/phosphoenolpyruvate family amino acid catabolic process	8/1577	16/18805	0.5	5.96227	6.00775	1.67524e-05	0.000195132	0.00013461	KYNU/IL4I1/HAAO/HPD/IDO1/KMO/PAH/TDO2	8
GO:0019226	transmission of nerve impulse	19/1577	78/18805	0.24359	2.9047	5.09991	1.74222e-05	0.000202515	0.000139703	TYMP/CACNG2/SCN2A/SCN8A/CACNA1I/GJD2/CACNG8/ANK3/TNR/KCNK4/CNTNAP2/KCNA1/HCN1/CACNG3/KCNMB2/GRIK2/DRD5/DRD1/CHRNA1	19
GO:0006956	complement activation	17/1577	65/18805	0.261538	3.11873	5.17691	1.75985e-05	0.000204143	0.000140826	C1QB/C1QC/TREM2/C1QA/C2/C3/VSIG4/A2M/CFD/CFI/C1R/C1RL/C1S/SERPING1/CFB/CD5L/IL1B	17
GO:0002832	negative regulation of response to biotic stimulus	27/1577	135/18805	0.2	2.38491	4.88584	1.7638e-05	0.00020418	0.000140852	HAVCR2/LGALS9/PTPN6/LILRB1/LILRA2/VSIG4/TRIM38/A2M/IL4I1/TGFB1/SLAMF8/CARD16/INPP5D/NMI/MICB/HLA-B/FGL2/PPARG/OAS1/PDCD1/LTF/CD96/SERPING1/AHR/AURKB/ISG15/NLRP4	27
GO:0035136	forelimb morphogenesis	13/1577	41/18805	0.317073	3.78095	5.3932	1.82068e-05	0.000210331	0.000145095	RUNX2/RDH10/OSR2/ZBTB16/SHOX2/HOXA11/EN1/HOXD9/HOXA9/HOXD10/SHH/HOXA13/MSX2	13
GO:0007389	pattern specification process	67/1577	476/18805	0.140756	1.67845	4.53605	1.83314e-05	0.000211337	0.000145789	C1QA/C3/MFNG/HHEX/ITGAM/LRP4/HOXB7/HOXC4/LEFTY2/HOXA4/HOXB2/HOXA10/FOXJ1/OSR2/CRB2/PCDH8/HOXC6/HOXA5/HAND2/NOG/GREM2/HOXA7/ZBTB16/HOXC9/SNAI1/RIPPLY2/WNT7B/HOXA3/HOXA2/HOXB4/NKX2-5/STC1/HOXB3/HOXC10/DMRTA2/HOXD11/HOXA11/EN1/TBR1/EMX1/HOXD9/FOXD1/HOXB6/HOXA9/HOXC13/DSCAML1/HOXD13/HOXC8/LHX3/HOXA6/HOXD10/HOXC11/HOXC5/CHRDL1/FOLR1/SHH/BMP2/NRG3/FEZF2/EYA1/HOXD8/TLL1/MSX2/RELN/HOXD3/MEOX2/SFRP2	67
GO:1990868	response to chemokine	21/1577	92/18805	0.228261	2.72191	5.00905	1.87605e-05	0.000215326	0.000148541	TREM2/CCR1/CCRL2/CCR5/LYN/DOCK8/CCL2/CXCR2/CCL5/CXCR3/CXCR4/CXCL10/CXCR6/CCR2/CX3CR1/CCR7/LOX/CXCL9/CCL8/CXCL11/GPR17	21
GO:1990869	cellular response to chemokine	21/1577	92/18805	0.228261	2.72191	5.00905	1.87605e-05	0.000215326	0.000148541	TREM2/CCR1/CCRL2/CCR5/LYN/DOCK8/CCL2/CXCR2/CCL5/CXCR3/CXCR4/CXCL10/CXCR6/CCR2/CX3CR1/CCR7/LOX/CXCL9/CCL8/CXCL11/GPR17	21
GO:0006906	vesicle fusion	26/1577	128/18805	0.203125	2.42217	4.88458	1.88464e-05	0.000215326	0.000148541	VAMP8/STX11/STXBP1/ANXA2/RAB20/ANXA1/STX1B/RAB3A/CPLX1/CPLX2/SNAP25/SYT4/SLAMF1/SPHK1/STXBP6/RPH3A/SYT13/SYT2/SYT1/DOC2B/RAB34/DOC2A/SYT7/SYT5/CPLX3/PLA2G5	26
GO:0001913	T cell mediated cytotoxicity	16/1577	59/18805	0.271186	3.23377	5.19917	1.88687e-05	0.000215326	0.000148541	NCKAP1L/CTSC/RIPK3/LILRB1/IL12RB1/HLA-DRA/PTPRC/HLA-DRB1/B2M/HLA-B/MR1/FCGR2B/CTSH/PRF1/IL7R/ULBP1	16
GO:2000107	negative regulation of leukocyte apoptotic process	16/1577	59/18805	0.271186	3.23377	5.19917	1.88687e-05	0.000215326	0.000148541	LILRB1/CCR5/CD74/HCLS1/DOCK8/JAK3/PTCRA/CXCR2/CCL5/IRF7/BCL3/PDCD1/CCR7/IDO1/AURKB/IL7R	16
GO:0071248	cellular response to metal ion	33/1577	182/18805	0.181319	2.16214	4.76643	1.90738e-05	0.000217225	0.000149851	UCP2/FBP1/HMOX1/CEBPA/CYBB/ALOX5AP/PLCG2/SLC11A1/B2M/TSPO/CPNE5/KCNK3/CYP1A1/KCNB1/SMPD3/HFE/ANK3/DLG2/KCNA1/NRXN1/SYT1/KCNH1/CPNE9/NPTX1/CPNE7/SHH/DPEP1/AQP1/HPCA/NEUROD2/CPNE6/RASAL1/CPNE4	33
GO:0002920	regulation of humoral immune response	14/1577	47/18805	0.297872	3.55199	5.29979	1.94648e-05	0.000221231	0.000152614	TREM2/PTPN6/C3/VSIG4/A2M/PTPRC/FCGR2B/CCR7/SERPING1/FOXJ1/CD5L/KLK5/KLK7/IL1B	14
GO:0140895	cell surface toll-like receptor signaling pathway	18/1577	72/18805	0.25	2.98114	5.09566	1.96933e-05	0.000223376	0.000154094	CD14/TREM2/CYBA/PIK3AP1/TLR1/LILRA2/LY96/LYN/TLR2/NMI/TLR5/TLR6/PRKCE/PTPN22/OAS1/LTF/TICAM2/F2RL1	18
GO:0001776	leukocyte homeostasis	24/1577	114/18805	0.210526	2.51043	4.89396	2.0948e-05	0.00023713	0.000163582	LGALS9/SASH3/NCKAP1L/RIPK3/BTK/CD74/LYN/TGFB1/GAPT/TCIRG1/JAK3/GPR183/ANXA1/CXCR2/SIT1/CCR2/IL6/TNFSF14/IL2RA/TNFSF13B/XKR8/CCNB2/FCAR/IL7R	24
GO:0061138	morphogenesis of a branching epithelium	34/1577	191/18805	0.17801	2.12269	4.71825	2.14368e-05	0.000242176	0.000167063	CTSZ/ST14/TGFB1/IL10/SPINT1/MMP14/HOXB7/RDH10/TNC/VDR/CTSH/COL4A1/HGF/CELSR1/CSMD1/SOCS3/HOXA5/NOG/HOXD11/HOXA11/FOXD1/PGR/GREB1L/HOXD13/SOX8/SHH/BMP2/HOXA13/SULF1/ADM/EYA1/MSX2/HOXB13/SFRP2	34
GO:0045577	regulation of B cell differentiation	12/1577	36/18805	0.333333	3.97485	5.40529	2.16106e-05	0.000243649	0.00016808	SPI1/NCKAP1L/PTPN6/NFAM1/BTK/SYK/IL4I1/IL10/SLAMF8/IL2RG/INPP5D/MMP14	12
GO:0032479	regulation of type I interferon production	26/1577	129/18805	0.20155	2.4034	4.83901	2.17486e-05	0.000244227	0.000168478	TYROBP/HAVCR2/CD14/PYCARD/LILRB1/SYK/TRIM38/PLCG2/TRAF3IP3/IRF5/TLR7/RNF135/TLR8/IL10/TLR2/IRF8/NMI/PTPN22/IRF1/CLEC12A/IRF7/OAS1/TICAM2/OAS2/SIGLEC1/ISG15	26
GO:0032606	type I interferon production	26/1577	129/18805	0.20155	2.4034	4.83901	2.17486e-05	0.000244227	0.000168478	TYROBP/HAVCR2/CD14/PYCARD/LILRB1/SYK/TRIM38/PLCG2/TRAF3IP3/IRF5/TLR7/RNF135/TLR8/IL10/TLR2/IRF8/NMI/PTPN22/IRF1/CLEC12A/IRF7/OAS1/TICAM2/OAS2/SIGLEC1/ISG15	26
GO:0050871	positive regulation of B cell activation	20/1577	86/18805	0.232558	2.77315	4.98628	2.2016e-05	0.000246737	0.00017021	SPI1/SASH3/NCKAP1L/BTK/SYK/CD74/CD40/TGFB1/IL10/PTPRC/IL2RG/INPP5D/BST1/MMP14/GPR183/CHRNB2/CLCF1/CD28/IL6/TNFSF13B	20
GO:0021675	nerve development	22/1577	100/18805	0.22	2.6234	4.92459	2.2214e-05	0.000248461	0.000171399	TCIRG1/SCN2A/CHRNB2/SCN8A/KCNC1/HOXA1/KCNC2/HOXB2/VCAM1/KCNA1/GABRB2/HOXA3/HOXB3/PRKCG/NPTX1/ITGA4/SLC24A4/CNGB1/GABRA5/SULF1/POU4F1/HOXD3	22
GO:0034767	positive regulation of monoatomic ion transmembrane transport	29/1577	152/18805	0.190789	2.27508	4.77537	2.24219e-05	0.000250289	0.00017266	TREM2/STAC3/CTSS/KCNQ1/FXYD5/P2RY6/KCNIP2/CCL2/KCNC1/CXCR3/KCNMB1/CXCL10/CCR2/AKAP5/RGS7/GRIN1/KCNC2/ANK3/TRPC3/CXCL9/CAV1/OPRK1/CXCL11/EDN3/FGF13/DRD1/NOS1/FXYD7/STAC	29
GO:0002888	positive regulation of myeloid leukocyte mediated immunity	9/1577	21/18805	0.428571	5.11052	5.70211	2.32432e-05	0.000257921	0.000177925	TYROBP/SPI1/ITGB2/FCGR1A/BTK/C3/ITGAM/PTAFR/F2RL1	9
GO:0007213	G protein-coupled acetylcholine receptor signaling pathway	9/1577	21/18805	0.428571	5.11052	5.70211	2.32432e-05	0.000257921	0.000177925	GNA15/RGS10/HRH3/CDK5R1/CHRM1/CHRM4/PLCB1/CHRM2/PRKCB	9
GO:0032930	positive regulation of superoxide anion generation	9/1577	21/18805	0.428571	5.11052	5.70211	2.32432e-05	0.000257921	0.000177925	TYROBP/ITGB2/SYK/TGFB1/ITGAM/CLEC7A/PRKCE/FPR2/F2RL1	9
GO:0034612	response to tumor necrosis factor	40/1577	241/18805	0.165975	1.97918	4.62868	2.3351e-05	0.000258607	0.000178398	LAPTM5/CD14/PYCARD/SYK/CASP1/CEBPA/TMC8/CD40/TNFRSF1B/CASP4/PLVAP/CASP8/CARD16/TNFRSF1A/GBP2/CD58/GBP1/CCL2/NFATC1/CCL5/UBD/TNFRSF11A/KCNJ11/COL1A1/CX3CR1/SMPD3/SPHK1/VCAM1/HAS2/F2RL1/GBP3/CHI3L1/TNFRSF11B/TNFSF13B/ZFP36/GATA3/FCAR/MYOD1/CD70/POSTN	40
GO:0001763	morphogenesis of a branching structure	36/1577	208/18805	0.173077	2.06386	4.66788	2.34424e-05	0.00025911	0.000178745	CTSZ/ST14/TGFB1/IL10/SPINT1/MMP14/HOXB7/RDH10/TNC/VDR/CTSH/COL4A1/HGF/CELSR1/CSMD1/SOCS3/HOXA5/NOG/SHOX2/HOXD11/HOXA11/FOXD1/PGR/GREB1L/HOXD13/FGF13/SOX8/SHH/BMP2/HOXA13/SULF1/ADM/EYA1/MSX2/HOXB13/SFRP2	36
GO:0050433	regulation of catecholamine secretion	13/1577	42/18805	0.309524	3.69093	5.28201	2.43559e-05	0.000267178	0.000184311	ADORA3/CHRNB2/CHGA/HTR2A/SYT4/KCNB1/CRH/SYT1/CHRNA4/PRKCB/OPRK1/GRM2/SNCG	13
GO:2000403	positive regulation of lymphocyte migration	13/1577	42/18805	0.309524	3.69093	5.28201	2.43559e-05	0.000267178	0.000184311	PYCARD/AIF1/SPN/ASCL2/DOCK8/CCL5/MADCAM1/CXCL10/CCR2/ITGB3/TNFSF14/CCL20/ITGA4	13
GO:0002825	regulation of T-helper 1 type immune response	11/1577	31/18805	0.354839	4.23129	5.44756	2.43623e-05	0.000267178	0.000184311	HAVCR2/IL18/IL12RB1/ASCL2/SLC11A1/JAK3/CD80/ANXA1/CCR2/SLAMF1/IL1B	11
GO:0099558	maintenance of synapse structure	11/1577	31/18805	0.354839	4.23129	5.44756	2.43623e-05	0.000267178	0.000184311	BSN/RAB3A/SHANK2/RIMS2/ITGB3/RIMS1/CBLN2/PPFIA2/SHANK1/CBLN1/PCLO	11
GO:0002548	monocyte chemotaxis	15/1577	54/18805	0.277778	3.31237	5.14833	2.50335e-05	0.00027154	0.000187319	CCR1/AIF1/LYN/SLAMF8/ANXA1/CCL2/FPR2/CCL5/TNFRSF11A/CXCL10/CCR2/CX3CR1/IL6/SERPINE1/LGALS3	15
GO:0045581	negative regulation of T cell differentiation	15/1577	54/18805	0.277778	3.31237	5.14833	2.50335e-05	0.00027154	0.000187319	LILRB4/CD74/ASCL2/RUNX1/LOXL3/RUNX3/JAK3/FGL2/CD69/ANXA1/IRF1/LGALS1/SOCS1/FOXJ1/SHH	15
GO:0071622	regulation of granulocyte chemotaxis	15/1577	54/18805	0.277778	3.31237	5.14833	2.50335e-05	0.00027154	0.000187319	RAC2/NCKAP1L/CD74/C3AR1/C5AR1/BST1/CSF1R/CXCR2/CCL5/TRPV4/SLAMF1/CCR7/TNFAIP6/DPP4/RARRES2	15
GO:0090174	organelle membrane fusion	26/1577	130/18805	0.2	2.38491	4.79387	2.50496e-05	0.00027154	0.000187319	VAMP8/STX11/STXBP1/ANXA2/RAB20/ANXA1/STX1B/RAB3A/CPLX1/CPLX2/SNAP25/SYT4/SLAMF1/SPHK1/STXBP6/RPH3A/SYT13/SYT2/SYT1/DOC2B/RAB34/DOC2A/SYT7/SYT5/CPLX3/PLA2G5	26
GO:0098659	inorganic cation import across plasma membrane	26/1577	130/18805	0.2	2.38491	4.79387	2.50496e-05	0.00027154	0.000187319	KCNQ1/TRPV2/KCNJ5/SLC6A1/SLC9A2/TRPV4/CACNA1I/KCNJ11/ABCC8/AKAP5/SLC8A2/CACNA1A/KCNJ9/SLC12A5/KCNJ3/STEAP2/KCNJ12/CACNA1B/ATP1A3/CACNA1E/CACNA2D1/KCNJ4/SLC8A3/HCN4/SLC24A4/SCNN1B	26
GO:0099587	inorganic ion import across plasma membrane	26/1577	130/18805	0.2	2.38491	4.79387	2.50496e-05	0.00027154	0.000187319	KCNQ1/TRPV2/KCNJ5/SLC6A1/SLC9A2/TRPV4/CACNA1I/KCNJ11/ABCC8/AKAP5/SLC8A2/CACNA1A/KCNJ9/SLC12A5/KCNJ3/STEAP2/KCNJ12/CACNA1B/ATP1A3/CACNA1E/CACNA2D1/KCNJ4/SLC8A3/HCN4/SLC24A4/SCNN1B	26
GO:0006953	acute-phase response	14/1577	48/18805	0.291667	3.47799	5.2007	2.53739e-05	0.000273098	0.000188395	SERPINA1/A2M/PLSCR1/SERPINF2/SERPINA3/IL1RN/TNFRSF11A/CD163/IL1A/IL6/FN1/SAA1/SAA2/IL1B	14
GO:1905145	cellular response to acetylcholine	14/1577	48/18805	0.291667	3.47799	5.2007	2.53739e-05	0.000273098	0.000188395	GNA15/RGS10/CHRNB2/HRH3/CDK5R1/CHRM1/CHRM4/PLCB1/CHRM2/CHRNA7/CHRNA4/PRKCB/CHRNA2/CHRNA1	14
GO:2000516	positive regulation of CD4-positive, alpha-beta T cell activation	14/1577	48/18805	0.291667	3.47799	5.2007	2.53739e-05	0.000273098	0.000188395	LGALS9/SASH3/NCKAP1L/CD86/IL18/IL12RB1/HLA-DRA/IL2RG/HLA-DRB1/CD80/ANXA1/CD3E/CD28/SOCS1	14
GO:0032252	secretory granule localization	10/1577	26/18805	0.384615	4.58636	5.53641	2.53876e-05	0.000273098	0.000188395	STXBP2/PIK3CG/UNC13A/STXBP1/RAB3A/SNAP25/SYT4/PPFIA2/KIF5A/UNC13C	10
GO:0050829	defense response to Gram-negative bacterium	23/1577	108/18805	0.212963	2.53949	4.85428	2.54391e-05	0.00027313	0.000188417	TREM2/CD4/PYCARD/RNASE6/HAMP/SLC11A1/RNASE3/B2M/TREM1/MMP7/LYZ/MR1/GSDMD/CHGA/LTF/IL6/F2RL1/SERPINE1/VIP/RARRES2/AQP1/TAC1/ADM	23
GO:0051259	protein complex oligomerization	44/1577	276/18805	0.15942	1.90101	4.5623	2.60961e-05	0.00027965	0.000192915	NLRC4/PYCARD/CD74/ALOX5AP/RNF135/SLC1A5/HLA-DRB1/CARD9/B2M/GBP5/KCNC1/KCNB2/OAS1/SOD2/GSDMD/KCNT1/KCNB1/GRIN1/KCNC2/SLC1A2/PRMT8/KCNA4/PRF1/TK1/KCNA1/HCN1/SYT1/KCTD16/KCNJ12/KCNV1/COL1A2/ISG15/SCARA5/GRIN2B/GLRA3/CALHM1/KCNS2/RRM2/DNM1/TDO2/KCTD4/KCNA5/KCNS1/AQP5	44
GO:0034109	homotypic cell-cell adhesion	22/1577	101/18805	0.217822	2.59742	4.87009	2.61805e-05	0.000279701	0.000192949	FERMT3/PTPN6/PLEK/SYK/LYN/CLIC1/PLAUR/PIK3CG/PDPN/MYL12A/STXBP1/CCL5/EMILIN2/CD99/ITGB3/HTR2A/IL6/ANK3/MMRN1/MEGF11/ADAMTS18/DSG2	22
GO:0030902	hindbrain development	30/1577	161/18805	0.186335	2.22196	4.71113	2.62002e-05	0.000279701	0.000192949	KCNC1/CDK5R2/FCGR2B/CEND1/CD3E/CDK5R1/FAIM2/SSTR2/SPTBN2/HOXB2/SSTR3/CBLN1/SSTR1/NRXN1/EN2/NOG/LHX5/DAB1/HOXA2/HOXB3/KNDC1/SEZ6/EN1/TBR1/KLHL1/SHH/KIF14/NEUROD2/GDF10/POU4F1	30
GO:0007584	response to nutrient	31/1577	169/18805	0.183432	2.18734	4.69101	2.66704e-05	0.000284182	0.00019604	C2/CYBB/KYNU/CD40/A2M/SPP1/TGFB1/TSPO/PPARG/SHANK2/CXCL10/SOD2/FOLR2/COL1A1/TNC/IL1A/VDR/CYP1A1/VCAM1/TNFRSF11B/PHEX/MN1/PRKCB/STC1/IGFBP2/LIPG/FOLR1/F5/POSTN/SST/SFRP2	31
GO:0002062	chondrocyte differentiation	24/1577	116/18805	0.206897	2.46715	4.79549	2.83512e-05	0.00030152	0.000208001	SCIN/TGFB1/RUNX1/CYTL1/RUNX3/RUNX2/TGFBI/SERPINH1/LOXL2/SMPD3/COL3A1/OSR2/ZBTB16/SHOX2/EFEMP1/WNT10B/HOXA11/HMGA2/FGF9/BMP2/SULF1/PRKG2/MSX2/SFRP2	24
GO:0034134	toll-like receptor 2 signaling pathway	8/1577	17/18805	0.470588	5.61155	5.75512	2.93143e-05	0.000310004	0.000213854	TREM2/CYBA/PIK3AP1/TLR1/LYN/TLR2/TLR6/F2RL1	8
GO:0045579	positive regulation of B cell differentiation	8/1577	17/18805	0.470588	5.61155	5.75512	2.93143e-05	0.000310004	0.000213854	SPI1/NCKAP1L/BTK/SYK/IL10/IL2RG/INPP5D/MMP14	8
GO:0097091	synaptic vesicle clustering	8/1577	17/18805	0.470588	5.61155	5.75512	2.93143e-05	0.000310004	0.000213854	BSN/SYN1/RAB3A/BRSK2/NRXN1/SYN3/SYN2/PCLO	8
GO:0002520	immune system development	35/1577	202/18805	0.173267	2.06613	4.60913	2.95336e-05	0.0003108	0.000214403	HAVCR2/LGALS9/BATF/RIPK3/LILRB4/LYN/LILRB2/CD40/TGFB1/IL10/PTPRC/LTBR/PDPN/HLA-B/CLCF1/TNFRSF11A/BCL3/IL15/PDCD1/CD3E/CD28/CD248/IL2RA/FOXJ1/XKR8/IDO1/CCNB2/HAND2/HOXA3/HOXB4/NKX2-5/GATA3/IL7R/SHH/EXO1	35
GO:0045920	negative regulation of exocytosis	12/1577	37/18805	0.324324	3.86742	5.2821	2.95553e-05	0.0003108	0.000214403	CD300A/SPI1/LGALS9/NCKAP1L/CD84/ANXA1/FCGR2B/CCR2/SYT4/STXBP6/IL1RAPL1/IL13RA2	12
GO:0097484	dendrite extension	12/1577	37/18805	0.324324	3.86742	5.2821	2.95553e-05	0.0003108	0.000214403	UNC13A/CPNE5/CXCR4/RIMS2/RIMS1/SYT4/SYT2/SYT1/CPNE9/SH3GL2/CPNE6/RASAL1	12
GO:0071692	protein localization to extracellular region	56/1577	383/18805	0.146214	1.74354	4.44792	2.99553e-05	0.000314419	0.0002169	UCP2/TREM2/PLEK/CD33/ALOX5/TGFB1/TLR2/HLA-DRB1/RHBDF2/TCIRG1/ANG/PRKCE/PPARG/CCL5/IL1RN/KCNJ11/ABCC8/RAB3A/CPLX1/RIMS2/FAM3B/STEAP3/ACVR1C/GSDMD/CHGA/IL1A/SNAP25/G6PC2/SYT4/KCNB1/IL6/RAPGEF4/CRH/F2RL1/CBLN1/PRF1/PLCB1/BRSK2/DOC2B/SAA1/VIP/PRKCB/MC4R/PCLO/TGFB2/SYT7/PTPRN/GPR27/GCK/SNCG/VSNL1/KCNA5/IL1B/F2RL2/CPLX3/CBLN4	56
GO:0033690	positive regulation of osteoblast proliferation	7/1577	13/18805	0.538462	6.42091	5.91535	3.14054e-05	0.000327805	0.000226134	HPSE/TMEM119/ITGB3/LTF/SOX8/CTHRC1/BMP2	7
GO:0070486	leukocyte aggregation	7/1577	13/18805	0.538462	6.42091	5.91535	3.14054e-05	0.000327805	0.000226134	RAC2/MSN/CD44/S100A9/S100A8/HAS2/IL1B	7
GO:0098814	spontaneous synaptic transmission	7/1577	13/18805	0.538462	6.42091	5.91535	3.14054e-05	0.000327805	0.000226134	STX1B/RIMS2/CBLN2/RPH3A/SYT1/DOC2B/DOC2A	7
GO:0043277	apoptotic cell clearance	13/1577	43/18805	0.302326	3.60509	5.17418	3.22472e-05	0.000335968	0.000231765	TYROBP/TREM2/C2/CD300LF/C3/ANXA1/CCL2/XKR7/CCR2/ITGB3/XKR8/XKR4/CD36	13
GO:0045622	regulation of T-helper cell differentiation	14/1577	49/18805	0.285714	3.40701	5.10422	3.28025e-05	0.000340493	0.000234886	BATF/CD86/IL18/IL12RB1/ASCL2/HLA-DRA/HLA-DRB1/LOXL3/JAK3/CD80/CD69/ANXA1/LGALS1/GATA3	14
GO:0050432	catecholamine secretion	14/1577	49/18805	0.285714	3.40701	5.10422	3.28025e-05	0.000340493	0.000234886	ADORA3/CHRNB2/CHGA/HTR2A/SYT4/KCNB1/CRH/SYT1/CHRNA4/VIP/PRKCB/OPRK1/GRM2/SNCG	14
GO:0003002	regionalization	61/1577	430/18805	0.14186	1.69162	4.38947	3.39074e-05	0.000351313	0.000242351	C1QA/C3/HHEX/ITGAM/LRP4/HOXB7/HOXC4/LEFTY2/HOXA4/HOXB2/HOXA10/FOXJ1/CRB2/PCDH8/HOXC6/HOXA5/HAND2/NOG/GREM2/HOXA7/ZBTB16/HOXC9/SNAI1/RIPPLY2/WNT7B/HOXA3/HOXA2/HOXB4/NKX2-5/HOXB3/HOXC10/DMRTA2/HOXD11/HOXA11/EN1/TBR1/EMX1/HOXD9/FOXD1/HOXB6/HOXA9/HOXC13/DSCAML1/HOXD13/HOXC8/LHX3/HOXA6/HOXD10/HOXC11/HOXC5/FOLR1/SHH/BMP2/FEZF2/HOXD8/TLL1/MSX2/RELN/HOXD3/MEOX2/SFRP2	61
GO:0001911	negative regulation of leukocyte mediated cytotoxicity	11/1577	32/18805	0.34375	4.09906	5.30838	3.43218e-05	0.000354301	0.000244412	HAVCR2/LGALS9/NCKAP1L/LILRB1/TGFB1/PTPRC/INPP5D/HLA-B/FCGR2B/CX3CR1/IL7R	11
GO:1905820	positive regulation of chromosome separation	11/1577	32/18805	0.34375	4.09906	5.30838	3.43218e-05	0.000354301	0.000244412	PLSCR1/CDC20/CDCA8/BIRC5/DLGAP5/UBE2C/AURKB/SKA1/NCAPG/NCAPH/ESPL1	11
GO:0033630	positive regulation of cell adhesion mediated by integrin	9/1577	22/18805	0.409091	4.87822	5.50662	3.64108e-05	0.000375178	0.000258813	NCKAP1L/PTPN6/SYK/CCL5/CD3E/ITGB3/LIF/TGFB2/SFRP2	9
GO:0031663	lipopolysaccharide-mediated signaling pathway	16/1577	62/18805	0.258065	3.0773	4.95677	3.69498e-05	0.000378652	0.00026121	HCK/CD14/LY86/PTPN6/CD180/LILRA2/LY96/LYN/PLCG2/TLR2/CARD16/PTAFR/PRKCE/PTPN22/LTF/CD36	16
GO:0051785	positive regulation of nuclear division	16/1577	62/18805	0.258065	3.0773	4.95677	3.69498e-05	0.000378652	0.00026121	CDC20/CD28/IL1A/SMPD3/SPHK1/PLCB1/DLGAP5/UBE2C/SKA1/NUSAP1/EDN3/HOXA13/ESPL1/IL1B/NPM2/MSX2	16
GO:0070228	regulation of lymphocyte apoptotic process	16/1577	62/18805	0.258065	3.0773	4.95677	3.69498e-05	0.000378652	0.00026121	LGALS9/RIPK3/BTK/CD74/LYN/IL10/DOCK8/JAK3/PTCRA/CCL5/BCL3/PDCD1/IDO1/AURKB/LGALS3/IL7R	16
GO:0006936	muscle contraction	53/1577	359/18805	0.147632	1.76045	4.40138	3.71895e-05	0.000380414	0.000262426	STAC3/KCNQ1/KCNE3/TNNI2/PTAFR/PIK3CG/GRIP2/SCN2A/CHRNB2/KCNJ5/MYBPH/KCNIP2/SCN8A/ATP8A2/MYOF/TRPV4/KCNB2/CXCR4/SCN3B/CHGA/HTR2A/SSTR2/MYH7B/SCN2B/SPHK1/BDKRB2/PGAM2/KCNA1/CHRM2/KCNJ3/KCNJ12/TNNT2/CAV1/TNNT1/MYH6/NKX2-5/STC1/RYR2/CACNA2D1/EDN3/FGF13/MYH7/SLC8A3/HCN4/KCNA5/DRD1/NOS1/SULF1/SCNN1B/STAC/DSG2/CHRNA1/DES	53
GO:0006898	receptor-mediated endocytosis	44/1577	280/18805	0.157143	1.87386	4.45721	3.72785e-05	0.000380633	0.000262577	FCER1G/CD14/ITGB2/FCGR1A/LILRB4/LILRB1/MSR1/APOC2/SYK/C3/HAMP/PLCG2/STAB1/ITGAM/B2M/CACNG2/MX2/ANXA2/ANXA2P2/CXCR2/APOC1/FCGR2B/ITGB3/HIP1R/CACNG8/TNK2/HFE/SNAP91/SFRP4/DNM3/CACNG3/SIGLEC1/CAV1/SERPINE1/CALY/NECAB2/CD36/ITGA4/DNM1/HMMR/DPP4/FOLR1/HPCA/ADM	44
GO:0033077	T cell differentiation in thymus	20/1577	89/18805	0.224719	2.67967	4.80548	3.74183e-05	0.000381369	0.000263084	RIPK3/CD74/SPN/DOCK2/PTPRC/IL2RG/B2M/VNN1/MR1/CAMK4/CD3D/CD3E/CD28/IL1A/CCR7/FOXJ1/GATA3/IL7R/SHH/IL1B	20
GO:0002335	mature B cell differentiation	12/1577	38/18805	0.315789	3.76564	5.16314	3.99184e-05	0.000403922	0.000278643	CMTM7/PLCG2/MFNG/IL10/SLAMF8/IL2RG/IRF8/GPR183/BCL3/FCGR2B/IL6/LGALS1	12
GO:0010934	macrophage cytokine production	12/1577	38/18805	0.315789	3.76564	5.16314	3.99184e-05	0.000403922	0.000278643	LAPTM5/PYCARD/LILRB1/CD74/PLCG2/TLR7/TGFB1/CARD9/ACP5/CD36/TGFB2/SPON2	12
GO:0010935	regulation of macrophage cytokine production	12/1577	38/18805	0.315789	3.76564	5.16314	3.99184e-05	0.000403922	0.000278643	LAPTM5/PYCARD/LILRB1/CD74/PLCG2/TLR7/TGFB1/CARD9/ACP5/CD36/TGFB2/SPON2	12
GO:0043372	positive regulation of CD4-positive, alpha-beta T cell differentiation	12/1577	38/18805	0.315789	3.76564	5.16314	3.99184e-05	0.000403922	0.000278643	LGALS9/SASH3/NCKAP1L/CD86/IL18/IL12RB1/HLA-DRA/IL2RG/HLA-DRB1/CD80/ANXA1/SOCS1	12
GO:0009308	amine metabolic process	23/1577	111/18805	0.207207	2.47085	4.70222	4.02712e-05	0.00040676	0.000280601	ITGB2/KYNU/IL4I1/ITGAM/HAAO/CHRNB2/HTR1A/CYP1A1/VCAM1/SNCB/SLITRK1/IDO1/HAND2/KMO/PAH/GATA3/TGFB2/INMT/TDO2/MAOB/DRD1/GRIN2A/MOXD1	23
GO:0001666	response to hypoxia	48/1577	316/18805	0.151899	1.81132	4.40052	4.11955e-05	0.000415351	0.000286527	UCP2/TREM2/CYBB/ASCL2/TGFB1/TLR2/AGTRAP/PLAU/ANG/PRKCE/MMP14/SCN2A/CHRNB2/PPARG/HK2/TRPV4/KCNJ11/KCNMB1/CXCR4/SOD2/LOXL2/KCNK3/IL1A/CYP1A1/VCAM1/PDLIM1/LIF/CCNA2/PLAT/CAV1/CHRNA7/CHRNA4/STC1/RYR2/TGFB2/ANGPT2/GAD2/CA9/DPP4/SLC8A3/VASN/KCNA5/BMP2/AQP1/NOS1/POSTN/NGB/ADM	48
GO:0001959	regulation of cytokine-mediated signaling pathway	33/1577	189/18805	0.174603	2.08206	4.52339	4.20676e-05	0.000421911	0.000291052	LAPTM5/TREM2/PYCARD/CD300LF/PTPN6/SYK/RBM47/CASP1/CD74/TMC8/CD40/CASP4/PTPRC/CASP8/CARD16/TNFRSF1A/CISH/PPARG/CCL5/IRF7/IL1RN/CXCR4/OAS1/IL6/TICAM2/SPHK1/TRIM6/F2RL1/TNFRSF11B/CAV1/ISG15/ZBP1/IL1R2	33
GO:0002347	response to tumor cell	14/1577	50/18805	0.28	3.33887	5.01021	4.20711e-05	0.000421911	0.000291052	LAPTM5/SPI1/ABI3/HAVCR2/IL4I1/TGFB1/HLA-DRB1/CD226/MR1/NKG7/PDCD1/AHR/PRF1/DLEC1	14
GO:2000404	regulation of T cell migration	14/1577	50/18805	0.28	3.33887	5.01021	4.20711e-05	0.000421911	0.000291052	RIPK3/PYCARD/AIF1/SPN/ASCL2/DOCK8/CD69/CCL5/CXCL10/CCR2/ITGB3/TNFSF14/CCL20/ITGA4	14
GO:0042092	type 2 immune response	13/1577	44/18805	0.295455	3.52316	5.06952	4.22807e-05	0.000423258	0.000291981	BATF/CD86/CD74/IL18/ASCL2/IL10/ANXA1/BCL3/CCR2/IL6/IDO1/GATA3/FCER1A	13
GO:0015837	amine transport	21/1577	97/18805	0.216495	2.5816	4.7249	4.36016e-05	0.000434934	0.000300036	ADORA3/STXBP1/CHRNB2/SLC6A1/CHGA/HTR2A/SYT4/KCNB1/CRH/SYT1/KMO/CHRNA4/PRKCB/OPRK1/GRM2/GRM7/SNCG/SLC17A8/DRD1/RGS4/AQP9	21
GO:0033555	multicellular organismal response to stress	21/1577	97/18805	0.216495	2.5816	4.7249	4.36016e-05	0.000434934	0.000300036	LPAR5/TSPO/HTR1A/MAPK8IP2/ADAM11/CRHR1/CRH/HCN1/IDO1/HTR2C/PIRT/PRKCG/GRIK2/DPP4/DRD1/TAC1/GABRA5/NEUROD2/NOS1/AQP9/RELN	21
GO:0070098	chemokine-mediated signaling pathway	19/1577	83/18805	0.228916	2.72971	4.77816	4.42735e-05	0.000440854	0.00030412	TREM2/CCR1/CCRL2/CCR5/LYN/CCL2/CXCR2/CCL5/CXCR3/CXCR4/CXCL10/CXCR6/CCR2/CX3CR1/CCR7/CXCL9/CCL8/CXCL11/GPR17	19
GO:0140014	mitotic nuclear division	44/1577	282/18805	0.156028	1.86057	4.40531	4.43792e-05	0.000441126	0.000304308	REEP4/TGFB1/CHEK2/PSRC1/CDC20/CD28/CDCA8/IL1A/KIF2C/SMPD3/SPHK1/RCC1/ANKRD53/CDCA2/BIRC5/DLGAP5/KIF18A/UBE2C/AURKB/NDC80/SKA1/CDC25C/MYBL2/NUF2/NCAPG/BUB1/KIF23/NUSAP1/EDN3/KIF4A/TTK/NEK2/TPX2/CENPK/CDK1/CENPE/NCAPH/KIF14/BUB1B/HOXA13/ESPL1/IL1B/NPM2/SPC24	44
GO:1904064	positive regulation of cation transmembrane transport	27/1577	142/18805	0.190141	2.26734	4.58639	4.51022e-05	0.000447522	0.000308719	TREM2/STAC3/CTSS/KCNQ1/FXYD5/P2RY6/KCNIP2/KCNC1/CXCR3/KCNMB1/CXCL10/AKAP5/RGS7/GRIN1/KCNC2/ANK3/TRPC3/CXCL9/CAV1/OPRK1/CXCL11/EDN3/FGF13/DRD1/NOS1/FXYD7/STAC	27
GO:0009410	response to xenobiotic stimulus	63/1577	453/18805	0.139073	1.65838	4.29148	4.64713e-05	0.000460295	0.000317531	FBP1/NCKAP1L/VAV1/KCNQ1/CYBB/LYN/TGFB1/IL10/CYP2S1/CARD9/TSPO/CHEK2/TGIF1/CD69/MMP7/PLIN2/KCNC1/ABCC3/KCNJ11/ABCC8/SLITRK5/SHANK2/CXCR4/SOD2/ITGB3/PDE2A/COL1A1/KCNK3/HTR2A/CYP1A1/NNMT/GRIN1/LCK/SLC1A2/SLC12A5/AHR/LOX/CYP2E1/CRH/TNFRSF11B/RAD54L/FOSL1/PRKCB/RAD51/C1orf115/GATA3/GRM2/IGFBP2/ALDH3A1/EMX1/GAD2/CA9/AOX1/CDK1/MAOB/DPEP1/IL1B/DRD1/NOS1/SCNN1B/GRIN2A/SST/SFRP2	63
GO:1990778	protein localization to cell periphery	53/1577	362/18805	0.146409	1.74586	4.33529	4.66802e-05	0.000461552	0.000318398	ABI3/VAMP8/TREM2/STAC3/TGFB1/PRAM1/RAB38/RHBDF2/TNFRSF1A/GRIP2/CACNG2/S100A10/MYL12A/PRKCE/MMP14/STXBP1/GBP1/STX1B/TUB/KCNJ11/VAMP5/KCNB2/CPLX1/SCN3B/AKAP5/ZDHHC22/GPR158/KIF2C/KCNB1/ANK1/CACNA2D2/ANK3/GRIP1/OLFM1/NRXN1/CACNG3/RAB34/KCNIP3/CAMK2B/CAV1/PACSIN1/CAMK2A/LRRC15/NPTX1/C1QL3/LGALS3/LRRC7/FGF13/C1QL2/PRKG2/DPP10/STAC/GRIN2A	53
GO:0008037	cell recognition	29/1577	158/18805	0.183544	2.18868	4.53955	4.72902e-05	0.000466763	0.000321993	HAVCR2/TREM2/FCGR1A/DOCK2/CLEC7A/CD226/MSN/DOCK8/TUB/CXCR4/CDK5R1/EMB/FOLR2/CNTN4/PCDH12/CCR7/PRF1/CRTAC1/CNTNAP2/PTX3/CNTN6/CD36/OPCML/LGALS3/DSCAML1/FOLR1/SPON2/FEZF2/PLA2G5	29
GO:0035115	embryonic forelimb morphogenesis	11/1577	33/18805	0.333333	3.97485	5.17476	4.75998e-05	0.000468175	0.000322967	RUNX2/RDH10/OSR2/SHOX2/HOXA11/EN1/HOXD9/HOXA9/SHH/HOXA13/MSX2	11
GO:0086011	membrane repolarization during action potential	11/1577	33/18805	0.333333	3.97485	5.17476	4.75998e-05	0.000468175	0.000322967	KCNQ1/KCNE3/KCNJ5/KCNIP2/SCN2B/KCNA1/KCNJ3/CAV1/CACNA2D1/KCNA5/NOS1	11
GO:0030889	negative regulation of B cell proliferation	8/1577	18/18805	0.444444	5.2998	5.52178	4.88863e-05	0.000479153	0.00033054	CD300A/TYROBP/BTK/LYN/MNDA/IL10/INPP5D/FCGR2B	8
GO:0034112	positive regulation of homotypic cell-cell adhesion	8/1577	18/18805	0.444444	5.2998	5.52178	4.88863e-05	0.000479153	0.00033054	PLAUR/PDPN/CCL5/EMILIN2/HTR2A/IL6/ANK3/MMRN1	8
GO:2000401	regulation of lymphocyte migration	17/1577	70/18805	0.242857	2.89596	4.80811	4.9632e-05	0.000485617	0.000334999	RIPK3/PYCARD/AIF1/SPN/ASCL2/MSN/DOCK8/CD69/CCL2/CCL5/MADCAM1/CXCL10/CCR2/ITGB3/TNFSF14/CCL20/ITGA4	17
GO:0042220	response to cocaine	15/1577	57/18805	0.263158	3.13804	4.89101	5.01971e-05	0.000490294	0.000338225	CHRNB2/SLC6A1/HTR2A/SLC1A2/CRH/CCNA2/OPRK1/GRM2/EN1/GAD2/ELAVL4/DRD5/DRD1/RGS4/ST8SIA2	15
GO:0050767	regulation of neurogenesis	54/1577	372/18805	0.145161	1.73098	4.30828	5.03136e-05	0.00049058	0.000338423	TREM2/LYN/TNFRSF1B/ASCL2/SPP1/TGFB1/ARHGAP4/TLR2/SPINT1/TRPV2/B2M/TSPO/S100A10/LRP4/ANXA2/CLCF1/ABCC8/CXCR4/MCF2/CUX2/RTN4R/CX3CR1/SYT4/L1CAM/GRM5/IL6/TNR/SLIT1/SLITRK1/LIF/FN1/CAMK2B/NOG/DAB1/HOXB3/SHOX2/IL1RAPL1/DMRTA2/CDKL5/ASPM/OTP/TRPC5/FGF13/SOX8/SHH/BMP2/DCC/NEFL/FSTL4/IL1B/ISLR2/FEZF2/POU4F1/RELN	54
GO:0008306	associative learning	20/1577	91/18805	0.21978	2.62078	4.68905	5.24391e-05	0.000510419	0.000352109	CHRNB2/SLC6A1/ABCC8/SHANK2/SNAP25/GRIN1/TNR/SHANK1/CRH/CSMD1/NOG/OPRK1/TBR1/ELAVL4/DRD5/DRD1/GABRA5/NEUROD2/RELN/GRIN2A	20
GO:0019228	neuronal action potential	12/1577	39/18805	0.307692	3.66909	5.04816	5.32873e-05	0.000514122	0.000354663	SCN2A/SCN8A/CACNA1I/GJD2/ANK3/KCNK4/KCNA1/HCN1/KCNMB2/GRIK2/DRD1/CHRNA1	12
GO:0036037	CD8-positive, alpha-beta T cell activation	10/1577	28/18805	0.357143	4.25876	5.22086	5.36762e-05	0.000514122	0.000354663	NCKAP1L/LILRB4/LILRB1/TNFSF8/RUNX1/WDFY4/RUNX3/IRF1/HFE/SOCS1	10
GO:0043304	regulation of mast cell degranulation	10/1577	28/18805	0.357143	4.25876	5.22086	5.36762e-05	0.000514122	0.000354663	CD300A/LGALS9/VAMP8/STXBP2/RAC2/SYK/LYN/CD84/STXBP1/IL13RA2	10
GO:1905523	positive regulation of macrophage migration	10/1577	28/18805	0.357143	4.25876	5.22086	5.36762e-05	0.000514122	0.000354663	TREM2/C3AR1/C5AR1/CSF1R/MMP14/CCL5/TRPV4/CX3CR1/SLAMF1/RARRES2	10
GO:0001788	antibody-dependent cellular cytotoxicity	6/1577	10/18805	0.6	7.15472	5.88994	5.38247e-05	0.000514122	0.000354663	FCGR1A/FCGR2A/FCGR3A/FCGR2C/FCGR2B/FCGR3B	6
GO:0002883	regulation of hypersensitivity	6/1577	10/18805	0.6	7.15472	5.88994	5.38247e-05	0.000514122	0.000354663	FCGR1A/BTK/C3/SPN/FCGR2B/CCR7	6
GO:0035723	interleukin-15-mediated signaling pathway	6/1577	10/18805	0.6	7.15472	5.88994	5.38247e-05	0.000514122	0.000354663	CD4/IL2RG/JAK3/IL2RB/IL15/PLCB1	6
GO:0070339	response to bacterial lipopeptide	6/1577	10/18805	0.6	7.15472	5.88994	5.38247e-05	0.000514122	0.000354663	CD14/TLR1/TLR2/TLR10/TLR6/CD36	6
GO:0071220	cellular response to bacterial lipoprotein	6/1577	10/18805	0.6	7.15472	5.88994	5.38247e-05	0.000514122	0.000354663	CD14/TLR1/TLR2/TLR10/TLR6/CD36	6
GO:0071221	cellular response to bacterial lipopeptide	6/1577	10/18805	0.6	7.15472	5.88994	5.38247e-05	0.000514122	0.000354663	CD14/TLR1/TLR2/TLR10/TLR6/CD36	6
GO:0071350	cellular response to interleukin-15	6/1577	10/18805	0.6	7.15472	5.88994	5.38247e-05	0.000514122	0.000354663	CD4/IL2RG/JAK3/IL2RB/IL15/PLCB1	6
GO:1902476	chloride transmembrane transport	23/1577	113/18805	0.20354	2.42712	4.60357	5.40674e-05	0.000514692	0.000355056	UCP2/CLIC1/SLC6A1/GABRG2/SLC25A27/APOL1/SLC12A5/GABRA4/GABRB3/GABRA3/GABRA1/GABRB2/GABRD/SLC17A6/GLRA3/GABRG1/ANO3/ANO5/GABRB1/ANO4/SLC17A8/GABRA5/SLC17A7	23
GO:1905954	positive regulation of lipid localization	23/1577	113/18805	0.20354	2.42712	4.60357	5.40674e-05	0.000514692	0.000355056	TREM2/MSR1/C3/SPP1/CYP19A1/ANXA2/ANXA2P2/PPARG/ATP8A2/PLIN2/TNFRSF11A/IL1A/VSTM2A/ATP8A1/CRH/CAV1/PON1/CD36/CIDEA/ABCG4/LIPG/ABCA13/IL1B	23
GO:0032253	dense core granule localization	9/1577	23/18805	0.391304	4.66612	5.3226	5.53753e-05	0.000526253	0.000363031	STXBP2/UNC13A/STXBP1/RAB3A/SNAP25/SYT4/PPFIA2/KIF5A/UNC13C	9
GO:0042476	odontogenesis	26/1577	136/18805	0.191176	2.27969	4.53146	5.6267e-05	0.000532926	0.000367635	TGFB1/CSF3R/TCIRG1/FAM20A/LRP4/RUNX2/COL1A1/TNC/ID3/SMPD3/TNFRSF11B/OSR2/PHEX/HAND2/COL1A2/SERPINE1/PRKCB/KLK5/TGFB2/SHH/BMP2/AQP1/SLC24A4/ADM/MSX2/AQP5	26
GO:0044409	symbiont entry into host	26/1577	136/18805	0.191176	2.27969	4.53146	5.6267e-05	0.000532926	0.000367635	LGALS9/VAMP8/CD4/CCR5/CD86/CD74/TRIM38/SLC1A5/HLA-DRB1/PLSCR1/CD80/ICAM1/FUCA2/ITGA5/CXCR4/SELPLG/ITGB3/HTR2A/ITGB7/CLEC5A/SLAMF1/LGALS1/SIGLEC1/CAV1/DPP4/CDK1	26
GO:0048771	tissue remodeling	33/1577	192/18805	0.171875	2.04953	4.42243	5.80595e-05	0.00054898	0.000378709	RAC2/SYK/IL18/HAMP/SPP1/TGFB1/RUNX1/INPP5D/TCIRG1/GPNMB/TMEM119/CSF1R/MMP14/PPARG/TNFRSF11A/IL15/CCR2/ITGB3/IL1A/VDR/CYP1A1/IL6/TIMP1/ACP5/TNFRSF11B/LIF/HAND2/CAV1/HOXA3/MC4R/NOX4/SYT7/CTHRC1	33
GO:0045091	regulation of single stranded viral RNA replication via double stranded DNA intermediate	7/1577	14/18805	0.5	5.96227	5.61944	5.8255e-05	0.000549904	0.000379347	APOBEC3G/APOBEC3C/APOBEC3F/APOBEC3D/APOBEC3B/HMGA2/TOP2A	7
GO:0007189	adenylate cyclase-activating G protein-coupled receptor signaling pathway	32/1577	184/18805	0.173913	2.07383	4.42861	5.90882e-05	0.000556834	0.000384128	GPR65/GPBAR1/PTGER4/S1PR3/CXCR3/PTGIR/GPR61/CXCL10/PDE2A/CHGA/GNAL/HTR6/RXFP1/GPR6/HTR5A/CRHR1/RAPGEF4/GPR26/CXCL9/VIPR1/ADM2/VIP/MC4R/CXCL11/GLP1R/DRD5/PTGFR/DRD1/NOS1/ADM/GPR12/VIPR2	32
GO:0030534	adult behavior	28/1577	152/18805	0.184211	2.19663	4.48156	5.93119e-05	0.000558008	0.000384937	CHRNB2/GABRG2/SLITRK5/SHANK2/CEND1/HTR2A/SLC1A2/SPTBN2/SHANK1/CRHR1/SLITRK1/ASIP/CNTNAP2/NRXN1/NRXN3/PREX2/CHRNA4/DAB1/OPRK1/DMBX1/SEZ6/GRM2/EN1/KLHL1/HOXD9/SNCG/HOXD10/DRD1	28
GO:0060759	regulation of response to cytokine stimulus	34/1577	201/18805	0.169154	2.01709	4.38608	6.29109e-05	0.00059088	0.000407614	LAPTM5/TREM2/PYCARD/CD300LF/PTPN6/SYK/RBM47/CASP1/CD74/TMC8/CD40/CASP4/TLR2/PTPRC/CASP8/CARD16/TNFRSF1A/CISH/PPARG/CCL5/IRF7/IL1RN/CXCR4/OAS1/IL6/TICAM2/SPHK1/TRIM6/F2RL1/TNFRSF11B/CAV1/ISG15/ZBP1/IL1R2	34
GO:0002532	production of molecular mediator involved in inflammatory response	22/1577	107/18805	0.205607	2.45177	4.55635	6.64197e-05	0.000622795	0.000429631	VAMP8/GPSM3/TREM2/PYCARD/LILRB4/BTK/SYK/NCF1/ALOX5/LYN/ALOX5AP/SLAMF8/CARD9/CLEC7A/GBP5/TLR6/S100A9/PLD4/IL6/SERPINE1/CD36/IL1R2	22
GO:1990138	neuron projection extension	30/1577	169/18805	0.177515	2.11678	4.41224	6.73103e-05	0.000630096	0.000434667	ARHGAP4/TRPV2/UNC13A/CPNE5/CXCR4/RIMS2/RTN4R/RIMS1/SYT4/L1CAM/TNR/SLIT1/SLITRK1/OLFM1/SYT2/SYT1/FN1/FLRT1/CPNE9/CDKL5/EMX1/EDN3/ITGA4/TRPC5/SH3GL2/ISLR2/POSTN/ST8SIA2/CPNE6/RASAL1	30
GO:0051260	protein homooligomerization	35/1577	210/18805	0.166667	1.98742	4.3535	6.75063e-05	0.000630881	0.000435208	NLRC4/PYCARD/ALOX5AP/RNF135/SLC1A5/CARD9/B2M/GBP5/KCNC1/KCNB2/SOD2/GSDMD/KCNT1/KCNB1/KCNC2/SLC1A2/PRMT8/KCNA4/PRF1/TK1/KCNA1/HCN1/KCTD16/KCNJ12/KCNV1/SCARA5/GLRA3/CALHM1/KCNS2/DNM1/TDO2/KCTD4/KCNA5/KCNS1/AQP5	35
GO:0002701	negative regulation of production of molecular mediator of immune response	13/1577	46/18805	0.282609	3.36998	4.86903	7.07334e-05	0.000659944	0.000455257	LILRB4/LILRB1/TGFB1/IL10/JAK3/BST2/FCGR2B/SLAMF1/CD96/HFE/ACP5/TGFB2/IL13RA2	13
GO:0044703	multi-organism reproductive process	35/1577	211/18805	0.165877	1.978	4.32234	7.45323e-05	0.000694237	0.000478914	ARHGDIB/HAVCR2/LGALS9/SPP1/TGFB1/PTAFR/ABCC8/IGFBP7/ITGA5/TEAD4/ACVR1C/ITGB3/VDR/PRLHR/CYP1A1/RXFP1/CRHR1/TIMP1/CRH/MMP9/CSMD1/LIF/ITGB4/FOSL1/IDO1/STC1/IGFBP2/ANGPT2/PGR/PTGFR/IL1B/TAC1/ADM/DSG2/PNOC	35
GO:0002295	T-helper cell lineage commitment	10/1577	29/18805	0.344828	4.11191	5.07397	7.57963e-05	0.00070252	0.000484628	BATF/IL12RB1/SPN/LOXL3/JAK3/CD69/SLAMF6/IL6/LGALS1/SOCS3	10
GO:0042832	defense response to protozoan	10/1577	29/18805	0.344828	4.11191	5.07397	7.57963e-05	0.00070252	0.000484628	BATF/CD40/SLC11A1/IL10/CLEC7A/IRF8/GBP2/GBP1/BCL3/NKG7	10
GO:0090594	inflammatory response to wounding	10/1577	29/18805	0.344828	4.11191	5.07397	7.57963e-05	0.00070252	0.000484628	PTPN6/HMOX1/ALOX5/TGFB1/SIGLEC10/PPARG/CCR2/IL1A/IL6/TIMP1	10
GO:0021549	cerebellum development	22/1577	108/18805	0.203704	2.42907	4.50613	7.69031e-05	0.000711607	0.000490896	KCNC1/CDK5R2/FCGR2B/CEND1/CD3E/CDK5R1/FAIM2/SSTR2/SPTBN2/SSTR3/CBLN1/SSTR1/NRXN1/LHX5/DAB1/KNDC1/SEZ6/EN1/KLHL1/KIF14/NEUROD2/GDF10	22
GO:0002281	macrophage activation involved in immune response	8/1577	19/18805	0.421053	5.02086	5.3052	7.82383e-05	0.000721588	0.000497782	TYROBP/HAVCR2/TREM2/SYK/PLCG2/NMI/PRKCE/CX3CR1	8
GO:0032695	negative regulation of interleukin-12 production	8/1577	19/18805	0.421053	5.02086	5.3052	7.82383e-05	0.000721588	0.000497782	LILRB1/TLR8/IL10/JAK3/SLAMF1/CCR7/LILRA5/ACP5	8
GO:0046718	symbiont entry into host cell	25/1577	131/18805	0.19084	2.27568	4.43283	7.98938e-05	0.000735651	0.000507483	LGALS9/VAMP8/CD4/CCR5/CD86/CD74/TRIM38/SLC1A5/HLA-DRB1/PLSCR1/CD80/ICAM1/ITGA5/CXCR4/SELPLG/ITGB3/HTR2A/ITGB7/CLEC5A/SLAMF1/LGALS1/SIGLEC1/CAV1/DPP4/CDK1	25
GO:0014059	regulation of dopamine secretion	9/1577	24/18805	0.375	4.4717	5.14887	8.20267e-05	0.0007516	0.000518485	CHRNB2/HTR2A/SYT4/SYT1/CHRNA4/PRKCB/OPRK1/GRM2/SNCG	9
GO:0045591	positive regulation of regulatory T cell differentiation	9/1577	24/18805	0.375	4.4717	5.14887	8.20267e-05	0.0007516	0.000518485	LGALS9/LILRB4/LILRB2/IL4I1/HLA-DRA/TGFB1/IL2RG/HLA-DRB1/SOCS1	9
GO:0046641	positive regulation of alpha-beta T cell proliferation	9/1577	24/18805	0.375	4.4717	5.14887	8.20267e-05	0.0007516	0.000518485	LGALS9/SYK/IL18/PTPRC/RASAL3/EBI3/CCR2/CD3E/CD28	9
GO:0098926	postsynaptic signal transduction	14/1577	53/18805	0.264151	3.14988	4.74189	8.49406e-05	0.000775579	0.000535027	GNA15/RGS10/CHRNB2/HRH3/CDK5R1/CHRM1/CHRM4/PLCB1/CHRM2/CHRNA7/CHRNA4/PRKCB/CHRNA2/CHRNA1	14
GO:1903539	protein localization to postsynaptic membrane	14/1577	53/18805	0.264151	3.14988	4.74189	8.49406e-05	0.000775579	0.000535027	GRIP2/CACNG2/STX1B/CPLX1/KIF2C/CACNA2D2/GRIP1/OLFM1/CACNG3/NPTX1/C1QL3/LRRC7/C1QL2/GRIN2A	14
GO:0033273	response to vitamin	20/1577	94/18805	0.212766	2.53714	4.52013	8.50573e-05	0.000775579	0.000535027	KYNU/CD40/SPP1/TGFB1/TSPO/CXCL10/SOD2/FOLR2/COL1A1/TNC/IL1A/VDR/CYP1A1/PHEX/MN1/PRKCB/STC1/FOLR1/F5/POSTN	20
GO:0019079	viral genome replication	24/1577	124/18805	0.193548	2.30798	4.42114	8.7364e-05	0.000792758	0.000546878	TRIM38/APOBEC3G/APOBEC3C/PLSCR1/APOBEC3F/CCL2/BST2/CCL5/OAS1/CXCR6/LTF/CD28/APOBEC3D/OASL/OAS2/TRIM6/ISG20/CCL8/APOBEC3B/ISG15/SLPI/NR5A2/HMGA2/TOP2A	24
GO:0030326	embryonic limb morphogenesis	24/1577	124/18805	0.193548	2.30798	4.42114	8.7364e-05	0.000792758	0.000546878	LRP4/RUNX2/RDH10/HOXA10/OSR2/HAND2/NOG/ZBTB16/HOXC10/SHOX2/TGFB2/HOXA11/EN1/HOXD9/HOXA9/HOXD13/HOXD10/HOXC11/SHH/FGF9/PITX1/HOXA13/MSX2/SFRP2	24
GO:0035113	embryonic appendage morphogenesis	24/1577	124/18805	0.193548	2.30798	4.42114	8.7364e-05	0.000792758	0.000546878	LRP4/RUNX2/RDH10/HOXA10/OSR2/HAND2/NOG/ZBTB16/HOXC10/SHOX2/TGFB2/HOXA11/EN1/HOXD9/HOXA9/HOXD13/HOXD10/HOXC11/SHH/FGF9/PITX1/HOXA13/MSX2/SFRP2	24
GO:0002719	negative regulation of cytokine production involved in immune response	11/1577	35/18805	0.314286	3.74771	4.92262	8.77352e-05	0.000793567	0.000547436	LILRB4/LILRB1/TGFB1/IL10/JAK3/BST2/SLAMF1/CD96/HFE/ACP5/TGFB2	11
GO:0031342	negative regulation of cell killing	11/1577	35/18805	0.314286	3.74771	4.92262	8.77352e-05	0.000793567	0.000547436	HAVCR2/LGALS9/NCKAP1L/LILRB1/TGFB1/PTPRC/INPP5D/HLA-B/FCGR2B/CX3CR1/IL7R	11
GO:0045840	positive regulation of mitotic nuclear division	13/1577	47/18805	0.276596	3.29828	4.77289	9.03361e-05	0.000814473	0.000561858	CDC20/CD28/IL1A/SMPD3/SPHK1/DLGAP5/UBE2C/SKA1/NUSAP1/EDN3/HOXA13/ESPL1/IL1B	13
GO:1905521	regulation of macrophage migration	13/1577	47/18805	0.276596	3.29828	4.77289	9.03361e-05	0.000814473	0.000561858	TREM2/C3AR1/SLAMF8/C5AR1/CYP19A1/CSF1R/MMP14/CCL5/TRPV4/CCR2/CX3CR1/SLAMF1/RARRES2	13
GO:0098661	inorganic anion transmembrane transport	25/1577	132/18805	0.189394	2.25844	4.3897	9.08401e-05	0.000817706	0.000564088	UCP2/SLC37A2/CLIC1/SLC6A1/GABRG2/SLC25A27/APOL1/VDR/SLC12A5/GABRA4/GABRB3/GABRA3/GABRA1/GABRB2/GABRD/SLC17A6/GLRA3/GABRG1/ANO3/ANO5/GABRB1/ANO4/SLC17A8/GABRA5/SLC17A7	25
GO:1990806	ligand-gated ion channel signaling pathway	12/1577	41/18805	0.292683	3.49011	4.82916	9.1934e-05	0.000826231	0.000569969	GRIN3A/CDK5R1/GRIA2/GRIN1/PLCB1/NRXN1/GRIA4/GRIN2B/HTR3B/GRIK2/F2RL2/GRIN2A	12
GO:0051928	positive regulation of calcium ion transport	23/1577	117/18805	0.196581	2.34414	4.41245	9.49296e-05	0.000851793	0.000587603	CCR1/STAC3/LILRA2/P2RY6/TRPV2/TSPO/CCL2/CCL5/CXCR3/CXCL10/AKAP5/GRIN1/LILRA5/CRH/TRPC3/CXCL9/CAV1/STC1/CAMK2A/CXCL11/LGALS3/DRD1/STAC	23
GO:1905952	regulation of lipid localization	32/1577	189/18805	0.169312	2.01897	4.25964	0.000100148	0.000897185	0.000618916	TREM2/MSR1/APOC2/SYK/C3/SPP1/CYP19A1/CRY2/TSPO/ANXA2/ANXA2P2/APOC1/PPARG/ATP8A2/PLIN2/TNFRSF11A/ITGB3/IL1A/IL6/VSTM2A/CRHR1/ATP8A1/CRH/CAV1/PON1/CD36/CIDEA/ABCG4/LIPG/ABCA13/SHH/IL1B	32
GO:0002430	complement receptor mediated signaling pathway	7/1577	15/18805	0.466667	5.56479	5.35089	0.000101316	0.00089906	0.00062021	FPR1/C3/FPR3/C3AR1/C5AR1/ITGAM/FPR2	7
GO:0039692	single stranded viral RNA replication via double stranded DNA intermediate	7/1577	15/18805	0.466667	5.56479	5.35089	0.000101316	0.00089906	0.00062021	APOBEC3G/APOBEC3C/APOBEC3F/APOBEC3D/APOBEC3B/HMGA2/TOP2A	7
GO:0043374	CD8-positive, alpha-beta T cell differentiation	7/1577	15/18805	0.466667	5.56479	5.35089	0.000101316	0.00089906	0.00062021	NCKAP1L/LILRB4/TNFSF8/RUNX1/RUNX3/IRF1/SOCS1	7
GO:0060099	regulation of phagocytosis, engulfment	7/1577	15/18805	0.466667	5.56479	5.35089	0.000101316	0.00089906	0.00062021	CD300A/TREM2/NCKAP1L/C3/PLCG2/F2RL1/CD36	7
GO:0099550	trans-synaptic signaling, modulating synaptic transmission	7/1577	15/18805	0.466667	5.56479	5.35089	0.000101316	0.00089906	0.00062021	SLITRK5/SYT4/GRM5/CBLN2/CBLN1/PLAT/CBLN4	7
GO:1905153	regulation of membrane invagination	7/1577	15/18805	0.466667	5.56479	5.35089	0.000101316	0.00089906	0.00062021	CD300A/TREM2/NCKAP1L/C3/PLCG2/F2RL1/CD36	7
GO:0034103	regulation of tissue remodeling	19/1577	88/18805	0.215909	2.57462	4.47942	0.000103057	0.000913069	0.000629873	SYK/IL18/HAMP/SPP1/TGFB1/RUNX1/INPP5D/GPNMB/TMEM119/CSF1R/PPARG/TNFRSF11A/IL15/ITGB3/IL6/TNFRSF11B/HAND2/MC4R/SYT7	19
GO:0046639	negative regulation of alpha-beta T cell differentiation	10/1577	30/18805	0.333333	3.97485	4.93354	0.000105194	0.000930533	0.000641921	ASCL2/RUNX1/LOXL3/RUNX3/JAK3/CD69/ANXA1/LGALS1/SOCS1/SHH	10
GO:0062237	protein localization to postsynapse	14/1577	54/18805	0.259259	3.09155	4.65667	0.000105908	0.000935383	0.000645267	GRIP2/CACNG2/STX1B/CPLX1/KIF2C/CACNA2D2/GRIP1/OLFM1/CACNG3/NPTX1/C1QL3/LRRC7/C1QL2/GRIN2A	14
GO:0031960	response to corticosteroid	28/1577	157/18805	0.178344	2.12667	4.28898	0.000106672	0.000940654	0.000648903	UCP2/CYBB/A2M/TGFB1/IL10/PTPRC/CARD9/PTAFR/ANXA1/IL1RN/IGFBP7/SSTR2/IL6/SSTR3/CRH/FOSL1/ZFP36/WNT7B/STC1/GPR83/IGFBP2/GAD2/MYOD1/NEFL/MAOB/AQP1/ADM/SCNN1B	28
GO:0043583	ear development	37/1577	232/18805	0.159483	1.90176	4.18135	0.000109764	0.000959355	0.000661804	KCNQ1/CEBPA/TGFB1/MYO7A/CYTL1/ATP8A2/HOXA1/SLC25A27/RDH10/KCNK3/FZD2/CEBPD/ANKRD24/OSR2/LHFPL5/GABRB2/CCNA2/NOG/HOXA2/CALB1/GATA3/TGFB2/CHRNA9/LHX3/CTHRC1/SHH/FGF9/BMP2/SLC17A8/HOXA13/HPCA/GJB6/LGR5/GABRA5/EYA1/PCDH15/USH1C	37
GO:0048588	developmental cell growth	37/1577	232/18805	0.159483	1.90176	4.18135	0.000109764	0.000959355	0.000661804	SPP1/ARHGAP4/TRPV2/UNC13A/CPNE5/CXCR4/RIMS2/RTN4R/RIMS1/SYT4/L1CAM/TNR/SLIT1/SLITRK1/OLFM1/SYT2/SYT1/FN1/FLRT1/CPNE9/CDKL5/EMX1/EDN3/ITGA4/TRPC5/COL14A1/SH3GL2/FGF13/DCC/FSTL4/ISLR2/RGS4/POSTN/ST8SIA2/CPNE6/PI16/RASAL1	37
GO:0002604	regulation of dendritic cell antigen processing and presentation	6/1577	11/18805	0.545455	6.50429	5.52474	0.000109986	0.000959355	0.000661804	CD68/CD74/SLC11A1/FGL2/FCGR2B/CCR7	6
GO:0006568	L-tryptophan metabolic process	6/1577	11/18805	0.545455	6.50429	5.52474	0.000109986	0.000959355	0.000661804	KYNU/IL4I1/HAAO/IDO1/KMO/TDO2	6
GO:0032493	response to bacterial lipoprotein	6/1577	11/18805	0.545455	6.50429	5.52474	0.000109986	0.000959355	0.000661804	CD14/TLR1/TLR2/TLR10/TLR6/CD36	6
GO:0045869	negative regulation of single stranded viral RNA replication via double stranded DNA intermediate	6/1577	11/18805	0.545455	6.50429	5.52474	0.000109986	0.000959355	0.000661804	APOBEC3G/APOBEC3C/APOBEC3F/APOBEC3D/APOBEC3B/HMGA2	6
GO:0070672	response to interleukin-15	6/1577	11/18805	0.545455	6.50429	5.52474	0.000109986	0.000959355	0.000661804	CD4/IL2RG/JAK3/IL2RB/IL15/PLCB1	6
GO:0035725	sodium ion transmembrane transport	32/1577	190/18805	0.168421	2.00834	4.22647	0.000110935	0.000966128	0.000666476	FXYD5/PRKCE/SCN2A/SCN8A/SLC6A1/SLC9A2/SLC34A2/SCN3B/KCNK3/GRIN1/SLC4A10/SLC8A2/SCN2B/ANK3/SLC6A17/NALCN/HCN1/SLC17A6/ATP1A3/SLC6A7/FGF13/SLC8A3/HCN4/SLC17A8/SLC24A4/CNGB1/NOS1/SLC17A7/SCNN1B/SLC6A15/FXYD7/GRIN2A	32
GO:0001914	regulation of T cell mediated cytotoxicity	13/1577	48/18805	0.270833	3.22956	4.67931	0.000114465	0.000990738	0.000683453	NCKAP1L/RIPK3/LILRB1/IL12RB1/HLA-DRA/PTPRC/HLA-DRB1/B2M/HLA-B/MR1/FCGR2B/IL7R/ULBP1	13
GO:0002673	regulation of acute inflammatory response	13/1577	48/18805	0.270833	3.22956	4.67931	0.000114465	0.000990738	0.000683453	FCGR1A/BTK/C3/ALOX5AP/SPN/PIK3CG/TNFRSF11A/FCGR2B/IL6/CCR7/OSM/OSMR/IL1B	13
GO:1902622	regulation of neutrophil migration	13/1577	48/18805	0.270833	3.22956	4.67931	0.000114465	0.000990738	0.000683453	RAC2/NCKAP1L/CD74/C3AR1/SLAMF8/C5AR1/BST1/CXCR2/CD99/IL1A/CCR7/TNFAIP6/DPP4	13
GO:2000300	regulation of synaptic vesicle exocytosis	13/1577	48/18805	0.270833	3.22956	4.67931	0.000114465	0.000990738	0.000683453	SYN1/RAB3A/RIMS2/RIMS1/SYT4/PPFIA2/SYT13/SYT2/SYT1/PRKCB/PRKCG/SV2B/SYT5	13
GO:0048284	organelle fusion	30/1577	174/18805	0.172414	2.05596	4.23375	0.000116472	0.00100498	0.000693281	VAMP8/BCL2A1/STX11/STXBP1/ANXA2/RAB20/ANXA1/STX1B/RAB3A/CPLX1/CPLX2/SNAP25/SYT4/SLAMF1/SPHK1/STXBP6/RPH3A/SYT13/SYT2/SYT1/DOC2B/RAB34/DOC2A/CIDEA/SYT7/PCDHGA3/CDK1/SYT5/CPLX3/PLA2G5	30
GO:0043113	receptor clustering	15/1577	61/18805	0.245902	2.93226	4.57324	0.000116647	0.00100498	0.000693281	ITGB2/CD53/ITGAL/LRP4/MADCAM1/ITGB7/DLG2/NRXN1/SHISA7/SHISA6/TNFAIP6/ITGA4/LRRC7/CHRDL1/RELN	15
GO:0046456	icosanoid biosynthetic process	15/1577	61/18805	0.245902	2.93226	4.57324	0.000116647	0.00100498	0.000693281	NLRC4/PYCARD/SYK/CASP1/CD74/ALOX5/TBXAS1/ALOX5AP/HPGDS/PTGS1/LTC4S/CTHRC1/IL1B/FABP5/PLA2G5	15
GO:0043369	CD4-positive or CD8-positive, alpha-beta T cell lineage commitment	11/1577	36/18805	0.305556	3.64361	4.80343	0.00011683	0.00100502	0.000693309	BATF/IL12RB1/SPN/LOXL3/JAK3/CD69/SLAMF6/IL6/LGALS1/SOCS3/SHH	11
GO:0060907	positive regulation of macrophage cytokine production	9/1577	25/18805	0.36	4.29283	4.98443	0.000118666	0.00101616	0.000700989	LAPTM5/PYCARD/LILRB1/CD74/PLCG2/TLR7/CARD9/CD36/SPON2	9
GO:0072540	T-helper 17 cell lineage commitment	9/1577	25/18805	0.36	4.29283	4.98443	0.000118666	0.00101616	0.000700989	BATF/IL12RB1/LOXL3/JAK3/CD69/SLAMF6/IL6/LGALS1/SOCS3	9
GO:1903306	negative regulation of regulated secretory pathway	9/1577	25/18805	0.36	4.29283	4.98443	0.000118666	0.00101616	0.000700989	CD300A/SPI1/LGALS9/NCKAP1L/CD84/FCGR2B/CCR2/SYT4/IL13RA2	9
GO:0002691	regulation of cellular extravasation	12/1577	42/18805	0.285714	3.40701	4.72471	0.000118965	0.00101717	0.000701688	RIPK3/PLVAP/PTAFR/BST1/PTGER4/ICAM1/CD99/CCR2/PLCB1/FUT9/ITGA4/PDGFD	12
GO:2001185	regulation of CD8-positive, alpha-beta T cell activation	8/1577	20/18805	0.4	4.76982	5.10332	0.000120831	0.00103156	0.00071161	NCKAP1L/LILRB4/LILRB1/RUNX1/RUNX3/IRF1/HFE/SOCS1	8
GO:0036293	response to decreased oxygen levels	48/1577	330/18805	0.145455	1.73448	4.07256	0.000122396	0.00104333	0.000719736	UCP2/TREM2/CYBB/ASCL2/TGFB1/TLR2/AGTRAP/PLAU/ANG/PRKCE/MMP14/SCN2A/CHRNB2/PPARG/HK2/TRPV4/KCNJ11/KCNMB1/CXCR4/SOD2/LOXL2/KCNK3/IL1A/CYP1A1/VCAM1/PDLIM1/LIF/CCNA2/PLAT/CAV1/CHRNA7/CHRNA4/STC1/RYR2/TGFB2/ANGPT2/GAD2/CA9/DPP4/SLC8A3/VASN/KCNA5/BMP2/AQP1/NOS1/POSTN/NGB/ADM	48
GO:0001912	positive regulation of leukocyte mediated cytotoxicity	16/1577	68/18805	0.235294	2.80577	4.51327	0.000122837	0.00104551	0.000721234	TYROBP/SPI1/VAV1/IL12RB1/HLA-DRA/PTPRC/HLA-DRB1/ITGAM/CD226/B2M/HLA-B/SLAMF6/MR1/F2RL1/ULBP1/KLRC2	16
GO:1903556	negative regulation of tumor necrosis factor superfamily cytokine production	18/1577	82/18805	0.219512	2.61758	4.44129	0.000124208	0.00105558	0.000728183	HAVCR2/LGALS9/TREM2/PTPN6/LILRB4/LILRB1/CD33/ELF4/IL10/GPNMB/TSPO/PTPN22/BCL3/LTF/SLAMF1/ACP5/CHRNA7/CIDEA	18
GO:2000379	positive regulation of reactive oxygen species metabolic process	17/1577	75/18805	0.226667	2.7029	4.47068	0.000125108	0.00106162	0.000732353	TYROBP/ITGB2/CYBA/RIPK3/SYK/PLCG2/TGFB1/ITGAM/CLEC7A/TSPO/TLR6/PRKCE/FPR2/SOD2/GRIN1/F2RL1/CD36	17
GO:0030900	forebrain development	57/1577	413/18805	0.138015	1.64576	4.01472	0.00012893	0.00109241	0.000753593	TYROBP/ITGAM/B2M/CSF1R/SCN2A/CHRNB2/KCNC1/CDK5R2/SLITRK5/CXCR4/CDK5R1/RTN4R/SLC4A10/KCNC2/SSTR2/PHACTR1/SLC1A2/HTR6/HTR5A/TNR/SLIT1/SSTR3/CRH/PLCB1/COL3A1/SSTR1/CNTNAP2/KCNA1/RTN4RL1/NOG/WNT7B/LHX5/DAB1/NEUROD6/DMRTA2/CHD5/TBR1/EMX1/ELAVL4/ASPM/OTP/KIF26A/SLC32A1/PRDM8/FGF13/LHX3/SHH/BMP2/KIF14/NRG3/PITX1/NEFL/DRD1/AQP1/FEZF2/POU4F1/RELN	57
GO:1904892	regulation of receptor signaling pathway via STAT	20/1577	97/18805	0.206186	2.45867	4.35765	0.000134511	0.00113798	0.000785028	IL10RA/TGFB1/IL10/PTPRC/CISH/JAK3/CSF2RA/PPARG/CCL5/BCL3/PTPRT/IL6/SOCS1/LIF/SOCS3/CAV1/DAB1/CAMK2A/IL7R/OCIAD2	20
GO:0007274	neuromuscular synaptic transmission	10/1577	31/18805	0.322581	3.84663	4.79906	0.000143685	0.00121195	0.000836054	STAC3/STXBP1/CHRNB2/RAB3A/CHRM1/NRXN1/CHRNA4/CHRNA2/RIMBP2/CHRNA1	10
GO:0150146	cell junction disassembly	10/1577	31/18805	0.322581	3.84663	4.79906	0.000143685	0.00121195	0.000836054	C1QB/C1QC/TREM2/C1QA/KCNK13/C3/ITGAM/ABCC8/CX3CR1/IL1B	10
GO:0032481	positive regulation of type I interferon production	17/1577	76/18805	0.223684	2.66733	4.40651	0.000148731	0.00125263	0.00086412	CD14/SYK/PLCG2/TRAF3IP3/IRF5/TLR7/RNF135/TLR8/TLR2/PTPN22/IRF1/CLEC12A/IRF7/OAS1/TICAM2/OAS2/ISG15	17
GO:0000070	mitotic sister chromatid segregation	32/1577	193/18805	0.165803	1.97713	4.12816	0.000149844	0.00126012	0.000869284	CHEK2/PSRC1/CDC20/CDCA8/KIF2C/RCC1/ANKRD53/BIRC5/DLGAP5/KIF18A/UBE2C/AURKB/NDC80/SKA1/MYBL2/NUF2/NCAPG/BUB1/KIF23/NUSAP1/KIF4A/TTK/NEK2/TPX2/CENPK/CDK1/CENPE/NCAPH/KIF14/BUB1B/ESPL1/SPC24	32
GO:0048246	macrophage chemotaxis	12/1577	43/18805	0.27907	3.32778	4.62338	0.000152534	0.00128083	0.000883568	C3AR1/SLAMF8/C5AR1/CYP19A1/CSF1R/CCL2/CCL5/TRPV4/SLAMF1/SAA1/LGALS3/RARRES2	12
GO:0034110	regulation of homotypic cell-cell adhesion	11/1577	37/18805	0.297297	3.54513	4.68841	0.000153754	0.00128723	0.000887988	SYK/LYN/PLAUR/PDPN/CCL5/EMILIN2/HTR2A/IL6/ANK3/MMRN1/ADAMTS18	11
GO:0099171	presynaptic modulation of chemical synaptic transmission	11/1577	37/18805	0.297297	3.54513	4.68841	0.000153754	0.00128723	0.000887988	ADORA3/GRIN3A/RAB3A/HTR2A/CHRM2/NOG/PRKCB/PRKCG/GRM2/GRIK2/DRD1	11
GO:0019730	antimicrobial humoral response	31/1577	185/18805	0.167568	1.99817	4.12784	0.000154975	0.00129552	0.000893708	RNASE6/HAMP/SLC11A1/RNASE3/B2M/ANG/CCL2/CCL5/MMP7/LYZ/S100A9/BCL3/RNASE4/CXCL10/LTF/CCL20/GNLY/CXCL9/CCL8/VIP/CXCL11/KLK5/LGALS3/SLPI/PRSS3/KLK7/RARRES2/SPON2/TAC1/PI3/ADM	31
GO:0044706	multi-multicellular organism process	35/1577	219/18805	0.159817	1.90575	4.07906	0.000159297	0.00132968	0.000917271	ARHGDIB/HAVCR2/LGALS9/SPP1/TGFB1/PTAFR/ABCC8/IGFBP7/ITGA5/TEAD4/ACVR1C/ITGB3/VDR/PRLHR/CYP1A1/RXFP1/CRHR1/TIMP1/CRH/MMP9/CSMD1/LIF/ITGB4/FOSL1/IDO1/STC1/IGFBP2/ANGPT2/PGR/PTGFR/IL1B/TAC1/ADM/DSG2/PNOC	35
GO:1902414	protein localization to cell junction	23/1577	121/18805	0.190083	2.26665	4.229	0.000161291	0.00134433	0.000927376	ZDHHC12/GRIP2/BSN/CACNG2/STX1B/CPLX1/KIF2C/CACNA2D2/GRIP1/SHANK1/KIF5A/DLG2/OLFM1/MPP7/NRXN1/CACNG3/PCLO/NPTX1/C1QL3/LRRC7/C1QL2/RELN/GRIN2A	23
GO:0001771	immunological synapse formation	7/1577	16/18805	0.4375	5.21699	5.10545	0.000167088	0.00138648	0.000956455	HAVCR2/DOCK2/MSN/DOCK8/CCR7/PRF1/LGALS3	7
GO:0072498	embryonic skeletal joint development	7/1577	16/18805	0.4375	5.21699	5.10545	0.000167088	0.00138648	0.000956455	OSR2/NOG/SHOX2/HOXD11/HOXA11/SLC2A10/HOXC11	7
GO:1900120	regulation of receptor binding	7/1577	16/18805	0.4375	5.21699	5.10545	0.000167088	0.00138648	0.000956455	IL10/B2M/ANXA2/HFE/MMP9/NOG/GREM2	7
GO:0061326	renal tubule development	21/1577	106/18805	0.198113	2.36241	4.25574	0.000167672	0.00138832	0.000957719	TGFB1/C1orf54/HOXB7/COL4A1/LIF/NOG/WNT7B/CALB1/WWTR1/GATA3/HOXD11/HOXA11/FOXD1/GREB1L/SOX8/SHH/SLC22A6/BMP2/AQP1/LGR5/EYA1	21
GO:0051315	attachment of mitotic spindle microtubules to kinetochore	9/1577	26/18805	0.346154	4.12773	4.82839	0.000168049	0.00138832	0.000957719	CDCA8/KIF2C/BIRC5/AURKB/NDC80/SKA1/NUF2/CDK1/CENPE	9
GO:0098581	detection of external biotic stimulus	9/1577	26/18805	0.346154	4.12773	4.82839	0.000168049	0.00138832	0.000957719	TREM2/NLRC4/TLR1/LY96/TLR2/HLA-DRB1/CLEC7A/HLA-B/TLR6	9
GO:0043030	regulation of macrophage activation	15/1577	63/18805	0.238095	2.83918	4.42394	0.000172198	0.00142051	0.000979925	HAVCR2/TREM2/CTSC/CD74/CEBPA/VSIG4/HAMP/IL10/PTPRC/TLR6/CST7/FCGR2B/IL6/SPHK1/LRFN5	15
GO:0045669	positive regulation of osteoblast differentiation	17/1577	77/18805	0.220779	2.63269	4.34337	0.000176161	0.00144895	0.000999546	CEBPA/CLIC1/TMEM119/RUNX2/LTF/CEBPD/IL6/HGF/NELL1/WNT7B/WWTR1/WNT10B/CTHRC1/BMP2/GDF10/MSX2/SFRP2	17
GO:1905818	regulation of chromosome separation	17/1577	77/18805	0.220779	2.63269	4.34337	0.000176161	0.00144895	0.000999546	PLSCR1/CDC20/CDCA8/BIRC5/DLGAP5/UBE2C/AURKB/NDC80/SKA1/NUF2/NCAPG/BUB1/TTK/NCAPH/BUB1B/ESPL1/SPC24	17
GO:0061082	myeloid leukocyte cytokine production	13/1577	50/18805	0.26	3.10038	4.49933	0.000179751	0.00147632	0.00101843	LAPTM5/PYCARD/LILRB1/SYK/CD74/PLCG2/TLR7/TGFB1/CARD9/ACP5/CD36/TGFB2/SPON2	13
GO:0002544	chronic inflammatory response	8/1577	21/18805	0.380952	4.54268	4.91441	0.000180885	0.00148131	0.00102187	IL10/CYP19A1/VNN1/CCL5/S100A9/S100A8/VCAM1/IDO1	8
GO:1901970	positive regulation of mitotic sister chromatid separation	8/1577	21/18805	0.380952	4.54268	4.91441	0.000180885	0.00148131	0.00102187	CDC20/CDCA8/BIRC5/DLGAP5/UBE2C/AURKB/SKA1/ESPL1	8
GO:0051651	maintenance of location in cell	34/1577	212/18805	0.160377	1.91243	4.04217	0.000183307	0.00149896	0.00103405	CYBA/CD4/PTPN6/CCR5/LYN/PLCG2/TGFB1/PTPRC/SP100/PLCB2/P2RY6/TSPO/PRKCE/SRGN/HK2/CXCR3/CXCL10/ITGB3/HTR2A/JPH4/LCK/CCR7/ANK3/JPH3/PLCB1/CXCL9/HTR2C/CAV1/KDELR3/RYR2/CXCL11/PGR/ASPM/DRD1	34
GO:0043122	regulation of canonical NF-kappaB signal transduction	44/1577	300/18805	0.146667	1.74893	3.95624	0.000190625	0.00155597	0.00107337	LGALS9/TREM2/CD4/PYCARD/LILRB4/TMEM106A/HMOX1/CASP1/CD74/TMC8/CD40/TRIM38/PLCG2/RHOH/TLR7/TGFB1/TLR8/HLA-DRB1/LTBR/CARD9/CASP8/CLEC7A/CARD16/RHOC/TNFRSF1A/S100A4/TLR6/PRKCE/ALPK1/BST2/UBD/SECTM1/LTF/CX3CR1/IL1A/TNFSF14/TICAM2/CCR7/LGALS1/F2RL1/CAV1/PRKCB/CD36/IL1B	44
GO:0007249	canonical NF-kappaB signal transduction	46/1577	318/18805	0.144654	1.72493	3.94459	0.000190832	0.00155597	0.00107337	LGALS9/TREM2/CD4/PYCARD/LILRB4/TMEM106A/HMOX1/CASP1/CD74/TMC8/CD40/TRIM38/PLCG2/RHOH/TLR7/TGFB1/TLR8/TLR2/HLA-DRB1/LTBR/CARD9/CASP8/CLEC7A/CARD16/RHOC/TNFRSF1A/S100A4/TLR6/PRKCE/ALPK1/BST2/UBD/BCL3/SECTM1/LTF/CX3CR1/IL1A/TNFSF14/TICAM2/CCR7/LGALS1/F2RL1/CAV1/PRKCB/CD36/IL1B	46
GO:0010575	positive regulation of vascular endothelial growth factor production	10/1577	32/18805	0.3125	3.72642	4.67008	0.000193395	0.00157004	0.00108308	C3/HPSE/C3AR1/TGFB1/C5AR1/IL1A/IL6/CCBE1/IL1B/SULF1	10
GO:0043373	CD4-positive, alpha-beta T cell lineage commitment	10/1577	32/18805	0.3125	3.72642	4.67008	0.000193395	0.00157004	0.00108308	BATF/IL12RB1/SPN/LOXL3/JAK3/CD69/SLAMF6/IL6/LGALS1/SOCS3	10
GO:0090025	regulation of monocyte chemotaxis	10/1577	32/18805	0.3125	3.72642	4.67008	0.000193395	0.00157004	0.00108308	CCR1/AIF1/LYN/SLAMF8/FPR2/CCL5/CXCL10/CCR2/CX3CR1/SERPINE1	10
GO:0050805	negative regulation of synaptic transmission	14/1577	57/18805	0.245614	2.92883	4.41244	0.000197881	0.00160184	0.00110502	LILRB2/STXBP1/SLC6A1/PRRT1/SHANK2/HTR2A/KCNB1/TNR/CBLN1/GRM2/GRIK2/DRD5/IL1B/DRD1	14
GO:0051703	biological process involved in intraspecies interaction between organisms	14/1577	57/18805	0.245614	2.92883	4.41244	0.000197881	0.00160184	0.00110502	TREM2/KCNQ1/CHRNB2/MAPK8IP2/SHANK2/LTF/CX3CR1/GAD1/SHANK1/CNTNAP2/NRXN1/NRXN3/NEGR1/EN1	14
GO:0006904	vesicle docking involved in exocytosis	11/1577	38/18805	0.289474	3.45184	4.57731	0.000200132	0.00161471	0.00111389	STXBP2/PLEK/UNC13A/STXBP1/STX1B/RIMS2/CPLX2/RIMS1/SNAP25/KCNB1/UNC13C	11
GO:0045589	regulation of regulatory T cell differentiation	11/1577	38/18805	0.289474	3.45184	4.57731	0.000200132	0.00161471	0.00111389	LGALS9/LILRB4/LILRB2/IL4I1/HLA-DRA/TGFB1/IL2RG/HLA-DRB1/IRF1/CD28/SOCS1	11
GO:0032418	lysosome localization	18/1577	85/18805	0.211765	2.5252	4.26389	0.000201193	0.00161471	0.00111389	CD300A/LGALS9/VAMP8/STXBP2/RAC2/LAT2/BTK/SYK/LYN/CD84/PIK3CG/STXBP1/RAB3A/CPLX2/CHGA/RAB34/FCER1A/IL13RA2	18
GO:0070227	lymphocyte apoptotic process	18/1577	85/18805	0.211765	2.5252	4.26389	0.000201193	0.00161471	0.00111389	LGALS9/RIPK3/BTK/CD74/LYN/IL10/DOCK8/JAK3/CHEK2/PTCRA/CCL5/BCL3/PDCD1/IL2RA/IDO1/AURKB/LGALS3/IL7R	18
GO:0086001	cardiac muscle cell action potential	18/1577	85/18805	0.211765	2.5252	4.26389	0.000201193	0.00161471	0.00111389	KCNQ1/KCNE3/SCN2A/KCNJ5/KCNIP2/SCN8A/SCN3B/SCN2B/ANK3/KCNJ3/CAV1/RYR2/CACNA2D1/FGF13/HCN4/KCNA5/NOS1/DSG2	18
GO:0086003	cardiac muscle cell contraction	18/1577	85/18805	0.211765	2.5252	4.26389	0.000201193	0.00161471	0.00111389	KCNQ1/KCNE3/SCN2A/KCNJ5/SCN8A/SCN3B/MYH7B/SCN2B/KCNJ3/CAV1/STC1/RYR2/CACNA2D1/FGF13/HCN4/KCNA5/NOS1/DSG2	18
GO:0016081	synaptic vesicle docking	6/1577	12/18805	0.5	5.96227	5.20231	0.000204343	0.00161693	0.00111542	UNC13A/STX1B/RIMS2/RIMS1/SNAP25/UNC13C	6
GO:0016554	cytidine to uridine editing	6/1577	12/18805	0.5	5.96227	5.20231	0.000204343	0.00161693	0.00111542	RBM47/APOBEC3G/APOBEC3C/APOBEC3F/APOBEC3D/APOBEC3B	6
GO:0034135	regulation of toll-like receptor 2 signaling pathway	6/1577	12/18805	0.5	5.96227	5.20231	0.000204343	0.00161693	0.00111542	TREM2/CYBA/TLR1/LYN/TLR6/F2RL1	6
GO:0044341	sodium-dependent phosphate transport	6/1577	12/18805	0.5	5.96227	5.20231	0.000204343	0.00161693	0.00111542	CRY2/SLC34A2/SFRP4/SLC17A6/SLC17A8/SLC17A7	6
GO:0060272	embryonic skeletal joint morphogenesis	6/1577	12/18805	0.5	5.96227	5.20231	0.000204343	0.00161693	0.00111542	OSR2/NOG/SHOX2/HOXD11/HOXA11/HOXC11	6
GO:0098953	receptor diffusion trapping	6/1577	12/18805	0.5	5.96227	5.20231	0.000204343	0.00161693	0.00111542	CACNG2/ITGB3/CACNG8/SLC12A5/CACNG3/SHISA6	6
GO:0098970	postsynaptic neurotransmitter receptor diffusion trapping	6/1577	12/18805	0.5	5.96227	5.20231	0.000204343	0.00161693	0.00111542	CACNG2/ITGB3/CACNG8/SLC12A5/CACNG3/SHISA6	6
GO:0099628	neurotransmitter receptor diffusion trapping	6/1577	12/18805	0.5	5.96227	5.20231	0.000204343	0.00161693	0.00111542	CACNG2/ITGB3/CACNG8/SLC12A5/CACNG3/SHISA6	6
GO:1902563	regulation of neutrophil activation	6/1577	12/18805	0.5	5.96227	5.20231	0.000204343	0.00161693	0.00111542	CD300A/PTPN6/IL16/CLEC12A/FCGR2B/PLA2G2A	6
GO:1990709	presynaptic active zone organization	6/1577	12/18805	0.5	5.96227	5.20231	0.000204343	0.00161693	0.00111542	BSN/RAB3A/RIMS2/RIMS1/NRXN1/PCLO	6
GO:0008277	regulation of G protein-coupled receptor signaling pathway	28/1577	163/18805	0.171779	2.04839	4.06717	0.000206335	0.00163017	0.00112456	TREM2/PLEK/C3/PDE6G/RGS10/RGS18/SYP/TUB/CCL5/FRMPD1/ITGB3/RGS7/PDE2A/CHGA/GPR158/GRM5/RGS16/PLCB1/NRXN1/KCTD16/CAMK2A/NECAB2/KLK5/GPR27/SLC24A4/RGS4/NOS1/ADM	28
GO:0001503	ossification	61/1577	458/18805	0.133188	1.5882	3.85568	0.000206703	0.00163017	0.00112456	CCR1/CEBPA/ALOX5/SPP1/TGFB1/RUNX1/CLIC1/TCIRG1/PTGER4/RUNX3/TMEM119/LRP4/MMP14/SRGN/RUNX2/PPARG/TNFRSF11A/MRC2/COL1A1/TNC/LTF/VDR/CEBPD/ID3/CLEC5A/SMPD3/IL6/LOX/IBSP/HGF/NELL1/OSR2/PHEX/HAND2/MN1/NOG/COL1A2/ISG15/ZBTB16/ROR2/SNAI1/RIPPLY2/WNT7B/HOXA2/STC1/MGP/WWTR1/SHOX2/WNT10B/IGFBP2/TNFAIP6/SOX8/CTHRC1/CHRDL1/SHH/FGF9/BMP2/SMOC1/GDF10/MSX2/SFRP2	61
GO:0002763	positive regulation of myeloid leukocyte differentiation	15/1577	64/18805	0.234375	2.79481	4.35148	0.000207691	0.00163017	0.00112456	TYROBP/TREM2/CD4/CCR1/CD74/HCLS1/TGFB1/EVI2B/RUNX1/HLA-DRB1/CASP8/TNFRSF11A/LIF/ROR2/POU4F1	15
GO:0045620	negative regulation of lymphocyte differentiation	15/1577	64/18805	0.234375	2.79481	4.35148	0.000207691	0.00163017	0.00112456	LILRB4/CD74/ASCL2/RUNX1/LOXL3/RUNX3/JAK3/FGL2/CD69/ANXA1/IRF1/LGALS1/SOCS1/FOXJ1/SHH	15
GO:0098900	regulation of action potential	15/1577	64/18805	0.234375	2.79481	4.35148	0.000207691	0.00163017	0.00112456	KCNE3/CHRNB2/KCNK3/KCNB1/SLC8A2/KCNC2/HCN1/CAV1/RYR2/CD36/CACNA2D1/FGF13/HCN4/NOS1/DSG2	15
GO:0006576	biogenic amine metabolic process	20/1577	100/18805	0.2	2.38491	4.20113	0.000207756	0.00163017	0.00112456	ITGB2/KYNU/IL4I1/ITGAM/HAAO/CHRNB2/HTR1A/SNCB/SLITRK1/IDO1/HAND2/KMO/PAH/GATA3/TGFB2/TDO2/MAOB/DRD1/GRIN2A/MOXD1	20
GO:0030225	macrophage differentiation	16/1577	71/18805	0.225352	2.68722	4.30933	0.000210534	0.00164968	0.00113802	UCP2/C1QC/CD4/CEBPA/HCLS1/TGFB1/TLR2/HLA-DRB1/CASP8/CSF1R/IL15/SOCS1/MMP9/LIF/ROR2/GATA3	16
GO:0048839	inner ear development	33/1577	205/18805	0.160976	1.91956	4.0052	0.000210845	0.00164981	0.00113811	KCNQ1/CEBPA/TGFB1/MYO7A/CYTL1/ATP8A2/HOXA1/SLC25A27/KCNK3/FZD2/CEBPD/ANKRD24/LHFPL5/GABRB2/CCNA2/CALB1/GATA3/TGFB2/CHRNA9/LHX3/CTHRC1/SHH/FGF9/BMP2/SLC17A8/HOXA13/HPCA/GJB6/LGR5/GABRA5/EYA1/PCDH15/USH1C	33
GO:0051209	release of sequestered calcium ion into cytosol	24/1577	131/18805	0.183206	2.18465	4.11652	0.000211517	0.00165277	0.00114015	CYBA/PTPN6/CCR5/LYN/PLCG2/TGFB1/PTPRC/PLCB2/P2RY6/PRKCE/CXCR3/CXCL10/ITGB3/HTR2A/JPH4/LCK/CCR7/JPH3/PLCB1/CXCL9/HTR2C/RYR2/CXCL11/DRD1	24
GO:0060048	cardiac muscle contraction	26/1577	147/18805	0.176871	2.1091	4.08433	0.00021232	0.00165674	0.00114289	KCNQ1/KCNE3/TNNI2/PIK3CG/SCN2A/KCNJ5/SCN8A/CXCR4/SCN3B/CHGA/MYH7B/SCN2B/KCNJ3/TNNT2/CAV1/MYH6/NKX2-5/STC1/RYR2/CACNA2D1/FGF13/MYH7/HCN4/KCNA5/NOS1/DSG2	26
GO:0030048	actin filament-based movement	25/1577	139/18805	0.179856	2.1447	4.09824	0.000212913	0.00165678	0.00114292	KCNQ1/KCNE3/WAS/MYO1G/MYO7A/PDPN/SCN2A/KCNJ5/SCN8A/SCN3B/MYH7B/SCN2B/KCNJ3/TNNT2/CAV1/MYH6/STC1/RYR2/CACNA2D1/FGF13/MYH7/HCN4/KCNA5/NOS1/DSG2	25
GO:0051592	response to calcium ion	25/1577	139/18805	0.179856	2.1447	4.09824	0.000212913	0.00165678	0.00114292	ALOX5AP/PLCG2/CACNG2/KCNIP2/SLC6A1/CPNE5/KCNMB1/KCNB1/TRPC3/NRXN1/HCN1/SYT1/TNNT2/KCNMB2/CAV1/KCNH1/CPNE9/RYR2/CPNE7/DPEP1/HPCA/NEUROD2/CPNE6/RASAL1/CPNE4	25
GO:1905475	regulation of protein localization to membrane	32/1577	197/18805	0.162437	1.93698	3.99979	0.000220602	0.00171423	0.00118255	ABI3/VAMP8/ITGB2/TREM2/STAC3/TGFB1/ITGAM/CACNG2/LRP4/PRKCE/MMP14/GBP1/KCNJ11/CPLX1/CDK5R1/AKAP5/KIF2C/KCNB1/CACNA2D2/ANK3/OLFM1/NRXN1/CAMK2B/CAMK2A/LRRC15/NECAB2/LGALS3/SHISA6/TNFAIP6/HPCA/DPP10/STAC	32
GO:0007160	cell-matrix adhesion	37/1577	240/18805	0.154167	1.83837	3.95472	0.000221529	0.00171907	0.00118588	FERMT3/ITGB2/PARVG/ITGAL/HPSE/ITGAM/PLAU/ITGAX/BST1/CD44/S100A10/MMP14/ANXA2/MADCAM1/ITGA5/CD3E/ITGB3/ITGB7/L1CAM/CD96/CCR7/ECM2/VCAM1/PPFIA2/MSLN/COL3A1/ITGB4/FN1/SIGLEC1/HOXA7/SERPINE1/COL17A1/CD36/ITGA4/EFEMP2/POSTN/HOXD3	37
GO:0001656	metanephros development	19/1577	93/18805	0.204301	2.4362	4.20067	0.00022218	0.00172174	0.00118773	CXCR2/RDH10/ID3/CTSH/FOXJ1/OSR2/LIF/WNT7B/CALB1/WWTR1/HOXA11/FOXD1/GREB1L/SOX8/HOXC11/SHH/SLC22A6/AQP1/EYA1	19
GO:0070252	actin-mediated cell contraction	22/1577	116/18805	0.189655	2.26155	4.12348	0.000229348	0.00177485	0.00122436	KCNQ1/KCNE3/PDPN/SCN2A/KCNJ5/SCN8A/SCN3B/MYH7B/SCN2B/KCNJ3/TNNT2/CAV1/MYH6/STC1/RYR2/CACNA2D1/FGF13/MYH7/HCN4/KCNA5/NOS1/DSG2	22
GO:0031639	plasminogen activation	9/1577	27/18805	0.333333	3.97485	4.67999	0.000233424	0.00179876	0.00124086	CTSZ/RUNX1/PLAU/PLAUR/SERPINF2/S100A10/ANXA2/PLAT/SERPINE1	9
GO:0032753	positive regulation of interleukin-4 production	9/1577	27/18805	0.333333	3.97485	4.67999	0.000233424	0.00179876	0.00124086	FCER1G/HAVCR2/LGALS9/SASH3/SYK/CD86/CD3E/CD28/GATA3	9
GO:0035235	ionotropic glutamate receptor signaling pathway	9/1577	27/18805	0.333333	3.97485	4.67999	0.000233424	0.00179876	0.00124086	GRIN3A/CDK5R1/GRIA2/GRIN1/NRXN1/GRIA4/GRIN2B/GRIK2/GRIN2A	9
GO:0048872	homeostasis of number of cells	48/1577	339/18805	0.141593	1.68843	3.86988	0.000233718	0.00179876	0.00124086	SPI1/LGALS9/SASH3/RAC2/NCKAP1L/RIPK3/BTK/KCNQ1/HMOX1/CD74/LYN/HCLS1/HAMP/TGFB1/GAPT/SLC1A5/IKZF1/CARD9/INPP5D/TCIRG1/B2M/JAK3/GPR183/ANXA1/CXCR2/FSTL1/SIT1/CCR2/CX3CR1/IL6/TNFSF14/CCR7/IL2RA/TNFSF13B/PLA2G2A/XKR8/HOXA5/CCNB2/ISG15/ZFP36/GATA3/FCAR/EMX1/HOXB6/COL14A1/IL7R/OCIAD2/SCNN1B	48
GO:1990849	vacuolar localization	18/1577	86/18805	0.209302	2.49583	4.20644	0.000234802	0.00180464	0.00124491	CD300A/LGALS9/VAMP8/STXBP2/RAC2/LAT2/BTK/SYK/LYN/CD84/PIK3CG/STXBP1/RAB3A/CPLX2/CHGA/RAB34/FCER1A/IL13RA2	18
GO:0051962	positive regulation of nervous system development	42/1577	285/18805	0.147368	1.7573	3.89757	0.000237562	0.00182336	0.00125783	LYN/TNFRSF1B/TGFB1/TLR2/SPINT1/TRPV2/TSPO/CLCF1/SLITRK5/CXCR4/CUX2/SRPX2/CX3CR1/L1CAM/GRM5/IL6/CBLN2/SLITRK1/CBLN1/NRXN1/LIF/FN1/LRTM2/CAMK2B/FLRT1/SHOX2/IL1RAPL1/DMRTA2/CDKL5/ASPM/OTP/TRPC5/LINGO2/SOX8/SHH/SLITRK4/BMP2/NEFL/IL1B/ISLR2/ST8SIA2/RELN	42
GO:0051283	negative regulation of sequestering of calcium ion	24/1577	132/18805	0.181818	2.1681	4.07458	0.000238334	0.0018268	0.0012602	CYBA/PTPN6/CCR5/LYN/PLCG2/TGFB1/PTPRC/PLCB2/P2RY6/PRKCE/CXCR3/CXCL10/ITGB3/HTR2A/JPH4/LCK/CCR7/JPH3/PLCB1/CXCL9/HTR2C/RYR2/CXCL11/DRD1	24
GO:0006584	catecholamine metabolic process	14/1577	58/18805	0.241379	2.87834	4.33456	0.000240954	0.00183935	0.00126886	ITGB2/ITGAM/CHRNB2/HTR1A/SNCB/SLITRK1/HAND2/PAH/GATA3/TGFB2/MAOB/DRD1/GRIN2A/MOXD1	14
GO:0009712	catechol-containing compound metabolic process	14/1577	58/18805	0.241379	2.87834	4.33456	0.000240954	0.00183935	0.00126886	ITGB2/ITGAM/CHRNB2/HTR1A/SNCB/SLITRK1/HAND2/PAH/GATA3/TGFB2/MAOB/DRD1/GRIN2A/MOXD1	14
GO:0061756	leukocyte adhesion to vascular endothelial cell	14/1577	58/18805	0.241379	2.87834	4.33456	0.000240954	0.00183935	0.00126886	ITGB2/ALOX5/SPN/PTAFR/LRG1/MADCAM1/CCR2/SELPLG/ITGB7/CX3CR1/IL6/VCAM1/FUT9/ITGA4	14
GO:0070482	response to oxygen levels	50/1577	358/18805	0.139665	1.66544	3.84601	0.00024455	0.00186428	0.00128606	UCP2/TREM2/CYBB/ASCL2/TGFB1/TLR2/AGTRAP/PLAU/ANG/PRKCE/MMP14/SCN2A/CHRNB2/PPARG/HK2/TRPV4/KCNJ11/KCNMB1/CXCR4/SOD2/LOXL2/COL1A1/KCNK3/IL1A/CYP1A1/VCAM1/PDLIM1/LIF/CCNA2/PLAT/CAV1/CHRNA7/CHRNA4/STC1/RYR2/TGFB2/ANGPT2/GAD2/CA9/DPP4/SLC8A3/VASN/KCNA5/BMP2/MYOD1/AQP1/NOS1/POSTN/NGB/ADM	50
GO:0022617	extracellular matrix disassembly	15/1577	65/18805	0.230769	2.75182	4.2804	0.000249336	0.00189563	0.00130768	CTSS/LCP1/TGFB1/PDPN/MMP14/MMP7/IL6/MMP9/MMP11/KLK5/DPP4/KLK7/FAP/MMP1/ADAMTS15	15
GO:0051937	catecholamine transport	15/1577	65/18805	0.230769	2.75182	4.2804	0.000249336	0.00189563	0.00130768	ADORA3/CHRNB2/CHGA/HTR2A/SYT4/KCNB1/CRH/SYT1/CHRNA4/VIP/PRKCB/OPRK1/GRM2/SNCG/DRD1	15
GO:0002711	positive regulation of T cell mediated immunity	16/1577	72/18805	0.222222	2.6499	4.24369	0.000249904	0.00189738	0.00130889	SASH3/IL18/IL12RB1/HLA-DRA/PTPRC/HLA-DRB1/CD7/B2M/HLA-B/MR1/SECTM1/IL6/SLAMF1/GATA3/ULBP1/IL1B	16
GO:0050886	endocrine process	19/1577	94/18805	0.202128	2.41028	4.1471	0.000256917	0.001948	0.00134381	CTSZ/KCNQ1/SPP1/CYP19A1/CRY2/TSPO/SERPINF2/PPARG/CRHR1/CRH/F2RL1/OPRK1/GATA3/ENPEP/FOXD1/EDN3/DRD5/IL1B/AQP1	19
GO:0009595	detection of biotic stimulus	11/1577	39/18805	0.282051	3.36333	4.46987	0.00025782	0.00195222	0.00134672	TREM2/NLRC4/TLR1/LY96/TLR2/HLA-DRB1/CLEC7A/TSPO/HLA-B/TLR6/FAP	11
GO:0032604	granulocyte macrophage colony-stimulating factor production	7/1577	17/18805	0.411765	4.9101	4.87973	0.000263529	0.00199009	0.00137285	SYK/IL18/LILRA2/CARD9/CD84/CD80/IL1B	7
GO:0032645	regulation of granulocyte macrophage colony-stimulating factor production	7/1577	17/18805	0.411765	4.9101	4.87973	0.000263529	0.00199009	0.00137285	SYK/IL18/LILRA2/CARD9/CD84/CD80/IL1B	7
GO:1901379	regulation of potassium ion transmembrane transport	18/1577	87/18805	0.206897	2.46715	4.1498	0.000273203	0.00206037	0.00142133	TREM2/KCNQ1/KCNE3/KCNIP2/KCNC1/KCNAB1/KCNMB1/RGS7/KCNC2/ANK3/KCNIP3/CAV1/OPRK1/KCNS2/EDN3/RGS4/DPP10/KCNS1	18
GO:0034331	cell junction maintenance	13/1577	52/18805	0.25	2.98114	4.32817	0.000274673	0.00206869	0.00142707	BSN/CSF1R/RAB3A/SHANK2/RIMS2/ITGB3/RIMS1/CBLN2/PPFIA2/SHANK1/F2RL1/CBLN1/PCLO	13
GO:0032720	negative regulation of tumor necrosis factor production	17/1577	80/18805	0.2125	2.53396	4.15981	0.000286585	0.00215551	0.00148697	HAVCR2/LGALS9/TREM2/PTPN6/LILRB4/LILRB1/CD33/ELF4/IL10/GPNMB/TSPO/PTPN22/BCL3/SLAMF1/ACP5/CHRNA7/CIDEA	17
GO:0002715	regulation of natural killer cell mediated immunity	14/1577	59/18805	0.237288	2.82955	4.25834	0.000291841	0.00219212	0.00151222	HAVCR2/LGALS9/VAV1/LILRB1/RASGRP4/PIK3R6/TGFB1/INPP5D/CD226/HLA-B/SLAMF6/CD96/KLRB1/KLRC2	14
GO:0022037	metencephalon development	22/1577	118/18805	0.186441	2.22322	4.03273	0.000295258	0.00221362	0.00152705	KCNC1/CDK5R2/FCGR2B/CEND1/CD3E/CDK5R1/FAIM2/SSTR2/SPTBN2/SSTR3/CBLN1/SSTR1/NRXN1/LHX5/DAB1/KNDC1/SEZ6/EN1/KLHL1/KIF14/NEUROD2/GDF10	22
GO:0050854	regulation of antigen receptor-mediated signaling pathway	16/1577	73/18805	0.219178	2.6136	4.17915	0.00029549	0.00221362	0.00152705	CD300A/LAPTM5/PTPN6/NFAM1/LILRB4/LYN/PTPRC/CD226/PTPN22/GBP1/CD72/FCGR2B/LCK/CCR7/ITPRIPL1/LGALS3	16
GO:0051282	regulation of sequestering of calcium ion	24/1577	134/18805	0.179104	2.13574	3.99182	0.000301115	0.00225276	0.00155405	CYBA/PTPN6/CCR5/LYN/PLCG2/TGFB1/PTPRC/PLCB2/P2RY6/PRKCE/CXCR3/CXCL10/ITGB3/HTR2A/JPH4/LCK/CCR7/JPH3/PLCB1/CXCL9/HTR2C/RYR2/CXCL11/DRD1	24
GO:0033574	response to testosterone	12/1577	46/18805	0.26087	3.11075	4.33645	0.000305703	0.00228404	0.00157563	NCF1/SPP1/MSN/TSPO/KCNJ11/HOXA10/HOXA11/HOXA9/HOXD13/CA9/HOXA13/HOXB13	12
GO:0002726	positive regulation of T cell cytokine production	9/1577	28/18805	0.321429	3.83289	4.53857	0.000318567	0.00237385	0.00163758	SASH3/IL18/CD7/B2M/SECTM1/IL6/SLAMF1/GATA3/IL1B	9
GO:0032740	positive regulation of interleukin-17 production	9/1577	28/18805	0.321429	3.83289	4.53857	0.000318567	0.00237385	0.00163758	BTK/IL18/TGFB1/CARD9/SLAMF6/IL15/IL6/SPHK1/OSM	9
GO:0060291	long-term synaptic potentiation	21/1577	111/18805	0.189189	2.25599	4.01533	0.000326318	0.00242839	0.00167521	TYROBP/LILRB2/PRRT1/SHANK2/AKAP5/CX3CR1/SNAP25/SLC8A2/TNR/CRH/NOG/CHRNA7/GRIN2B/CALB1/PRKCG/SHISA7/SLC8A3/SCGN/DRD1/RELN/GRIN2A	21
GO:0006958	complement activation, classical pathway	11/1577	40/18805	0.275	3.27925	4.36587	0.000328928	0.00243625	0.00168062	C1QB/C1QC/TREM2/C1QA/C2/C3/CFI/C1R/C1RL/C1S/SERPING1	11
GO:0045745	positive regulation of G protein-coupled receptor signaling pathway	11/1577	40/18805	0.275	3.27925	4.36587	0.000328928	0.00243625	0.00168062	TREM2/C3/PDE6G/CCL5/ITGB3/CHGA/NRXN1/NECAB2/KLK5/GPR27/NOS1	11
GO:0086091	regulation of heart rate by cardiac conduction	11/1577	40/18805	0.275	3.27925	4.36587	0.000328928	0.00243625	0.00168062	KCNQ1/KCNE3/KCNJ5/SCN3B/SCN2B/KCNJ3/CAV1/CACNA2D1/HCN4/KCNA5/DSG2	11
GO:0050852	T cell receptor signaling pathway	26/1577	151/18805	0.172185	2.05323	3.93143	0.000329105	0.00243625	0.00168062	CD300A/LAPTM5/PTPN6/LILRB4/BTK/LCP2/PLCG2/PTPRC/HLA-DPB1/PRAM1/HLA-DRB1/INPP5D/CD226/PTPN22/GBP1/ICOSLG/HLA-DQB1/CD3D/CD3E/CD28/LCK/CCR7/ITK/ITPRIPL1/GATA3/LGALS3	26
GO:0072593	reactive oxygen species metabolic process	37/1577	245/18805	0.15102	1.80085	3.8174	0.000335289	0.00246307	0.00169913	UCP2/TYROBP/ITGB2/CYBA/RAC2/NCF4/RIPK3/VAV1/SYK/CYBB/NCF1/ALOX5/NCF2/PLCG2/TGFB1/NCF1C/ITGAM/NCF1B/CLEC7A/BST1/TSPO/TLR6/PRKCE/FPR2/HK2/SOD2/CYP1A1/GLS2/GRIN1/IER3/F2RL1/ACP5/CD36/NOX4/DRD5/FOXM1/MAOB	37
GO:0061025	membrane fusion	31/1577	193/18805	0.160622	1.91534	3.86713	0.000335938	0.00246307	0.00169913	VAMP8/STX11/STXBP1/ANXA2/RAB20/ANXA1/STX1B/RAB3A/CPLX1/CPLX2/FOLR2/RIMS1/SNAP25/SYT4/SLAMF1/SPHK1/SERPINA5/STXBP6/RPH3A/SYT13/SYT2/SYT1/DOC2B/RAB34/DOC2A/SYT7/DPP4/FOLR1/SYT5/CPLX3/PLA2G5	31
GO:0090102	cochlea development	13/1577	53/18805	0.245283	2.92489	4.24564	0.000336336	0.00246307	0.00169913	KCNQ1/MYO7A/HOXA1/KCNK3/FZD2/GABRB2/CCNA2/CALB1/GATA3/CTHRC1/SLC17A8/GABRA5/EYA1	13
GO:0002363	alpha-beta T cell lineage commitment	10/1577	34/18805	0.294118	3.50722	4.42702	0.000336669	0.00246307	0.00169913	BATF/IL12RB1/SPN/LOXL3/JAK3/CD69/SLAMF6/IL6/LGALS1/SOCS3	10
GO:0002418	immune response to tumor cell	10/1577	34/18805	0.294118	3.50722	4.42702	0.000336669	0.00246307	0.00169913	HAVCR2/IL4I1/TGFB1/HLA-DRB1/CD226/MR1/NKG7/PDCD1/AHR/PRF1	10
GO:0002431	Fc receptor mediated stimulatory signaling pathway	10/1577	34/18805	0.294118	3.50722	4.42702	0.000336669	0.00246307	0.00169913	FCER1G/HCK/VAV1/SYK/LYN/PTPRC/MYO1G/CD226/PLSCR1/PRKCE	10
GO:0002862	negative regulation of inflammatory response to antigenic stimulus	10/1577	34/18805	0.294118	3.50722	4.42702	0.000336669	0.00246307	0.00169913	HCK/TREM2/SYK/LYN/SPN/IL10/HLA-DRB1/RHBDF2/FCGR2B/GPR17	10
GO:0009954	proximal/distal pattern formation	10/1577	34/18805	0.294118	3.50722	4.42702	0.000336669	0.00246307	0.00169913	LRP4/HOXA10/HOXC9/HOXC10/HOXA11/EN1/HOXD9/HOXA9/HOXD10/HOXC11	10
GO:0050901	leukocyte tethering or rolling	10/1577	34/18805	0.294118	3.50722	4.42702	0.000336669	0.00246307	0.00169913	SPN/PTAFR/MADCAM1/CCR2/SELPLG/ITGB7/CX3CR1/VCAM1/FUT9/ITGA4	10
GO:0032608	interferon-beta production	14/1577	60/18805	0.233333	2.78239	4.18369	0.000351668	0.00255617	0.00176335	PYCARD/LILRB1/TRIM38/IRF5/TLR7/RNF135/TLR8/TLR2/NMI/IRF1/IRF7/OAS1/OAS2/ISG15	14
GO:0032648	regulation of interferon-beta production	14/1577	60/18805	0.233333	2.78239	4.18369	0.000351668	0.00255617	0.00176335	PYCARD/LILRB1/TRIM38/IRF5/TLR7/RNF135/TLR8/TLR2/NMI/IRF1/IRF7/OAS1/OAS2/ISG15	14
GO:0051480	regulation of cytosolic calcium ion concentration	14/1577	60/18805	0.233333	2.78239	4.18369	0.000351668	0.00255617	0.00176335	ATP2B3/ATP2B2/SLC8A2/GRM5/MYH7B/TRPC3/CAV1/CALB1/RYR2/TRPC5/SV2B/SCGN/GRM1/CNGB1	14
GO:0002664	regulation of T cell tolerance induction	6/1577	13/18805	0.461538	5.50363	4.91441	0.000352575	0.00255617	0.00176335	LILRB4/LILRB2/HLA-B/CD3E/IL2RA/IDO1	6
GO:0006586	indolalkylamine metabolic process	6/1577	13/18805	0.461538	5.50363	4.91441	0.000352575	0.00255617	0.00176335	KYNU/IL4I1/HAAO/IDO1/KMO/TDO2	6
GO:0060100	positive regulation of phagocytosis, engulfment	6/1577	13/18805	0.461538	5.50363	4.91441	0.000352575	0.00255617	0.00176335	TREM2/NCKAP1L/C3/PLCG2/F2RL1/CD36	6
GO:1905155	positive regulation of membrane invagination	6/1577	13/18805	0.461538	5.50363	4.91441	0.000352575	0.00255617	0.00176335	TREM2/NCKAP1L/C3/PLCG2/F2RL1/CD36	6
GO:0045453	bone resorption	15/1577	67/18805	0.223881	2.66967	4.1422	0.000354593	0.00256749	0.00177116	RAC2/SYK/HAMP/SPP1/INPP5D/TCIRG1/TMEM119/CSF1R/TNFRSF11A/ITGB3/IL6/ACP5/TNFRSF11B/MC4R/NOX4	15
GO:0044403	biological process involved in symbiotic interaction	34/1577	220/18805	0.154545	1.84288	3.80471	0.000372767	0.00269561	0.00185955	LGALS9/VAMP8/CD4/CCR5/CD86/CD74/TRIM38/SLC1A5/HLA-DRB1/TREM1/PLSCR1/CD80/ICAM1/BST2/FUCA2/ITGA5/APOL1/CXCR4/SELPLG/ITGB3/HTR2A/LTF/ITGB7/CLEC5A/SLAMF1/LGALS1/F2RL1/FN1/SIGLEC1/CAV1/LRRC15/DPP4/CDK1/SCNN1B	34
GO:0090026	positive regulation of monocyte chemotaxis	8/1577	23/18805	0.347826	4.14767	4.56988	0.00037441	0.00270402	0.00186535	CCR1/AIF1/FPR2/CCL5/CXCL10/CCR2/CX3CR1/SERPINE1	8
GO:0032355	response to estradiol	22/1577	120/18805	0.183333	2.18617	3.94378	0.000377231	0.0027209	0.00187699	ARPC1B/TGFB1/IL10/ITGAM/CASP8/CYP19A1/STXBP1/SLC6A1/KCNJ11/COL1A1/SSTR2/HTR5A/SSTR3/SSTR1/CCNA2/KIF18A/IGFBP2/PTGFR/MYOD1/POSTN/MSX2/POU4F1	22
GO:0051384	response to glucocorticoid	24/1577	136/18805	0.176471	2.10433	3.91049	0.000378017	0.00272307	0.00187849	UCP2/A2M/TGFB1/IL10/PTAFR/ANXA1/IL1RN/IGFBP7/SSTR2/IL6/SSTR3/CRH/FOSL1/ZFP36/WNT7B/STC1/GPR83/IGFBP2/GAD2/MYOD1/NEFL/MAOB/AQP1/ADM	24
GO:0016032	viral process	56/1577	421/18805	0.133017	1.58616	3.68012	0.000381201	0.00274168	0.00189133	LGALS9/VAMP8/CD4/CCR5/CD86/CD74/TRIM38/SLC1A5/HLA-DRB1/APOBEC3G/SP100/APOBEC3C/PLSCR1/CSF1R/CD80/APOBEC3F/ICAM1/CCL2/BST2/CCL5/IRF7/LAMP3/ITGA5/CXCR4/OAS1/CXCR6/SELPLG/ITGB3/HTR2A/LTF/ITGB7/CD28/CLEC5A/SLAMF1/APOBEC3D/OASL/OAS2/TRIM6/ISG20/LGALS1/RCC1/PTX3/CCL8/SIGLEC1/APOBEC3B/CAV1/ISG15/ZFP36/LRRC15/SLPI/DPP4/CDK1/NR5A2/HMGA2/TOP2A/MGAT4C	56
GO:0007156	homophilic cell adhesion via plasma membrane adhesion molecules	28/1577	169/18805	0.16568	1.97566	3.8547	0.000381575	0.00274168	0.00189133	CD84/CDH9/EMB/CNTN4/PTPRT/L1CAM/CDHR1/PCDH12/CDH18/CELSR3/CELSR1/PCDHA5/CDH22/CDH12/PCDH20/PCDH8/CNTN6/PCDH7/DSCAML1/PCDHGA3/PCDHGA2/PCDHA6/MPZL2/PCDH11X/PCDHGA1/PCDH15/DSG2/PCDHGA10	28
GO:0016553	base conversion or substitution editing	7/1577	18/18805	0.388889	4.63732	4.67103	0.00040012	0.00286397	0.00197568	RBM47/APOBEC3G/APOBEC3C/APOBEC3F/APOBEC3D/APOBEC3B/ADARB2	7
GO:0033631	cell-cell adhesion mediated by integrin	7/1577	18/18805	0.388889	4.63732	4.67103	0.00040012	0.00286397	0.00197568	FERMT3/CCL5/ITGA5/CD3E/VCAM1/ITGA4/DPP4	7
GO:0045064	T-helper 2 cell differentiation	7/1577	18/18805	0.388889	4.63732	4.67103	0.00040012	0.00286397	0.00197568	BATF/CD86/IL18/ASCL2/ANXA1/BCL3/GATA3	7
GO:0090068	positive regulation of cell cycle process	40/1577	274/18805	0.145985	1.74081	3.73728	0.000401327	0.00286895	0.00197912	AIF1/PLCG2/TGFB1/PLSCR1/CHEK2/PRKCE/ANXA1/CDC20/CD28/CDCA8/IL1A/CYP1A1/SMPD3/SPHK1/PLCB1/BIRC5/DLGAP5/UBE2C/AURKB/NDC80/SKA1/E2F8/CDC25C/WNT10B/RRM2/NCAPG/BUB1/KIF23/NUSAP1/EDN3/CDK1/NCAPH/KCNA5/KIF14/HOXA13/ESPL1/IL1B/NPM2/E2F7/MSX2	40
GO:0098656	monoatomic anion transmembrane transport	26/1577	153/18805	0.169935	2.02639	3.85674	0.000406404	0.00290156	0.00200162	UCP2/CLIC1/SLC6A1/GABRG2/ABCC3/SLC25A27/APOL1/SLC4A10/SLC1A2/SLC12A5/GABRA4/GABRB3/GABRA3/GABRA1/GABRB2/GABRD/SLC17A6/GLRA3/GABRG1/ANO3/ANO5/GABRB1/ANO4/SLC17A8/GABRA5/SLC17A7	26
GO:0086002	cardiac muscle cell action potential involved in contraction	14/1577	61/18805	0.229508	2.73678	4.11057	0.000421674	0.00300676	0.00207419	KCNQ1/KCNE3/SCN2A/KCNJ5/SCN8A/SCN3B/SCN2B/KCNJ3/CAV1/RYR2/CACNA2D1/KCNA5/NOS1/DSG2	14
GO:0010758	regulation of macrophage chemotaxis	9/1577	29/18805	0.310345	3.70072	4.40352	0.000427814	0.00303899	0.00209643	C3AR1/SLAMF8/C5AR1/CYP19A1/CSF1R/CCL5/TRPV4/SLAMF1/RARRES2	9
GO:0014046	dopamine secretion	9/1577	29/18805	0.310345	3.70072	4.40352	0.000427814	0.00303899	0.00209643	CHRNB2/HTR2A/SYT4/SYT1/CHRNA4/PRKCB/OPRK1/GRM2/SNCG	9
GO:0097107	postsynaptic density assembly	9/1577	29/18805	0.310345	3.70072	4.40352	0.000427814	0.00303899	0.00209643	ABI3/ZDHHC12/CASKIN1/CBLN1/NRXN1/NPTX1/C1QL3/C1QL2/RELN	9
GO:0032633	interleukin-4 production	10/1577	35/18805	0.285714	3.40701	4.31225	0.000436242	0.00307942	0.00212432	FCER1G/HAVCR2/LGALS9/SASH3/SYK/CD86/HLA-DRB1/CD3E/CD28/GATA3	10
GO:0032673	regulation of interleukin-4 production	10/1577	35/18805	0.285714	3.40701	4.31225	0.000436242	0.00307942	0.00212432	FCER1G/HAVCR2/LGALS9/SASH3/SYK/CD86/HLA-DRB1/CD3E/CD28/GATA3	10
GO:0061081	positive regulation of myeloid leukocyte cytokine production involved in immune response	10/1577	35/18805	0.285714	3.40701	4.31225	0.000436242	0.00307942	0.00212432	LAPTM5/PYCARD/LILRB1/SYK/CD74/PLCG2/TLR7/CARD9/CD36/SPON2	10
GO:0086005	ventricular cardiac muscle cell action potential	10/1577	35/18805	0.285714	3.40701	4.31225	0.000436242	0.00307942	0.00212432	KCNQ1/KCNE3/KCNJ5/SCN3B/SCN2B/KCNJ3/CAV1/RYR2/NOS1/DSG2	10
GO:0090022	regulation of neutrophil chemotaxis	10/1577	35/18805	0.285714	3.40701	4.31225	0.000436242	0.00307942	0.00212432	RAC2/NCKAP1L/CD74/C3AR1/C5AR1/BST1/CXCR2/CCR7/TNFAIP6/DPP4	10
GO:0051208	sequestering of calcium ion	24/1577	138/18805	0.173913	2.07383	3.83056	0.000471641	0.00332513	0.00229382	CYBA/PTPN6/CCR5/LYN/PLCG2/TGFB1/PTPRC/PLCB2/P2RY6/PRKCE/CXCR3/CXCL10/ITGB3/HTR2A/JPH4/LCK/CCR7/JPH3/PLCB1/CXCL9/HTR2C/RYR2/CXCL11/DRD1	24
GO:0045806	negative regulation of endocytosis	16/1577	76/18805	0.210526	2.51043	3.99184	0.000477838	0.00335202	0.00231236	CD300A/CD300LF/LILRB1/APOC2/TGFB1/TLR2/PLSCR1/ANXA2/STX1B/APOC1/FCGR2B/ITGB3/CAV1/PACSIN1/NECAB2/LGALS3	16
GO:0050818	regulation of coagulation	16/1577	76/18805	0.210526	2.51043	3.99184	0.000477838	0.00335202	0.00231236	HPSE/PLAU/PLAUR/SERPINF2/ANXA2/EMILIN2/SERPING1/F2RL1/TFPI/PLAT/CAV1/SERPINE1/CD36/ANGPT2/FAP/ADAMTS18	16
GO:0062208	positive regulation of pattern recognition receptor signaling pathway	16/1577	76/18805	0.210526	2.51043	3.99184	0.000477838	0.00335202	0.00231236	CD14/CYBA/SLC15A3/BTK/TLR1/PLCG2/GBP2/GBP5/TLR6/PTPN22/LTF/TICAM2/OASL/F2RL1/CAV1/CD36	16
GO:0070527	platelet aggregation	16/1577	76/18805	0.210526	2.51043	3.99184	0.000477838	0.00335202	0.00231236	FERMT3/PTPN6/PLEK/SYK/LYN/CLIC1/PIK3CG/PDPN/MYL12A/STXBP1/EMILIN2/ITGB3/HTR2A/IL6/MMRN1/ADAMTS18	16
GO:0035176	social behavior	13/1577	55/18805	0.236364	2.81853	4.08624	0.000495501	0.00347003	0.00239378	TREM2/KCNQ1/CHRNB2/MAPK8IP2/SHANK2/CX3CR1/GAD1/SHANK1/CNTNAP2/NRXN1/NRXN3/NEGR1/EN1	13
GO:0030193	regulation of blood coagulation	15/1577	69/18805	0.217391	2.59229	4.00896	0.000495895	0.00347003	0.00239378	HPSE/PLAU/PLAUR/SERPINF2/ANXA2/EMILIN2/SERPING1/F2RL1/TFPI/PLAT/CAV1/SERPINE1/CD36/FAP/ADAMTS18	15
GO:0002712	regulation of B cell mediated immunity	14/1577	62/18805	0.225806	2.69264	4.03891	0.000503221	0.00350821	0.00242011	TREM2/FCGR1A/PTPN6/BTK/C3/CD40/TGFB1/IL10/PTPRC/CD226/CLCF1/FCGR2B/CD28/FOXJ1	14
GO:0002889	regulation of immunoglobulin mediated immune response	14/1577	62/18805	0.225806	2.69264	4.03891	0.000503221	0.00350821	0.00242011	TREM2/FCGR1A/PTPN6/BTK/C3/CD40/TGFB1/IL10/PTPRC/CD226/CLCF1/FCGR2B/CD28/FOXJ1	14
GO:0010965	regulation of mitotic sister chromatid separation	14/1577	62/18805	0.225806	2.69264	4.03891	0.000503221	0.00350821	0.00242011	CDC20/CDCA8/BIRC5/DLGAP5/UBE2C/AURKB/NDC80/SKA1/NUF2/BUB1/TTK/BUB1B/ESPL1/SPC24	14
GO:0050848	regulation of calcium-mediated signaling	19/1577	99/18805	0.191919	2.28855	3.88912	0.000511224	0.00355959	0.00245555	TREM2/CD4/PLEK/SYK/PLCG2/PTPRC/CLEC7A/BST1/TBC1D10C/GBP1/CD3E/AKAP5/SLC8A2/GRM5/MYH7B/HTR2C/NEGR1/SLC24A4/NEUROD2	19
GO:0002922	positive regulation of humoral immune response	8/1577	24/18805	0.333333	3.97485	4.41199	0.000520602	0.00358882	0.00247572	TREM2/C3/PTPRC/FCGR2B/CCR7/KLK5/KLK7/IL1B	8
GO:0009074	aromatic amino acid family catabolic process	8/1577	24/18805	0.333333	3.97485	4.41199	0.000520602	0.00358882	0.00247572	KYNU/IL4I1/HAAO/HPD/IDO1/KMO/PAH/TDO2	8
GO:0042430	indole-containing compound metabolic process	8/1577	24/18805	0.333333	3.97485	4.41199	0.000520602	0.00358882	0.00247572	KYNU/IL4I1/HAAO/HTR1A/IDO1/KMO/TDO2/GRIN2A	8
GO:0051235	maintenance of location	34/1577	224/18805	0.151786	1.80997	3.68964	0.000521153	0.00358882	0.00247572	CYBA/CD4/PTPN6/CCR5/LYN/PLCG2/TGFB1/PTPRC/SP100/PLCB2/P2RY6/TSPO/PRKCE/SRGN/HK2/CXCR3/CXCL10/ITGB3/HTR2A/JPH4/LCK/CCR7/ANK3/JPH3/PLCB1/CXCL9/HTR2C/CAV1/KDELR3/RYR2/CXCL11/PGR/ASPM/DRD1	34
GO:0002360	T cell lineage commitment	11/1577	42/18805	0.261905	3.12309	4.16741	0.000521163	0.00358882	0.00247572	BATF/IL12RB1/SPN/LOXL3/JAK3/CD69/SLAMF6/IL6/LGALS1/SOCS3/SHH	11
GO:0043903	regulation of biological process involved in symbiotic interaction	11/1577	42/18805	0.261905	3.12309	4.16741	0.000521163	0.00358882	0.00247572	LGALS9/CD4/CD74/TRIM38/HLA-DRB1/BST2/FUCA2/LTF/LGALS1/F2RL1/CAV1	11
GO:0045066	regulatory T cell differentiation	11/1577	42/18805	0.261905	3.12309	4.16741	0.000521163	0.00358882	0.00247572	LGALS9/LILRB4/LILRB2/IL4I1/HLA-DRA/TGFB1/IL2RG/HLA-DRB1/IRF1/CD28/SOCS1	11
GO:0070232	regulation of T cell apoptotic process	11/1577	42/18805	0.261905	3.12309	4.16741	0.000521163	0.00358882	0.00247572	LGALS9/RIPK3/DOCK8/JAK3/PTCRA/CCL5/BCL3/PDCD1/IDO1/LGALS3/IL7R	11
GO:0150077	regulation of neuroinflammatory response	11/1577	42/18805	0.261905	3.12309	4.16741	0.000521163	0.00358882	0.00247572	TREM2/CTSC/IL18/TNFRSF1B/PLCG2/PTPRC/CST7/IL6/SPHK1/MMP9/IL1B	11
GO:0051304	chromosome separation	17/1577	84/18805	0.202381	2.4133	3.92765	0.00052384	0.00360284	0.00248539	PLSCR1/CDC20/CDCA8/BIRC5/DLGAP5/UBE2C/AURKB/NDC80/SKA1/NUF2/NCAPG/BUB1/TTK/NCAPH/BUB1B/ESPL1/SPC24	17
GO:0045639	positive regulation of myeloid cell differentiation	20/1577	107/18805	0.186916	2.22889	3.85682	0.000527177	0.00362137	0.00249817	TYROBP/TREM2/CD4/NCKAP1L/CCR1/SCIN/CD74/HCLS1/TGFB1/EVI2B/RUNX1/HLA-DRB1/CASP8/INPP5D/TNFRSF11A/LIF/HOXA5/ISG15/ROR2/POU4F1	20
GO:1903034	regulation of response to wounding	29/1577	181/18805	0.160221	1.91056	3.72422	0.000535816	0.00367622	0.00253601	PTPN6/ALOX5/HPSE/SPP1/IL10/SIGLEC10/PLAU/CLEC7A/PLAUR/TNFRSF12A/SERPINF2/PRKCE/ANXA2/ANXA1/EMILIN2/CXCR4/RTN4R/TNR/SERPING1/F2RL1/MMRN1/RTN4RL1/TFPI/PLAT/CAV1/SERPINE1/CD36/FAP/ADAMTS18	29
GO:0002791	regulation of peptide secretion	32/1577	207/18805	0.154589	1.84341	3.69159	0.000543036	0.00372122	0.00256705	UCP2/CD74/ALOX5/HLA-DRB1/TCIRG1/PRKCE/CCL5/KCNJ11/ABCC8/ACVR1C/CHGA/SNAP25/G6PC2/KCNB1/IL6/S100A8/HFE/RAPGEF4/CRH/F2RL1/PLCB1/BRSK2/DOC2B/HTR2C/PRKCB/SYT7/GPR27/GCK/VSNL1/KCNA5/IL1B/F2RL2	32
GO:0007565	female pregnancy	30/1577	190/18805	0.157895	1.88282	3.70034	0.00055751	0.00381576	0.00263227	ARHGDIB/HAVCR2/LGALS9/SPP1/TGFB1/ABCC8/IGFBP7/ITGA5/TEAD4/ACVR1C/ITGB3/VDR/PRLHR/CRHR1/TIMP1/CRH/MMP9/CSMD1/LIF/ITGB4/FOSL1/IDO1/STC1/IGFBP2/ANGPT2/PGR/IL1B/ADM/DSG2/PNOC	30
GO:0033687	osteoblast proliferation	10/1577	36/18805	0.277778	3.31237	4.20157	0.000559093	0.0038173	0.00263334	HPSE/TMEM119/ITGB3/LTF/NELL1/OSR2/MN1/SOX8/CTHRC1/BMP2	10
GO:0098698	postsynaptic specialization assembly	10/1577	36/18805	0.277778	3.31237	4.20157	0.000559093	0.0038173	0.00263334	ABI3/ZDHHC12/CASKIN1/SPTBN2/CBLN1/NRXN1/NPTX1/C1QL3/C1QL2/RELN	10
GO:0001878	response to yeast	6/1577	14/18805	0.428571	5.11052	4.65489	0.000573315	0.00387677	0.00267436	PLCG2/CLEC7A/ANG/PTX3/VIP/TAC1	6
GO:0021681	cerebellar granular layer development	6/1577	14/18805	0.428571	5.11052	4.65489	0.000573315	0.00387677	0.00267436	CEND1/FAIM2/CBLN1/NRXN1/KNDC1/KIF14	6
GO:0032725	positive regulation of granulocyte macrophage colony-stimulating factor production	6/1577	14/18805	0.428571	5.11052	4.65489	0.000573315	0.00387677	0.00267436	SYK/IL18/LILRA2/CARD9/CD80/IL1B	6
GO:0060081	membrane hyperpolarization	6/1577	14/18805	0.428571	5.11052	4.65489	0.000573315	0.00387677	0.00267436	CACNG2/SOD2/KCNC2/HCN1/TRPC5/KCNA5	6
GO:0071639	positive regulation of monocyte chemotactic protein-1 production	6/1577	14/18805	0.428571	5.11052	4.65489	0.000573315	0.00387677	0.00267436	LGALS9/SYK/CLEC7A/TRPV4/OAS1/IL1B	6
GO:0072683	T cell extravasation	6/1577	14/18805	0.428571	5.11052	4.65489	0.000573315	0.00387677	0.00267436	RIPK3/ITGAL/ICAM1/CCL2/CD99/CCR2	6
GO:1900426	positive regulation of defense response to bacterium	6/1577	14/18805	0.428571	5.11052	4.65489	0.000573315	0.00387677	0.00267436	HAVCR2/CYBA/EMILIN2/F2RL1/KLK5/KLK7	6
GO:2000311	regulation of AMPA receptor activity	6/1577	14/18805	0.428571	5.11052	4.65489	0.000573315	0.00387677	0.00267436	CACNG2/MAPK8IP2/PRRT1/CACNG8/SHANK1/CACNG3	6
GO:0060349	bone morphogenesis	19/1577	100/18805	0.19	2.26566	3.83939	0.000582408	0.00393253	0.00271283	TGFB1/TMEM119/MMP14/RUNX2/TRPV4/SERPINH1/COL1A1/LTF/SMPD3/HAS2/ACP5/COL3A1/OSR2/SFRP4/RIPPLY2/STC1/SHOX2/HOXA11/MSX2	19
GO:0046888	negative regulation of hormone secretion	15/1577	70/18805	0.214286	2.55526	3.9441	0.00058296	0.00393253	0.00271283	UCP2/CRY2/TSPO/KCNJ11/ABCC8/ACVR1C/CHGA/KCNB1/CRH/F2RL1/OSM/LIF/OPRK1/VSNL1/IL1B	15
GO:0032026	response to magnesium ion	7/1577	19/18805	0.368421	4.39325	4.47713	0.000587885	0.00394683	0.00272269	CD14/FBP1/KCNC2/SMPD3/ANK3/TNFRSF11B/KCNA1	7
GO:0033003	regulation of mast cell activation	7/1577	19/18805	0.368421	4.39325	4.47713	0.000587885	0.00394683	0.00272269	CD300A/CD300LF/PTPN6/LYN/CD226/CD84/PLSCR1	7
GO:0051132	NK T cell activation	7/1577	19/18805	0.368421	4.39325	4.47713	0.000587885	0.00394683	0.00272269	CD300A/IL18/ELF4/RASAL3/CLEC2B/IL15/LGALS3	7
GO:0098543	detection of other organism	7/1577	19/18805	0.368421	4.39325	4.47713	0.000587885	0.00394683	0.00272269	NLRC4/TLR1/TLR2/HLA-DRB1/CLEC7A/HLA-B/TLR6	7
GO:0007080	mitotic metaphase chromosome alignment	14/1577	63/18805	0.222222	2.6499	3.96865	0.0005978	0.00400861	0.00276531	PSRC1/CDCA8/KIF2C/ANKRD53/BIRC5/KIF18A/AURKB/NDC80/SKA1/NUF2/TTK/CDK1/CENPE/KIF14	14
GO:0010975	regulation of neuron projection development	58/1577	448/18805	0.129464	1.5438	3.52454	0.000602545	0.00403094	0.00278071	ABI3/LYN/SPP1/ARHGAP4/VIM/TRPV2/B2M/LRP4/CHRNB2/STX1B/ATP8A2/TRPV4/S100A9/MCF2/CDK5R1/CUX2/RTN4R/SNAP25/HECW1/L1CAM/MBOAT1/PAK3/TNR/TRIM67/PPFIA2/SLIT1/SLITRK1/BRSK2/CSMD3/DGKG/DNM3/FN1/RTN4RL1/CAMK2B/DAB1/PACSIN1/GATA3/SHOX2/FUT9/NEGR1/KNDC1/IL1RAPL1/SEZ6/CDKL5/TBR1/ELAVL4/KIF26A/TRPC5/LRRC7/FGF13/DCC/NEFL/FSTL4/ISLR2/FEZF2/STMN2/RELN/SFRP2	58
[truncated: 606 more rows]

## Sheet: Supplementary Table S3
Table S3: KEGG pathway enrichment analysis of significant DEGs (FDR < 0.05).
[truncated: 98 more rows]

[truncated: 2 more sheets: Supplementary Table S4, Supplementary Table S5]
